# Supplementary material for: Ultrasensitive proteome analysis using paramagnetic bead technology
Source: Mol Syst Biol. 2014 Oct 30;10(10):1–10. doi: 10.15252/msb.20145625 (PMC4299378; doi:10.15252/msb.20145625)
Supplement: Supplementary file 1 — Supplementary Information [file msb0010-0757-sd1.xls]

## Sheet: Supplementary Table S1
Supplementary Table S1
Protein identifications from Drosophila embryo pools.
Protein identification lists from the 60-pool (2-2.5 and 3.5-4 hours), 20-pool (2-4 and 10-12 hours), and single embryo samples (2-4 and 10-12 hours).
Uniprot_ID	Flybase_Accession	NumPeptides_60embryoPool	NumPeptides_20EmbryoPool	NumPeptides_singleEmbryo
P37276	FBgn0261797	181	0	117
Q9VLT5	FBgn0011230	130	46	51
Q9V496	FBgn0087002	119	80	132
M9PBL6	FBgn0004167	104	0	24
P13395	FBgn0250789	97	71	105
Q2EZ47	FBgn0053554	89	18	14
M9PEJ8	FBgn0020254	89	52	66
B7Z0I8	FBgn0038433	88	46	53
Q9VXR3	FBgn0030674	88	24	22
B7Z002	FBgn0001309	82	38	59
Q9VH01	FBgn0037808	81	15	13
P55824-3	FBgn0005632	80	0	0
A1Z8U0	FBgn0033688	79	26	46
Q9VEZ3	FBgn0027948	78	37	53
Q8MSS1	FBgn0029688	77	36	16
Q7PLL6	FBgn0030663	76	41	42
Q59E58	FBgn0265434	75	1	83
Q9VVA4	FBgn0036663	74	43	64
B7Z001	FBgn0027571	74	0	0
Q9VC56	FBgn0039214	72	6	0
A1Z784	FBgn0033246	72	20	0
P05990	FBgn0003189	72	34	51
A1Z7S0	FBgn0015477	71	16	12
Q9VBU7	FBgn0039302	70	40	72
Q9VUV9	FBgn0036548	69	24	43
A8DY81	FBgn0033424	69	31	0
Q9VEN1	FBgn0014141	68	22	26
M9PCX3	FBgn0040232	67	17	10
A8DYB0	FBgn0033661	67	0	0
Q9VDW6-2	FBgn0260003	61	12	7
P28668	FBgn0005674	61	39	59
Q9VCA8	FBgn0043884	60	22	35
Q9VK45	FBgn0021796	60	15	15
A1Z8P9	FBgn0013756	60	50	83
P04052	FBgn0003277	59	25	25
P29742	FBgn0000319	59	38	67
M9NFQ5	FBgn0016081	58	0	0
Q00963	FBgn0250788	57	45	80
Q9V9W7	FBgn0003268	57	19	27
P05661-3	FBgn0002741	57	0	0
Q9V677	FBgn0033698	56	22	26
P51592	FBgn0002431	56	22	24
Q9W425	FBgn0023458	55	11	3
Q8T0L3	FBgn0023143	55	31	49
M9PIA6	FBgn0262519	54	30	49
Q9VCN1	FBgn0020756	54	0	10
Q5EAK6	FBgn0045035	52	7	4
P15348	FBgn0003732	52	30	56
Q9V6K1-2	FBgn0020370	51	31	62
A1Z713	FBgn0033194	50	6	12
H9XVP3	FBgn0025741	50	16	12
Q7KN62	FBgn0024923	50	27	62
P98163	FBgn0004649	50	28	42
P13060	FBgn0000559	50	33	54
Q9VWB8	FBgn0031078	49	17	21
Q9W420	FBgn0028982	49	18	29
Q8MSW0	FBgn0027086	49	26	45
O61380	FBgn0023213	49	36	52
Q9W0B8	FBgn0025725	48	20	35
Q95NR4	FBgn0032679	47	0	54
Q9VGG9	FBgn0051368	46	18	19
Q9W0S7	FBgn0035121	46	32	48
A1Z6H7	FBgn0033039	46	0	38
Q7KN85	FBgn0020236	46	26	30
M9PE12	FBgn0000541	46	0	0
Q9VMJ7	FBgn0031759	45	16	34
P25823	FBgn0003891	45	9	9
P02828	FBgn0001233	45	27	59
P35421	FBgn0000052	45	19	31
Q9VYT3	FBgn0030344	44	15	25
P98159	FBgn0002926	44	12	16
P54358	FBgn0263600	43	19	20
Q9VW09	FBgn0262517	43	13	8
P26019	FBgn0259113	43	16	19
Q9VM75	FBgn0086451	43	13	8
Q9VCH8	FBgn0039117	43	8	8
C7LAB1	FBgn0034618	43	16	24
Q0E9E2	FBgn0027580	43	0	0
Q9V3A7	FBgn0015391	43	17	1
Q09332	FBgn0014075	43	22	41
Q9VTY8	FBgn0002466	43	12	5
Q9VCH5	FBgn0039120	42	22	31
Q9VE34	FBgn0038651	42	9	4
Q9VKY2	FBgn0027568	42	20	30
A1Z9S6	FBgn0026427	42	15	6
Q9NCW7	FBgn0002873	42	0	0
U3RC96	FBgn0261263	41	15	11
Q9VG05	FBgn0038108	41	0	0
Q6NP22	FBgn0033482	41	20	36
Q9VQ76	FBgn0031390	41	17	18
Q7KK96	FBgn0027783	41	26	22
Q7KMM4	FBgn0027588	41	18	29
E1JHJ9	FBgn0020503	41	0	0
A8JNU6	FBgn0010352	41	22	0
P11147	FBgn0001216	41	23	46
Q9VC36	FBgn0039227	40	17	13
Q8INM3	FBgn0037810	40	31	39
Q9VX91	FBgn0030809	40	7	12
Q9VUC1	FBgn0026418	40	28	0
E1JGX3	FBgn0026401	40	9	10
Q9VS62	FBgn0016983	40	0	0
Q9VN44	FBgn0011341	40	26	36
M9PG77	FBgn0004650	40	12	8
P17210	FBgn0001308	40	30	46
M9PGM3	FBgn0260970	39	0	3
Q8MRF8	FBgn0053123	39	0	33
Q9VUH9	FBgn0036451	39	11	15
E8NH92	FBgn0035226	39	28	39
A1ZBE9	FBgn0034401	39	1	1
Q6NP57	FBgn0034246	39	11	8
Q9VW54	FBgn0028695	39	20	31
Q7KN75	FBgn0027835	39	36	48
Q26454	FBgn0015929	39	20	35
Q9VXE9	FBgn0015615	39	0	0
Q0KHV9	FBgn0086911	38	0	0
Q9VC94	FBgn0039182	38	16	27
Q9VF56	FBgn0038344	38	4	5
A1ZAX1	FBgn0034258	38	23	39
Q9VR59-5	FBgn0027279	38	0	0
T2FFB7	FBgn0027094	38	20	38
Q9TVM2	FBgn0020497	38	18	28
Q9W1R5	FBgn0003977	38	5	2
Q9VF26	FBgn0003483	38	7	0
P13496	FBgn0001108	38	19	25
Q9VXE6	FBgn0061200	37	13	27
A1Z7C4	FBgn0053087	37	7	0
Q9XZ34	FBgn0050085	37	10	9
Q9VF51	FBgn0038348	37	18	29
Q9VGP4	FBgn0037894	37	23	26
Q8MSU4	FBgn0037371	37	13	5
Q9W060	FBgn0035296	37	0	0
A1ZAB5	FBgn0034087	37	22	28
C3KKC8	FBgn0033889	37	0	0
A1Z9J3	FBgn0013733	37	14	0
Q9VXV3	FBgn0004391	37	7	4
P18091-3	FBgn0000667	37	0	0
P22700-2	FBgn0263006	36	24	38
Q7KSE8	FBgn0261885	36	15	15
Q9VCW3	FBgn0039004	36	12	19
Q9VHR8-2	FBgn0036975	36	27	40
Q7KTG2	FBgn0032136	36	3	3
Q9VR91	FBgn0031107	36	3	0
Q8IRL9	FBgn0030170	36	0	0
T2GFI6	FBgn0027079	36	23	40
A1Z6I7	FBgn0025458	36	15	14
Q9NDJ2-2	FBgn0020306	36	6	11
Q01989	FBgn0011225	36	24	24
Q5KTT4	FBgn0010488	36	28	33
P35600	FBgn0004913	36	19	16
O46037	FBgn0004397	36	22	28
P20028	FBgn0003278	36	6	7
Q9VW47	FBgn0001324	36	7	6
Q9GQN0	FBgn0053180	35	0	11
Q7PLP4	FBgn0039955	35	13	10
Q960A7	FBgn0039183	35	0	0
Q9W2F2	FBgn0034641	35	13	5
A1Z945	FBgn0033766	35	10	8
Q9VPR5	FBgn0031266	35	21	0
Q9VWE6	FBgn0031052	35	13	8
Q9VYQ8	FBgn0030366	35	21	36
Q9V3P6	FBgn0028692	35	24	33
Q9V9T4	FBgn0027620	35	0	19
Q9VXN4	FBgn0027093	35	25	31
Q8IPN1	FBgn0026620	35	0	0
Q9VGZ3	FBgn0024957	35	19	38
O62613	FBgn0021761	35	13	20
E1JJR3	FBgn0020261	35	0	0
Q8MP07	FBgn0005390	35	9	0
Q9XTL9	FBgn0004507	35	29	48
P27619	FBgn0003392	35	0	0
Q9VEG6	FBgn0261987	34	19	35
Q7KQM6	FBgn0039936	34	11	13
Q9VAJ1	FBgn0039680	34	15	9
Q9VAX8	FBgn0039566	34	15	33
Q9VN25	FBgn0037249	34	25	40
Q7KUT2	FBgn0036892	34	0	0
Q8MMD3	FBgn0035060	34	7	11
Q9W1C5	FBgn0034964	34	10	3
Q9W246	FBgn0034734	34	3	1
Q9V9E3	FBgn0033005	34	13	18
Q9VKW5	FBgn0032242	34	24	43
Q9VWI2	FBgn0031020	34	21	32
L7X6D0	FBgn0026259	34	11	26
O46067	FBgn0023529	34	16	33
P54399	FBgn0014002	34	21	41
Q24368	FBgn0011604	34	20	33
Q8MSQ6	FBgn0011228	34	10	10
Q24298	FBgn0003391	34	22	32
O62619-2	FBgn0003178	34	20	36
Q9Y134	FBgn0001986	34	16	16
Q9V3Z6	FBgn0000317	34	3	0
Q9VHP0	FBgn0000171	34	22	33
O76922	FBgn0000146	34	13	18
Q9VC45	FBgn0000140	34	11	6
Q9VAW5	FBgn0261618	33	16	30
F6M9W1	FBgn0260794	33	0	0
Q9VV82	FBgn0042177	33	17	23
Q9NG27	FBgn0038118	33	11	9
Q9VUM0	FBgn0036486	33	14	11
Q8T8Q5	FBgn0034854	33	0	0
Q9W252	FBgn0034728	33	15	21
A1Z9N0	FBgn0033914	33	0	0
Q9VL06	FBgn0032208	33	8	6
Q9VPI9	FBgn0031216	33	2	2
Q9VYS3	FBgn0030354	33	7	11
Q9W2U7	FBgn0030205	33	0	29
Q8T9E3	FBgn0023172	33	0	0
Q9XZU1	FBgn0022213	33	17	22
P91875	FBgn0019938	33	4	11
Q9VGW6	FBgn0017577	33	18	24
Q94511	FBgn0017566	33	17	29
Q0IGW6	FBgn0015546	33	16	21
P49735	FBgn0014861	33	22	28
A8JRE3	FBgn0010328	33	0	0
Q9GTU6	FBgn0002878	33	0	0
Q9VF03	FBgn0002783	33	18	28
Q9VMA3	FBgn0000392	33	8	6
Q9VN82	FBgn0000340	33	11	0
P08266	FBgn0262955	32	12	14
O18388	FBgn0262743	32	16	23
Q9VP27	FBgn0053214	32	18	26
Q9NCF9	FBgn0040233	32	0	0
Q9VHL2	FBgn0037632	32	25	35
Q9VHY6	FBgn0037530	32	13	18
Q9W0M7	FBgn0035162	32	13	24
T2GG71	FBgn0035145	32	4	0
Q9W0R0	FBgn0035136	32	19	20
A1ZBE8	FBgn0034400	32	4	2
A1Z8S6	FBgn0033676	32	9	5
Q27331	FBgn0032464	32	23	33
Q9VCU9	FBgn0029968	32	3	0
Q8IPE8	FBgn0028479	32	18	32
Q8IGC5	FBgn0027081	32	22	34
B7Z0Z1	FBgn0026575	32	0	0
Q9VXE3	FBgn0026181	32	12	13
O97394	FBgn0021764	32	0	0
Q24311	FBgn0015509	32	10	18
Q9VC96	FBgn0011785	32	7	7
Q9VJH2	FBgn0004797	32	16	21
P46863	FBgn0004378	32	18	26
P06607	FBgn0004047	32	17	25
P02843	FBgn0004045	32	17	30
P34739	FBgn0002542	32	0	0
Q8IRG6	FBgn0002183	32	19	34
Q86BY9	FBgn0250850	31	20	31
Q9W347	FBgn0040234	31	8	0
B7Z0E2	FBgn0035895	31	0	16
Q9VRV1	FBgn0035688	31	0	16
Q9VZU7	FBgn0035402	31	19	34
Q9W247	FBgn0034733	31	9	6
Q7KN90	FBgn0027091	31	16	22
Q9W4M9	FBgn0026079	31	20	23
Q9VLN6	FBgn0025701	31	7	0
Q9VRV8	FBgn0024921	31	14	16
Q9W0L0	FBgn0024277	31	6	0
Q9W1B0	FBgn0023081	31	6	0
M9PBZ3	FBgn0016977	31	5	0
Q24574	FBgn0016756	31	14	15
Q8IMS2	FBgn0015269	31	0	0
P48605	FBgn0015019	31	27	39
P54351	FBgn0013998	31	17	16
P51123-2	FBgn0010355	31	0	0
P25439-2	FBgn0000212	31	12	21
Q9VU68	FBgn0260049	30	0	26
Q32KD2	FBgn0086908	30	10	12
A8E6M1	FBgn0050122	30	16	31
Q9VCD8	FBgn0040283	30	10	2
Q9V460	FBgn0040273	30	13	15
Q9W5R5	FBgn0040011	30	16	9
Q9VC18	FBgn0039241	30	16	32
Q9VF87	FBgn0038320	30	9	6
Q9VGE4	FBgn0037979	30	3	0
Q9VGK7	FBgn0037926	30	0	9
Q0E8J0	FBgn0035357	30	0	0
Q8MT58	FBgn0033035	30	15	28
Q9V9R2	FBgn0032956	30	13	18
Q9VNF6	FBgn0027951	30	0	0
Q9V3D6	FBgn0027873	30	7	0
A1YK63	FBgn0027868	30	12	18
Q29QE1	FBgn0025836	30	7	3
Q9XYU1	FBgn0024332	30	19	34
P54623-2	FBgn0013765	30	23	19
Q24241	FBgn0011747	30	9	10
Q9XZ29	FBgn0011606	30	17	13
Q9VIE8	FBgn0010100	30	20	34
P02844	FBgn0005391	30	13	27
P23654	FBgn0004108	30	16	17
E6PBW0	FBgn0002921	30	0	0
Q24478	FBgn0000283	30	17	28
Q7PLS8	FBgn0262117	29	10	0
Q9XYZ5	FBgn0260962	29	17	32
Q9VP12	FBgn0052438	29	5	5
B7Z0R2	FBgn0051048	29	0	0
A0ZWQ2	FBgn0041182	29	0	0
Q9VS83	FBgn0035793	29	0	0
A1Z8W9	FBgn0033714	29	5	2
Q9VIH3	FBgn0032904	29	15	16
Q2XXZ0	FBgn0031051	29	11	7
Q9W392	FBgn0030086	29	21	35
Q9VQ78	FBgn0027509	29	11	8
Q9VKB9-2	FBgn0027505	29	4	2
Q9VX32	FBgn0026375	29	9	0
P52295	FBgn0011823	29	15	23
H5V864	FBgn0010905	29	0	0
Q24253	FBgn0010380	29	10	21
Q05825	FBgn0010217	29	18	29
P23226-3	FBgn0002645	29	16	26
Q9VIV2	FBgn0002044	29	8	13
F3YDH3		29	0	0
Q9VKJ3	FBgn0262647	28	11	18
P09052	FBgn0262526	28	14	19
P21187	FBgn0261619	28	13	22
M9PHF1	FBgn0052654	28	15	0
Q7KJA9	FBgn0040295	28	13	13
Q9VAY2	FBgn0039562	28	23	39
Q9VE79	FBgn0038611	28	12	15
Q9VVU6	FBgn0036828	28	15	12
Q7KSU6	FBgn0036784	28	15	0
Q9VUH6	FBgn0036448	28	10	13
Q5U156	FBgn0033998	28	6	11
Q7YU89	FBgn0033795	28	0	0
Q9V9K7	FBgn0033062	28	15	28
Q9VZ55	FBgn0030246	28	5	3
Q9U3V9	FBgn0028974	28	8	4
Q9VXU2	FBgn0027287	28	0	0
Q9VV60	FBgn0027080	28	18	25
Q9VSD6	FBgn0026252	28	17	27
Q7K523	FBgn0026059	28	11	0
Q9VPY2	FBgn0024314	28	15	24
O16810	FBgn0022772	28	9	7
Q9VWV6	FBgn0022355	28	21	43
Q8T6I0	FBgn0016693	28	17	20
O97417	FBgn0015933	28	0	0
O02649	FBgn0015245	28	19	37
P48591	FBgn0011703	28	17	27
Q960B1	FBgn0010812	28	14	17
Q9W1X4	FBgn0010660	28	12	13
P35875	FBgn0010247	28	7	14
Q24560	FBgn0003887	28	14	24
Q7YU20	FBgn0003210	28	10	9
Q9VHK1	FBgn0003177	28	0	0
P08928	FBgn0002525	28	21	42
Q9V475	FBgn0001980	28	12	17
P29844	FBgn0001218	28	18	34
E5KZ94		28	0	0
U3Q053	FBgn0243511	27	13	15
Q9VRP9	FBgn0086694	27	14	14
Q70PP2	FBgn0052743	27	0	0
Q9W350	FBgn0040236	27	2	0
Q9NH67	FBgn0039656	27	7	14
Q961D3	FBgn0039644	27	7	8
Q9VB05	FBgn0039541	27	12	17
Q9VFC8-2	FBgn0038293	27	7	14
Q95U54	FBgn0037301	27	0	0
Q9VP77	FBgn0037051	27	14	25
Q9VT60	FBgn0036053	27	6	6
Q9VSS1	FBgn0035946	27	12	21
Q9W1X7	FBgn0034795	27	5	2
Q0E940	FBgn0034237	27	12	30
A1Z8M2	FBgn0033636	27	6	4
Q5BI50	FBgn0033260	27	13	16
Q7K3M5	FBgn0033160	27	10	15
R4GRV7	FBgn0032721	27	0	0
Q9VK44	FBgn0032467	27	13	13
Q9VKK1	FBgn0032340	27	9	18
Q7KUA4	FBgn0029113	27	15	25
Q9VQE0	FBgn0026479	27	23	24
O77025	FBgn0022764	27	0	13
Q9XYU0	FBgn0020633	27	13	27
Q9VM62	FBgn0020616	27	6	4
P46150-2	FBgn0011661	27	17	25
Q7KKI0	FBgn0010621	27	15	30
M9PFG7	FBgn0010235	27	0	0
P08736	FBgn0000556	27	13	26
Q9VIE7	FBgn0000239	27	10	21
M9NDR2	FBgn0000183	27	19	26
P42787-4		27	0	0
Q8I0G5-3		27	15	19
P91926	FBgn0263350	26	11	16
A8DQW8	FBgn0261016	26	9	7
Q9V4C8-6	FBgn0039904	26	10	22
Q9VCA5	FBgn0039175	26	15	19
Q9VD07	FBgn0038968	26	4	0
Q9VDC9	FBgn0038870	26	7	13
Q9VDE8	FBgn0038854	26	7	2
Q9VSK9	FBgn0035901	26	10	16
Q960Q8	FBgn0035027	26	13	15
Q2XY08	FBgn0033890	26	0	0
Q9VMA7	FBgn0031842	26	16	12
Q7KMH9	FBgn0027499	26	18	6
Q9VY54	FBgn0026713	26	3	3
Q9XYP7-2	FBgn0026430	26	9	13
O62621	FBgn0025724	26	15	23
O46092	FBgn0023510	26	4	3
O61639	FBgn0023388	26	0	0
Q9VF02	FBgn0022787	26	0	0
Q9NBD7	FBgn0021760	26	9	5
P91927	FBgn0019886	26	12	12
Q9VLL5	FBgn0014417	26	6	16
Q9VDS9	FBgn0014006	26	5	0
Q9VKM1	FBgn0004872	26	14	14
Q24592	FBgn0004864	26	3	3
P19109	FBgn0003261	26	17	25
P24785	FBgn0002774	26	0	0
P08111-3	FBgn0002121	26	0	0
Q24314	FBgn0000482	26	4	5
Q9W1H4	FBgn0262619	25	13	24
P25161	FBgn0261396	25	19	33
Q9VC06	FBgn0039252	25	16	16
Q9VNF8	FBgn0037357	25	0	0
B5RJI9	FBgn0037025	25	0	0
Q7K3L1	FBgn0033845	25	5	2
Q8MR83	FBgn0033757	25	0	8
Q5U0U9	FBgn0033339	25	11	19
Q7KTC4	FBgn0032456	25	0	0
Q9VM71	FBgn0031868	25	11	16
Q9VQL1	FBgn0031497	25	17	23
Q9VQ94	FBgn0031408	25	8	18
Q9W3L1	FBgn0029992	25	5	1
Q9W3W1	FBgn0029903	25	17	22
Q9W3W6	FBgn0029899	25	0	0
Q9NFU0	FBgn0028734	25	1	1
Q9V3Z4	FBgn0028690	25	13	28
Q9VA73-2	FBgn0028646	25	0	0
Q8MQX9	FBgn0028343	25	0	0
Q9W592	FBgn0027794	25	4	4
Q9XZ06	FBgn0027537	25	12	17
Q9VXQ5	FBgn0027329	25	15	27
Q7KNF3	FBgn0026761	25	16	25
Q27IR0	FBgn0026611	25	8	10
M9NGF7	FBgn0026428	25	7	6
Q9GSP5	FBgn0026370	25	11	15
Q9GYU8	FBgn0026207	25	13	13
Q7KSP6	FBgn0025802	25	0	0
P91938	FBgn0020653	25	0	0
Q7K3H0	FBgn0015278	25	0	0
Q9VNV3	FBgn0015075	25	10	12
P55162	FBgn0011771	25	3	10
P45437	FBgn0008635	25	15	22
P54385	FBgn0001098	25	1	24
Q9W1K4	FBgn0000562	25	0	0
Q8IH00	FBgn0261286	24	2	3
Q9VV61	FBgn0053158	24	0	4
Q9VH07	FBgn0040078	24	12	20
Q9VAQ0	FBgn0039632	24	9	0
Q960Y8	FBgn0038535	24	23	32
Q9VF53	FBgn0038347	24	0	4
Q9VFE7	FBgn0038274	24	14	11
Q9VFF3	FBgn0038269	24	2	7
Q9VW68	FBgn0036927	24	12	20
Q9VUY4	FBgn0036569	24	8	8
Q6UBD8	FBgn0036472	24	0	0
Q9VSP0	FBgn0035923	24	3	0
Q8MZI3	FBgn0035720	24	13	17
Q9W0T7	FBgn0035111	24	10	12
Q9W196	FBgn0034989	24	6	0
A1ZBJ2	FBgn0034432	24	13	23
Q7JY94	FBgn0034366	24	9	15
T2FGD8	FBgn0033816	24	13	19
Q7K3J0	FBgn0033342	24	22	31
Q9VL72-3	FBgn0032157	24	4	10
Q9VPW4	FBgn0031300	24	0	1
Q9VRD9	FBgn0031148	24	13	21
Q9VWC7	FBgn0031070	24	10	12
Q9V3U6	FBgn0028967	24	9	18
Q9VRJ1	FBgn0028962	24	2	6
Q9V405	FBgn0028686	24	17	27
Q9V3Y5	FBgn0028474	24	16	22
Q7KMJ6	FBgn0027548	24	14	15
Q9VV79	FBgn0027500	24	5	0
Q9W3C1	FBgn0027330	24	5	12
Q9Y105	FBgn0027090	24	12	23
Q9VF33	FBgn0026616	24	0	0
Q9V4A7	FBgn0025740	24	3	4
Q9V3C4	FBgn0011802	24	10	11
P35381	FBgn0011211	24	15	28
P35220	FBgn0010215	24	14	16
Q9VLB7	FBgn0004868	24	15	27
P07207	FBgn0004647	24	13	13
B7YZZ9	FBgn0004584	24	0	0
P12613	FBgn0003676	24	17	30
Q04499-2	FBgn0003423	24	0	0
M9PD50	FBgn0003415	24	2	1
Q9VIW3	FBgn0003346	24	0	25
P35415	FBgn0003149	24	0	0
P52034-3	FBgn0003071	24	10	18
Q7KW02	FBgn0000667	24	0	12
Q9VM33	FBgn0263133	23	5	11
Q9V7N5-2	FBgn0262511	23	15	16
Q9V4M2	FBgn0259745	23	10	19
Q8IN05	FBgn0259107	23	15	12
Q7K0Q2	FBgn0053139	23	7	7
A1Z992	FBgn0053137	23	11	23
Q9NHD0	FBgn0052104	23	0	0
Q8T9D1	FBgn0044324	23	12	14
Q0KI58	FBgn0042693	23	0	0
A1Z6M0	FBgn0042085	23	5	0
Q9VSE6	FBgn0040290	23	0	0
Q9VL70	FBgn0040064	23	16	20
Q9VB98	FBgn0039466	23	0	0
Q9VC63	FBgn0039207	23	6	6
Q9VE98	FBgn0038597	23	6	9
D3PFE8	FBgn0038135	23	0	21
Q9VGG5	FBgn0037963	23	3	0
Q9VH80	FBgn0037741	23	5	2
Q9VNI8	FBgn0037382	23	11	9
Q8T4G5	FBgn0036702	23	14	24
Q9VUH8	FBgn0036450	23	10	13
Q9W0H2	FBgn0035207	23	6	5
Q9W1Q5	FBgn0034859	23	4	3
Q9W1Y8	FBgn0034786	23	0	1
Q8SZH5	FBgn0034310	23	13	0
Q7JWF1	FBgn0033465	23	13	17
Q8SWT2	FBgn0032883	23	0	0
Q9VKD8	FBgn0032388	23	6	7
Q9VX63	FBgn0030833	23	2	0
Q9VXW2	FBgn0030631	23	0	0
Q9VYW4	FBgn0030321	23	12	23
Q9W3U0	FBgn0029924	23	11	11
Q7YU24	FBgn0029870	23	7	7
Q9W4C3	FBgn0029763	23	7	10
Q7KT91	FBgn0028916	23	7	3
Q7KMQ0	FBgn0028687	23	17	30
Q9U4F8	FBgn0028467	23	6	3
Q9VKV1	FBgn0027611	23	10	17
Q9VWK5	FBgn0027603	23	12	0
Q9Y139	FBgn0027582	23	6	10
Q9VUK8	FBgn0027088	23	0	0
Q9V345	FBgn0027054	23	14	10
O97477	FBgn0025885	23	13	16
Q9VDR7	FBgn0021776	23	0	0
O18640	FBgn0020618	23	12	20
O18413	FBgn0020369	23	19	29
Q9V414	FBgn0019890	23	0	3
Q86BI3	FBgn0017453	23	6	12
Q24179-4	FBgn0015816	23	7	8
Q9V3E9	FBgn0015544	23	13	19
P31409	FBgn0005671	23	7	22
Q9Y1B4	FBgn0005654	23	5	9
P23128	FBgn0004419	23	11	19
P25171	FBgn0002638	23	9	21
Q9XYP8	FBgn0001612	23	10	5
Q7KUB0	FBgn0001248	23	15	23
Q03043-2	FBgn0000721	23	0	10
P07764	FBgn0000064	23	16	28
A9J7N9		23	0	0
Q02645-2	FBgn0263391	22	13	24
Q01604	FBgn0250906	22	14	21
V5P0Q7	FBgn0086475	22	4	3
Q4V5C6	FBgn0051729	22	4	3
Q9VME5	FBgn0043854	22	3	9
Q5LJZ2	FBgn0040022	22	0	0
Q9VDK7	FBgn0038810	22	16	22
Q9VE51	FBgn0038636	22	7	9
Q9VEP9	FBgn0038464	22	11	13
Q7K4L8	FBgn0037549	22	3	9
Q9VNX8	FBgn0037135	22	13	13
Q86BP6	FBgn0036574	22	0	0
Q8MQJ8	FBgn0036309	22	0	0
Q8SX64	FBgn0035411	22	5	4
M9PEC5	FBgn0035347	22	0	0
Q7K0X3	FBgn0035205	22	8	11
A1Z909	FBgn0033741	22	10	22
Q9VIK6	FBgn0032876	22	7	9
Q9VJ74	FBgn0032690	22	0	8
Q9VK69	FBgn0032444	22	17	22
Q8SYS2	FBgn0032382	22	7	7
Q9VKZ8	FBgn0032216	22	12	18
Q9VXP3	FBgn0030692	22	9	14
Q8T9D5	FBgn0030478	22	14	22
Q9VYV3	FBgn0030329	22	0	26
M9NF18	FBgn0030320	22	0	0
Q960Z0	FBgn0030268	22	12	13
Q0KHU2	FBgn0030235	22	1	1
Q9W3F6	FBgn0030038	22	0	0
B7Z0X1	FBgn0029823	22	10	21
Q7K4H4	FBgn0029704	22	10	15
Q9VJW1	FBgn0028538	22	0	0
Q7KK51	FBgn0028497	22	6	3
Q9VEN9	FBgn0028470	22	0	0
Q7KML2	FBgn0027572	22	5	4
Q9VID9	FBgn0026577	22	12	9
Q9VTS3	FBgn0026432	22	2	0
Q9V726-2	FBgn0024698	22	5	5
A8WHL4	FBgn0023097	22	8	6
Q9V9U3	FBgn0022349	22	15	25
Q9VGI4	FBgn0017581	22	0	0
P91634	FBgn0015279	22	1	0
Q3YMU0	FBgn0014002	22	14	26
Q9U5L1	FBgn0010391	22	11	13
Q24492	FBgn0010173	22	11	21
P42283	FBgn0005630	22	7	0
E1JIJ9	FBgn0003598	22	6	6
P09180	FBgn0003279	22	13	18
Q02748	FBgn0001942	22	18	26
P22817	FBgn0001247	22	10	18
P07487	FBgn0001092	22	11	20
P54362	FBgn0001087	22	0	10
P15007-2	FBgn0000579	22	15	22
Q9VFQ9	FBgn0000454	22	14	22
P39205	FBgn0000316	22	10	6
Q9VAG5	FBgn0000247	22	4	0
P18824-2	FBgn0000117	22	10	8
Q59DP9	FBgn0259214	21	16	0
Q7PLK0	FBgn0250816	21	0	0
E1JHT6	FBgn0053113	21	0	0
Q8IRB5	FBgn0052251	21	4	2
Q9VL52	FBgn0051755	21	2	1
Q9VB96	FBgn0051075	21	8	15
Q9I7D3	FBgn0042134	21	19	26
Q9VZF4	FBgn0041171	21	5	0
Q9VFV9	FBgn0038145	21	13	24
Q0KIA8	FBgn0037440	21	0	0
C4IXZ0	FBgn0037240	21	18	21
Q9VP17	FBgn0037098	21	0	0
Q9VW22	FBgn0036894	21	3	0
Q9VV52	FBgn0036624	21	9	9
Q9VTZ4	FBgn0036298	21	9	14
Q9VTC1	FBgn0036104	21	10	11
Q9VSR7	FBgn0035942	21	0	2
Q9VZX7	FBgn0035373	21	0	0
Q7KVL7	FBgn0034708	21	8	13
Q9W290	FBgn0034697	21	12	9
Q5U0V7	FBgn0034691	21	0	0
A1Z8J0	FBgn0033615	21	0	5
A1Z7P1	FBgn0033377	21	11	15
Q7JVG6	FBgn0033225	21	8	3
Q9VKC8	FBgn0032397	21	12	12
Q9VYA7	FBgn0030504	21	4	10
Q9NJH0	FBgn0029176	21	13	20
Q9VL78	FBgn0029174	21	16	31
Q7KLV9	FBgn0028689	21	16	25
Q9V3V6	FBgn0028684	21	15	27
B7Z138	FBgn0028486	21	0	0
Q9W590	FBgn0028274	21	10	9
Q9V3J1	FBgn0027779	21	0	17
Q95S25	FBgn0026326	21	12	12
Q9W4M7	FBgn0026083	21	15	7
Q9W437	FBgn0026060	21	5	2
Q9VT65	FBgn0025866	21	6	8
Q9V461	FBgn0025815	21	16	31
Q9VYK0	FBgn0024308	21	0	0
Q8IQZ8	FBgn0024238	21	0	0
A1Z7T0	FBgn0020621	21	3	10
O61613	FBgn0020392	21	12	21
Q9V9X8	FBgn0019990	21	2	0
O01368	FBgn0015624	21	3	5
Q27597	FBgn0015623	21	9	16
P16620-2	FBgn0014007	21	7	8
Q9VCB6	FBgn0011725	21	8	14
P48608	FBgn0011202	21	7	2
Q05344	FBgn0010278	21	11	16
M9NDX3	FBgn0004924	21	17	20
Q9W517	FBgn0004655	21	0	0
P52304	FBgn0003124	21	10	15
Q9VUY9	FBgn0003076	21	17	21
P20480	FBgn0002924	21	0	10
T2FFI3	FBgn0002707	21	0	4
Q9VRA2	FBgn0002641	21	7	6
P16371-2	FBgn0001139	21	12	17
Q9Y125	FBgn0000416	21	0	0
P17886	FBgn0000377	21	6	10
P10987	FBgn0000042	21	0	23
Q8SY41	FBgn0262684	20	4	0
Q94523	FBgn0261439	20	14	21
Q9VRP5-3	FBgn0260936	20	0	5
D2NUI9	FBgn0259152	20	7	12
Q9VG78	FBgn0082831	20	4	0
Q9VY76	FBgn0052626	20	9	0
Q8SY33-2	FBgn0051992	20	5	13
Q8T079	FBgn0043456	20	11	23
Q6J5K9	FBgn0041164	20	0	0
Q9VG16	FBgn0040493	20	13	21
Q9VEX6	FBgn0040237	20	12	16
Q9VCK0	FBgn0040227	20	14	20
Q9V3K3	FBgn0040075	20	12	23
Q9V9T5	FBgn0039877	20	8	11
Q9VBP9-2	FBgn0039348	20	15	18
Q9V4E0	FBgn0039331	20	9	14
Q8MYL1	FBgn0038827	20	1	0
Q9VEC1	FBgn0038578	20	5	4
Q7KSN0	FBgn0038016	20	2	3
Q9VHJ7	FBgn0037644	20	4	9
Q9VHR5	FBgn0037583	20	9	14
Q32KD3	FBgn0037541	20	0	0
Q9VI55	FBgn0037467	20	0	0
Q9VND3	FBgn0037339	20	0	0
Q9VN21	FBgn0037245	20	13	0
Q9VNX4	FBgn0037138	20	16	17
Q9VV75	FBgn0036642	20	12	18
A5XCL5	FBgn0035978	20	12	19
Q8IRE3	FBgn0035416	20	0	3
Q8MQY1	FBgn0035383	20	12	10
Q8MSY4	FBgn0034380	20	3	0
Q7JRH5	FBgn0034313	20	8	10
Q9V521	FBgn0033367	20	7	6
Q7K3W2	FBgn0033235	20	9	11
Q8T8Q1	FBgn0033038	20	7	5
Q9VK59	FBgn0032454	20	14	21
Q9VMQ7	FBgn0031711	20	8	13
Q9VQK5	FBgn0031492	20	13	12
Q9W351	FBgn0030122	20	5	10
Q9W358	FBgn0028292	20	7	5
Q7KMH5	FBgn0027495	20	6	16
Q9V434	FBgn0027092	20	12	19
Q9UAS6	FBgn0026309	20	5	7
O96651	FBgn0026015	20	5	5
O77435	FBgn0025621	20	0	0
O77410	FBgn0025582	20	12	22
A1Z9E3	FBgn0024556	20	14	24
O61650	FBgn0024352	20	15	29
Q9VK85	FBgn0020443	20	11	22
Q9V3D9	FBgn0010747	20	10	14
A1Z7H3	FBgn0010609	20	11	16
A8JUV0-3	FBgn0005410	20	7	8
Q9VXG8	FBgn0004367	20	0	0
Q8IR23	FBgn0003969	20	7	0
Q9U969-3	FBgn0003656	20	3	7
Q26365-2	FBgn0003360	20	16	21
P25822	FBgn0003165	20	6	0
P52029	FBgn0003074	20	12	17
Q9VGI8	FBgn0002906	20	3	0
Q00174	FBgn0002526	20	34	60
Q9XYM1	FBgn0002069	20	0	0
B7Z0L1	FBgn0000634	20	8	0
M9PCI6	FBgn0000547	20	0	12
P32748	FBgn0000447	20	9	16
Q9Y1I2	FBgn0000257	20	2	0
U3PXA7	FBgn0262603	19	2	0
Q9VVI3	FBgn0259174	19	0	0
P22465-2	FBgn0053487	19	12	7
Q9VYI6	FBgn0052649	19	7	2
Q8INF7	FBgn0051320	19	3	0
Q9W074	FBgn0042712	19	5	8
Q7KTW9	FBgn0041607	19	6	6
Q9NCC3	FBgn0040475	19	7	7
Q9VAP0	FBgn0039640	19	5	9
Q9GQN5	FBgn0039338	19	6	6
Q9VFV8	FBgn0038146	19	3	8
Q9VHI8	FBgn0037652	19	8	21
Q9VP46	FBgn0037074	19	0	0
Q95R49	FBgn0036838	19	5	0
Q9VVM8	FBgn0036772	19	11	9
Q9VTK9	FBgn0036182	19	0	0
B7Z0D7	FBgn0035842	19	0	0
A9UND8	FBgn0035644	19	4	0
Q9W0I6	FBgn0035195	19	4	6
Q9W1A9	FBgn0034975	19	5	0
C3KGI3	FBgn0033859	19	6	6
Q7JQR3	FBgn0033814	19	11	4
A1Z813	FBgn0033460	19	0	0
Q6NNB2	FBgn0033376	19	4	7
A1Z7K9	FBgn0033352	19	5	7
Q9VIV0	FBgn0032796	19	0	0
Q9VJ14	FBgn0032742	19	5	1
Q9VJ57	FBgn0032705	19	4	7
Q9VJZ1	FBgn0032514	19	7	6
B7Z036	FBgn0031879	19	19	22
Q9VWD9	FBgn0031057	19	13	9
Q9VXJ0	FBgn0030731	19	3	5
Q9VXR5	FBgn0030672	19	10	23
Q9VY44	FBgn0030556	19	4	3
Q9VZ08	FBgn0030286	19	0	0
Q8SWU7	FBgn0030151	19	0	0
Q86B59	FBgn0030089	19	0	0
Q9W3D1	FBgn0030054	19	10	6
Q9W3M7	FBgn0029979	19	9	18
Q9W3R9	FBgn0029941	19	9	14
Q9VE75	FBgn0028670	19	11	10
Q86BM5	FBgn0027932	19	11	22
Q9VXZ8	FBgn0027601	19	6	8
Q9XZ21	FBgn0027522	19	7	9
Q8IQX8	FBgn0027087	19	13	0
Q8SXM8	FBgn0027084	19	14	27
Q9VJG0	FBgn0026150	19	10	21
Q9W3D3	FBgn0025864	19	0	0
Q9W1H8	FBgn0025352	19	11	15
Q9VD51	FBgn0025140	19	7	12
O76867	FBgn0024992	19	11	8
Q9VCV4	FBgn0024958	19	6	3
Q8T626	FBgn0024510	19	8	0
Q9W541	FBgn0023512	19	0	8
A1ZAU8-2	FBgn0022085	19	7	0
B7Z025	FBgn0021873	19	0	0
Q9VC05	FBgn0020626	19	6	6
Q9VCX1	FBgn0020278	19	0	0
Q9VPC0	FBgn0016696	19	8	0
M9PEB2	FBgn0016132	19	0	0
Q23972	FBgn0016070	19	3	9
Q94883	FBgn0015664	19	10	17
Q8IQ05	FBgn0015376	19	0	0
P48601	FBgn0015282	19	16	22
Q27268	FBgn0014189	19	10	18
P40797	FBgn0013726	19	13	16
Q11002	FBgn0012051	19	5	10
L0CRM0	FBgn0011774	19	0	0
Q7KQP6	FBgn0005666	19	0	0
M9PD17	FBgn0005198	19	4	5
P25991-4	FBgn0003559	19	5	4
E1NZD5	FBgn0003425	19	0	0
Q9U1H9	FBgn0003321	19	7	8
Q9VG31	FBgn0002719	19	0	12
Q9VQ61	FBgn0001125	19	0	22
Q7JVY2	FBgn0000996	19	2	2
P92177-2		19	1	2
Q9VUL1	FBgn0262707	18	0	7
Q4Z8K6-3	FBgn0262114	18	10	14
Q9VW97	FBgn0260397	18	0	0
Q9VPH2	FBgn0259676	18	9	9
P12881	FBgn0250843	18	12	16
L0MLQ9	FBgn0052016	18	8	0
M9PB92	FBgn0051716	18	0	0
Q960W0	FBgn0051643	18	0	0
Q9VBX4	FBgn0051510	18	4	0
Q9VCX7	FBgn0051156	18	1	0
M9PFF9	FBgn0041775	18	1	1
M9PD73	FBgn0041180	18	0	5
Q9V3K8	FBgn0040372	18	2	1
Q9W3K5	FBgn0040319	18	8	4
Q9VB22	FBgn0040080	18	10	10
Q95RX7	FBgn0039846	18	4	5
Q9VAA9	FBgn0039743	18	9	10
Q9VAC1	FBgn0039737	18	6	12
Q9VAP2	FBgn0039638	18	5	4
Q7KRW8	FBgn0039600	18	7	12
Q9VAY9	FBgn0039555	18	11	14
Q9VEC5	FBgn0038574	18	0	0
Q9VHG1	FBgn0037674	18	2	5
Q8I725	FBgn0037370	18	9	15
Q9VMY8	FBgn0037218	18	3	5
Q9VW13	FBgn0036888	18	7	16
Q9VVI2	FBgn0036735	18	14	14
M9PFE5	FBgn0036365	18	6	1
Q9VTH1	FBgn0036148	18	2	1
Q8MSS0	FBgn0036124	18	0	0
Q9VSS2	FBgn0035947	18	14	22
Q9VRX7	FBgn0035707	18	3	5
Q9VRP2	FBgn0035630	18	11	25
Q9VZS7	FBgn0035420	18	0	0
M9PE64	FBgn0035227	18	0	0
Q7JRE4	FBgn0034962	18	5	7
Q494L6	FBgn0034858	18	0	1
Q9W2N6	FBgn0034572	18	4	1
Q7JVI3	FBgn0033902	18	14	19
Q7K2E1	FBgn0033717	18	8	4
Q8T008	FBgn0033538	18	0	1
Q9VIF1	FBgn0032924	18	3	2
M9PDA6	FBgn0032873	18	4	3
Q9VIP0	FBgn0032848	18	6	5
Q9VJ35	FBgn0032723	18	4	0
Q9VKB2	FBgn0032409	18	9	10
Q9VLT1	FBgn0031985	18	4	0
Q960X8	FBgn0031450	18	11	8
Q86B44	FBgn0030882	18	0	17
Q9VXF9	FBgn0030753	18	9	20
Q8MRI4	FBgn0030336	18	6	12
Q9V853	FBgn0029006	18	4	0
Q9XZ10	FBgn0028671	18	0	1
Q9V3S9	FBgn0027348	18	3	6
Q9U5W4	FBgn0026196	18	12	23
Q9VDD2	FBgn0025803	18	7	4
O77431	FBgn0025633	18	9	0
O77266	FBgn0025628	18	15	14
Q9VL89	FBgn0025117	18	13	21
Q9I7Z8	FBgn0023533	18	2	0
Q7K4N3	FBgn0022942	18	9	13
P81900	FBgn0022382	18	4	10
P91928	FBgn0019960	18	14	18
Q5U117	FBgn0019818	18	8	10
O02195	FBgn0015834	18	11	16
Q9Y1T2	FBgn0015589	18	2	0
Q9V3T9	FBgn0015582	18	11	6
Q960T2	FBgn0013334	18	0	0
O62528	FBgn0011692	18	0	9
P40796	FBgn0011638	18	10	0
Q9XZ61	FBgn0011327	18	10	20
Q7KV90	FBgn0010909	18	6	10
Q8IQA6	FBgn0010825	18	0	0
Q9U4Y0	FBgn0010803	18	7	14
P49847	FBgn0010417	18	0	0
Q9VH81	FBgn0005777	18	10	18
Q7KJ96	FBgn0005639	18	7	0
Q9V4P1	FBgn0004243	18	0	0
Q9V877	FBgn0003545	18	8	10
Q24284	FBgn0003416	18	3	4
Q01637	FBgn0003257	18	8	15
Q06559	FBgn0002622	18	15	24
P15215	FBgn0002528	18	27	33
P29845	FBgn0001220	18	18	39
Q9W330	FBgn0001186	18	9	10
P13706-3	FBgn0001128	18	0	14
T2GGK5	FBgn0262473	17	0	6
Q8T0S6	FBgn0261456	17	7	9
Q7PLI7	FBgn0261387	17	3	8
Q9VTE9	FBgn0261112	17	7	11
Q9VQM4	FBgn0260817	17	5	10
Q9VNE2	FBgn0250753	17	15	19
P06606	FBgn0087040	17	9	21
M9PC65	FBgn0083962	17	0	0
Q9NB04	FBgn0067864	17	3	0
Q76NQ0	FBgn0053303	17	6	11
Q9VKM7	FBgn0053129	17	13	13
Q9VQ26	FBgn0051935	17	4	3
Q7JRC9	FBgn0050496	17	7	2
Q8I7Q1	FBgn0043856	17	8	10
Q9VZL2	FBgn0041147	17	2	0
Q9NG98	FBgn0040268	17	2	0
Q7KRS9	FBgn0039863	17	0	0
Q9VDS7	FBgn0038745	17	9	14
Q9VEP6	FBgn0038467	17	10	17
Q9I7K6	FBgn0037624	17	10	15
Q9VI58	FBgn0037470	17	5	6
Q9VI54	FBgn0037466	17	0	0
Q7KTS2	FBgn0037363	17	0	0
Q7K0L4	FBgn0037094	17	9	17
Q9VP57	FBgn0037066	17	16	31
M9PD27	FBgn0036974	17	7	0
Q9VTY2	FBgn0036290	17	10	9
Q9VTU4	FBgn0036258	17	9	16
Q8IQD6	FBgn0036043	17	0	0
Q9VSM9	FBgn0035918	17	3	1
Q8MQY2	FBgn0035026	17	0	0
Q9W1A2-2	FBgn0034982	17	4	2
Q9W1Y0	FBgn0034792	17	8	10
C9QP53	FBgn0034569	17	0	0
Q7K3B7	FBgn0034488	17	5	9
Q7K486	FBgn0034315	17	12	18
Q7JUP3	FBgn0034068	17	7	11
A1ZA22	FBgn0034029	17	0	11
Q9V6U9	FBgn0033883	17	7	11
Q7K4B4	FBgn0033740	17	9	6
D3DMG7	FBgn0033463	17	3	3
E5DK16	FBgn0033269	17	2	0
Q8MSN4	FBgn0033265	17	0	0
Q9VIZ3	FBgn0032759	17	1	3
Q9VJ12	FBgn0032745	17	0	14
Q9VJD1	FBgn0032643	17	10	16
Q9VK33	FBgn0032475	17	0	4
Q9VK89	FBgn0032430	17	3	4
Q9VL57	FBgn0032170	17	0	0
Q8MQQ8	FBgn0031990	17	0	5
Q9VM60	FBgn0031875	17	4	9
Q9VMI3	FBgn0031771	17	6	12
Q9VQK7	FBgn0031493	17	10	20
Q9VPL5	FBgn0031233	17	3	4
Q9VYA0	FBgn0030512	17	7	7
Q9VYD1	FBgn0030486	17	4	0
Q9VYT5	FBgn0030342	17	0	9
Q9W329	FBgn0030141	17	5	0
Q9W363	FBgn0030112	17	0	0
Q9W3J5	FBgn0030007	17	11	14
Q9W4N9	FBgn0029686	17	0	8
Q9U1I5	FBgn0028985	17	6	3
Q7KMP8	FBgn0028691	17	10	16
Q9V3G7	FBgn0028688	17	12	14
Q9W414	FBgn0028685	17	11	19
Q8T6B9	FBgn0028577	17	11	18
Q9V3V9	FBgn0028515	17	13	14
Q9V411	FBgn0028473	17	8	10
T2GGB6	FBgn0027903	17	6	7
Q9XZ32	FBgn0027512	17	2	3
Q9VWH4	FBgn0027291	17	13	0
Q9VZ82	FBgn0027085	17	7	0
Q9W3E1	FBgn0026679	17	2	0
T1W1Y2	FBgn0026431	17	0	2
Q9V4D4	FBgn0026262	17	0	0
Q9UB09	FBgn0026057	17	0	0
Q9VCN6	FBgn0025781	17	5	5
O62531	FBgn0024833	17	7	9
Q7PLL3	FBgn0020660	17	14	17
Q9VEX5	FBgn0020407	17	5	4
O01939	FBgn0020272	17	8	5
Q94526	FBgn0017561	17	0	0
Q9XYZ2	FBgn0015844	17	0	0
Q24506	FBgn0015808	17	0	7
Q24472	FBgn0015799	17	4	6
Q9VIP9	FBgn0014127	17	8	10
Q7KLW9	FBgn0013969	17	9	13
Q23997	FBgn0013763	17	8	11
Q24325	FBgn0011836	17	4	0
Q94901	FBgn0011640	17	10	10
A8DYI6	FBgn0010551	17	8	12
Q03427	FBgn0010397	17	6	0
P42271	FBgn0010097	17	8	12
P36179	FBgn0005776	17	11	18
P41375	FBgn0004926	17	12	11
P36872-2	FBgn0004889	17	9	17
Q07327	FBgn0004574	17	5	11
Q04047-2	FBgn0004227	17	0	0
P23572	FBgn0004106	17	9	16
P12646	FBgn0004057	17	0	9
P22293	FBgn0003575	17	4	3
P38979-2	FBgn0003517	17	9	15
Q9VHP9	FBgn0002310	17	0	0
P24156	FBgn0002031	17	9	15
Q8IHB4	FBgn0001124	17	11	14
P17336	FBgn0000261	17	5	10
C7LAG1	FBgn0261573	16	0	0
O44081	FBgn0259937	16	7	14
Q9VWF2	FBgn0087008	16	6	5
E1JJG4	FBgn0052707	16	1	3
Q1EC31	FBgn0052190	16	7	9
Q5U124	FBgn0050359	16	11	17
A8DYI1	FBgn0050118	16	3	4
Q9VM93	FBgn0046704	16	0	0
Q9VWE0	FBgn0043903	16	0	0
M9PBH9	FBgn0043458	16	2	0
Q9NHV9	FBgn0040068	16	0	0
Q9V4F9	FBgn0039923	16	3	0
Q9V9V0	FBgn0039867	16	5	6
Q9VAK1	FBgn0039672	16	0	0
Q9VB10	FBgn0039537	16	9	14
Q9VBI4	FBgn0039401	16	0	0
Q9VBP6	FBgn0039349	16	6	12
Q9VC57	FBgn0039213	16	5	7
Q9VCF8	FBgn0039130	16	8	8
Q7JVX3	FBgn0039073	16	8	10
Q9VCQ6	FBgn0039056	16	0	0
Q9VFF0	FBgn0038271	16	14	20
Q9VG69	FBgn0038049	16	5	10
Q9VGL0	FBgn0037924	16	6	2
Q9VGP1	FBgn0037897	16	0	0
Q9VGW7	FBgn0037834	16	12	19
Q9VHS0	FBgn0037578	16	3	1
Q9VNI3	FBgn0037377	16	13	13
Q9VVC9	FBgn0036686	16	3	5
Q9VV73	FBgn0036640	16	0	0
Q9VUQ9	FBgn0036511	16	5	2
M9PEY9	FBgn0036257	16	0	0
Q9VT41	FBgn0036038	16	3	1
Q9VSI1	FBgn0035878	16	5	15
Q9VRY4	FBgn0035713	16	0	0
Q9VZQ9	FBgn0035437	16	2	1
Q9VZU8	FBgn0035401	16	0	4
Q9W149	FBgn0035024	16	2	8
Q9W185	FBgn0034999	16	0	2
Q9W1N1	FBgn0034878	16	6	5
Q9W299	FBgn0034688	16	4	0
A1ZBW6	FBgn0034528	16	4	0
Q7K110	FBgn0034277	16	11	15
A1ZAT5	FBgn0034223	16	2	0
Q9V813	FBgn0034215	16	10	16
Q7K561	FBgn0033917	16	7	6
Q7JR58	FBgn0033879	16	11	13
Q7K0L8	FBgn0033806	16	0	2
Q9V6B9	FBgn0033737	16	6	0
Q1LZ08	FBgn0033607	16	6	11
Q7K3Z3	FBgn0033179	16	12	16
Q7K4Q5	FBgn0033021	16	13	25
E1JHM0	FBgn0032821	16	0	0
Q9VK63	FBgn0032450	16	2	1
Q9VKI8	FBgn0032350	16	15	16
Q76NQ3	FBgn0032207	16	0	0
Q9VL60	FBgn0032168	16	3	0
Q9VM22	FBgn0031904	16	7	10
Q9VMI5	FBgn0031769	16	4	12
Q9VQZ6	FBgn0031604	16	3	4
Q9VQQ9	FBgn0031537	16	1	1
Q9VQQ6	FBgn0031534	16	9	13
Q0E8U6	FBgn0031374	16	0	0
Q9VPY7	FBgn0031320	16	8	11
Q9VPR3	FBgn0031265	16	4	0
Q9VWN5	FBgn0030973	16	7	10
Q9VX31	FBgn0030858	16	2	0
Q9VY02	FBgn0030596	16	5	8
Q9VYK6	FBgn0030412	16	0	3
Q9VZ62	FBgn0030241	16	6	8
Q9VCC0	FBgn0029503	16	9	11
Q7K0Y1-2	FBgn0028744	16	10	6
Q86PE7	FBgn0028633	16	0	0
Q8IRQ5	FBgn0028336	16	8	17
Q9Y162	FBgn0027605	16	12	11
Q9Y128	FBgn0027569	16	4	3
F0JAP3	FBgn0027493	16	11	13
Q960Y4	FBgn0026722	16	4	0
B7Z120	FBgn0026698	16	6	7
Q9VCC9	FBgn0026317	16	5	3
Q8MT16	FBgn0025641	16	0	0
Q9VYG2	FBgn0025463	16	10	10
M9NDW1	FBgn0024806	16	5	0
O44116	FBgn0022960	16	3	0
D2NUK5	FBgn0022343	16	14	12
Q9VVA6	FBgn0021768	16	14	16
Q9I7S8	FBgn0020513	16	0	13
O76216	FBgn0020388	16	0	0
Q9VLT3	FBgn0020240	16	14	16
A1ZA18	FBgn0019968	16	0	0
P55830	FBgn0017545	16	12	22
Q9VFT4	FBgn0015778	16	13	17
O62602	FBgn0015763	16	10	16
P54611	FBgn0015324	16	12	14
Q9W1G7	FBgn0015268	16	12	17
A4V2F2	FBgn0013576	16	0	0
Q8T9C0	FBgn0011660	16	0	0
P41042	FBgn0011284	16	10	12
Q8INB6	FBgn0011253	16	0	10
Q9VN55	FBgn0010750	16	7	9
Q07171	FBgn0010225	16	6	0
Q9VG38	FBgn0005355	16	3	8
A0APG2	FBgn0004901	16	0	0
P13709	FBgn0004656	16	0	15
P91945	FBgn0004379	16	0	0
Q94920	FBgn0004363	16	11	15
Q24524	FBgn0003447	16	9	14
Q07152	FBgn0003204	16	9	12
P48461	FBgn0003134	16	2	1
Q8IQ97	FBgn0003041	16	4	0
Q9I7N6	FBgn0002887	16	0	0
P20477	FBgn0001142	16	9	12
Q7JXZ2	FBgn0000566	16	7	15
A1ZAK7	FBgn0000542	16	14	16
P08181	FBgn0000258	16	9	10
M9PC27	FBgn0000228	16	0	0
Q7K2W6	FBgn0000165	16	7	0
P48610-3	FBgn0000116	16	14	26
D6W4V2		16	0	0
Q24208	FBgn0263755	15	12	22
Q9VGW9	FBgn0261380	15	10	8
P32865	FBgn0260798	15	4	0
Q9VDY1	FBgn0086613	15	2	0
M9MRK1	FBgn0085370	15	1	0
Q9W3U1	FBgn0052732	15	5	4
Q0E8F2	FBgn0052103	15	0	4
Q8IN49	FBgn0051195	15	10	14
P82712	FBgn0050489	15	4	4
Q6NL44	FBgn0042182	15	7	19
Q9W3N6	FBgn0040087	15	6	3
Q9V9V7	FBgn0039861	15	5	5
Q7K5K3	FBgn0039635	15	11	0
Q9VAZ0	FBgn0039554	15	6	1
Q9VC48	FBgn0039219	15	8	15
Q9VCE6	FBgn0039139	15	5	2
Q95WY3	FBgn0038964	15	7	17
Q9VD22	FBgn0038953	15	1	0
Q9VDD0	FBgn0038869	15	3	8
Q9VDV2	FBgn0038723	15	6	10
Q8SYL0	FBgn0038649	15	2	0
E2QCZ5	FBgn0038640	15	0	0
Q9VEB1	FBgn0038587	15	9	13
Q9VGC3	FBgn0037998	15	1	0
Q9VGH5	FBgn0037954	15	11	14
Q9VGR7	FBgn0037878	15	9	13
Q8INN8	FBgn0037702	15	0	0
Q9VNE4	FBgn0037348	15	2	0
Q9VP47	FBgn0037073	15	3	6
M9PFQ1	FBgn0036913	15	0	0
Q9VVL7	FBgn0036762	15	6	15
Q9VVI0	FBgn0036733	15	9	8
Q9VUJ0	FBgn0036462	15	6	8
Q9VU88	FBgn0036376	15	0	0
Q9VTZ5	FBgn0036299	15	13	9
Q95U34	FBgn0035950	15	4	3
C5WLL9	FBgn0035704	15	0	0
Q9VRJ7	FBgn0035591	15	6	8
Q9VZL5	FBgn0035470	15	2	1
Q9I7T8	FBgn0035397	15	0	3
Q961B3	FBgn0035204	15	3	0
Q9W0H6	FBgn0035203	15	8	15
Q9W2K4	FBgn0034598	15	0	5
A1ZAV3	FBgn0034240	15	0	0
Q9V7H4	FBgn0034060	15	2	3
A1Z9I5	FBgn0033881	15	0	0
Q0E9B5	FBgn0033713	15	4	1
Q7K4C2	FBgn0033584	15	0	4
Q5U0X8	FBgn0033557	15	4	3
Q7K4B3	FBgn0033540	15	4	8
Q7JWR9	FBgn0033317	15	7	14
Q9V4W1	FBgn0033316	15	3	1
Q7K0D8	FBgn0033264	15	8	13
Q86P95	FBgn0033241	15	9	12
Q8MRT5	FBgn0032819	15	0	0
Q9VIW7	FBgn0032781	15	4	8
Q9VJE3	FBgn0032635	15	8	11
Q8IP18	FBgn0032586	15	9	0
Q9VKD3	FBgn0032393	15	11	13
Q9VKJ1	FBgn0032348	15	7	3
E1JHE1	FBgn0032243	15	2	0
Q9VLK2	FBgn0032050	15	11	18
Q9VLX2	FBgn0031947	15	2	7
Q9VRA1	FBgn0031115	15	0	0
Q8MV48	FBgn0030930	15	5	5
Q8T8V2	FBgn0030839	15	0	0
Q9VXI3	FBgn0030734	15	10	19
Q9VXK5	FBgn0030720	15	5	12
Q9VXK6	FBgn0030719	15	13	18
Q2XY44	FBgn0030582	15	3	0
Q9VY91	FBgn0030520	15	6	12
Q9VYV4	FBgn0030328	15	10	15
Q7YZA2	FBgn0030091	15	5	2
Q9W3C3	FBgn0030060	15	7	13
Q9W461	FBgn0029820	15	5	0
Q7KSM5	FBgn0029512	15	10	12
Q9VFC2	FBgn0028984	15	6	2
Q7K7G0	FBgn0028969	15	0	20
O96827	FBgn0028737	15	8	16
Q9U9Q1	FBgn0028700	15	10	11
Q9VPX7	FBgn0028388	15	9	19
M9MS42	FBgn0028341	15	0	6
Q9V431	FBgn0027885	15	12	12
Q9V468	FBgn0027866	15	4	8
Q7JQH9	FBgn0027842	15	7	13
Q9V3Y4	FBgn0027786	15	2	7
Q9VE09	FBgn0027658	15	3	0
Q9Y145	FBgn0027587	15	3	3
Q9XZ01	FBgn0027570	15	2	2
O76522	FBgn0027338	15	0	0
Q9W485	FBgn0027321	15	2	0
Q9XYW6	FBgn0027052	15	12	10
Q9W401	FBgn0026708	15	10	15
Q9VF78	FBgn0026634	15	1	1
Q9VXU8	FBgn0026433	15	0	0
Q9W303	FBgn0026415	15	10	13
Q9V8W3	FBgn0026378	15	6	7
A1ZBL7	FBgn0026193	15	0	10
Q9XYM0	FBgn0024811	15	0	0
Q9U9Q2	FBgn0024542	15	2	1
O76932	FBgn0023177	15	5	10
O16043	FBgn0022893	15	10	21
Q7K569	FBgn0022160	15	0	2
O46036-2	FBgn0020496	15	11	12
Q9W0V1-2	FBgn0020386	15	3	0
Q86S05-3	FBgn0020279	15	11	15
Q9VC52	FBgn0020018	15	5	2
P91929	FBgn0019957	15	7	11
Q24151	FBgn0016917	15	9	0
O77460	FBgn0016687	15	0	0
Q9N6D7	FBgn0015949	15	9	11
Q7KA80	FBgn0015907	15	0	15
Q9V3C0	FBgn0015331	15	1	0
Q27580	FBgn0014455	15	10	21
Q9W4D2	FBgn0014024	15	6	11
Q94527-2	FBgn0014018	15	0	0
E4NKH1	FBgn0013272	15	0	0
Q9VS37	FBgn0012058	15	0	0
Q24317	FBgn0011762	15	4	7
Q9V7Y2	FBgn0010591	15	6	8
E3CTS3	FBgn0010548	15	11	13
Q24324	FBgn0010269	15	4	7
Q9VB62	FBgn0005696	15	8	9
Q9U916	FBgn0005585	15	10	19
Q9W4X9	FBgn0004643	15	0	7
Q9W0G1-2	FBgn0003138	15	7	11
Q5BI65	FBgn0002905	15	0	0
Q9VSE2	FBgn0002899	15	2	0
Q9W1E5	FBgn0002791	15	4	5
P13469	FBgn0002780	15	13	20
M9PJI4	FBgn0001624	15	0	0
P29746	FBgn0001090	15	17	30
P23647	FBgn0001079	15	3	0
P29349-2	FBgn0000382	15	1	0
Q94545	FBgn0000139	15	4	0
D0IQL0		15	3	0
P00528	FBgn0262733	14	7	4
P41374	FBgn0261609	14	15	19
O18373	FBgn0261270	14	6	11
Q9VN93	FBgn0260462	14	0	0
Q23983	FBgn0250791	14	9	9
Q9VJ87	FBgn0086707	14	4	8
B7Z0U7	FBgn0086372	14	0	0
Q9VA00	FBgn0061476	14	10	10
Q9VI14	FBgn0053097	14	0	7
Q9VWV2	FBgn0052549	14	7	12
Q9W0L7	FBgn0052479	14	9	12
Q9VU08	FBgn0052113	14	0	0
Q9VJZ5	FBgn0051852	14	6	9
Q9VNC4	FBgn0051550	14	2	0
B7YZM7	FBgn0050387	14	1	0
Q95SK3	FBgn0050291	14	6	3
Q9I7M8	FBgn0041627	14	0	0
Q9NG60	FBgn0041588	14	3	8
Q8SWR8-2	FBgn0041188	14	10	0
Q961D9	FBgn0039907	14	5	1
Q2XY62	FBgn0039654	14	5	0
Q9VCC6	FBgn0039156	14	8	9
Q9VCR2	FBgn0039049	14	7	14
Q9VD14	FBgn0038961	14	5	8
A8JR46	FBgn0038736	14	0	0
Q8INE8	FBgn0038306	14	0	0
Q9VFS6	FBgn0038168	14	2	0
Q9VFZ4	FBgn0038115	14	6	0
Q9VG81	FBgn0038038	14	1	1
Q9VHJ8	FBgn0037643	14	10	16
Q9VHS8	FBgn0037573	14	7	12
Q9VHX4	FBgn0037537	14	9	9
Q9VHX9	FBgn0037533	14	5	8
Q0KIB3	FBgn0037376	14	8	12
Q0KIE6	FBgn0037215	14	0	5
E4NKL2	FBgn0037024	14	0	0
Q9VW52	FBgn0036915	14	2	0
Q8T3L6	FBgn0036691	14	7	7
Q9VUY8	FBgn0036571	14	0	0
Q95TS5	FBgn0036570	14	2	2
Q9VT32	FBgn0036030	14	9	10
A8JNN5	FBgn0035879	14	2	0
Q9VSA3	FBgn0035811	14	15	19
Q9VRY6	FBgn0035715	14	0	0
Q9VZF1	FBgn0035519	14	5	3
Q9VZG5	FBgn0035507	14	0	0
Q8SYA1	FBgn0034421	14	2	1
Q7K4W1	FBgn0034214	14	4	2
Q8SXU3	FBgn0034035	14	0	2
Q7JQT9	FBgn0033454	14	5	5
A1Z803	FBgn0033451	14	0	0
Q9V564	FBgn0033401	14	0	0
Q29QV6	FBgn0033354	14	2	0
Q7K2X8	FBgn0033247	14	4	8
Q7JRJ9	FBgn0033156	14	4	7
A1Z6J5	FBgn0033055	14	2	0
Q9I7M2	FBgn0032818	14	1	2
M9MSI8	FBgn0032622	14	1	0
Q9VK58	FBgn0032455	14	3	0
Q9VKW1	FBgn0032246	14	3	9
Q9VKW3	FBgn0032244	14	11	6
Q9VL10	FBgn0032206	14	0	0
Q9VL25	FBgn0032194	14	0	0
Q9VLJ8	FBgn0032054	14	2	2
Q9VLQ9	FBgn0032005	14	11	9
Q9VM49	FBgn0031883	14	7	12
Q9VMR6	FBgn0031703	14	4	5
Q7K4I5	FBgn0031664	14	12	11
M9PC31	FBgn0031589	14	8	10
Q961G1	FBgn0031536	14	0	0
D0Z752	FBgn0031464	14	0	0
Q9VPW9	FBgn0031304	14	3	0
Q9VPT3	FBgn0031280	14	4	0
Q9VWB9	FBgn0031077	14	0	0
Q9VWJ6	FBgn0031006	14	2	0
Q9VWP1	FBgn0030969	14	4	3
Q9W379	FBgn0030096	14	11	13
Q9W384	FBgn0030093	14	6	8
B5RJS0	FBgn0030076	14	3	0
Q9W3N9	FBgn0029969	14	8	18
Q5U1E0	FBgn0029858	14	3	0
Q86DS1	FBgn0029676	14	11	17
Q9U1J0	FBgn0029155	14	6	8
O96838	FBgn0028741	14	0	0
Q9V415	FBgn0028475	14	0	5
Q8MKW7	FBgn0028426	14	2	5
Q0KHQ6	FBgn0027621	14	0	5
S5MHR4	FBgn0027103	14	0	0
Q9XZ57	FBgn0027066	14	9	13
Q9V3W9	FBgn0026777	14	12	14
M9NF67	FBgn0026198	14	0	0
Q9VP80	FBgn0026179	14	0	0
O61305	FBgn0024804	14	7	12
Q9VJD3	FBgn0024689	14	2	0
O46050	FBgn0023542	14	0	5
Q7KW39-2	FBgn0023537	14	9	16
O16102	FBgn0023395	14	2	2
Q9W102	FBgn0023181	14	3	3
Q95RE4	FBgn0022959	14	10	11
A1Z9W4	FBgn0022063	14	4	1
Q9U9Q4	FBgn0022023	14	7	14
O16797-4	FBgn0020910	14	0	0
Q961A8	FBgn0020389	14	0	0
Q9V3A8	FBgn0020254	14	10	11
Q7KK54	FBgn0016059	14	5	2
Q59DZ3	FBgn0015954	14	4	0
Q8T410	FBgn0015622	14	9	10
Q8SZW5	FBgn0015571	14	0	0
V5NZW8	FBgn0015513	14	3	0
O02193	FBgn0014340	14	2	3
Q9NK57	FBgn0014092	14	6	7
Q9I7F7	FBgn0013955	14	0	0
Q94899	FBgn0013746	14	10	11
P45888	FBgn0011742	14	5	10
Q9VBQ1	FBgn0011666	14	0	0
Q86NM8	FBgn0011573	14	12	0
Q9VFK6	FBgn0011474	14	5	3
C0PTV9	FBgn0011260	14	0	0
P32234	FBgn0010339	14	11	13
P48423	FBgn0004390	14	1	0
P35992-2	FBgn0004370	14	0	0
P48810	FBgn0004237	14	10	15
P06754-2	FBgn0003721	14	11	15
Q24246-3	FBgn0003654	14	0	0
Q9VUE5	FBgn0003459	14	0	6
P40417	FBgn0003256	14	8	11
Q9U8Q0	FBgn0003175	14	0	0
Q9V3F2	FBgn0002524	14	3	0
M9PDG3	FBgn0001978	14	0	6
Q8T9F5	FBgn0001337	14	0	0
P20353	FBgn0001104	14	7	7
Q9W032	FBgn0000543	14	6	5
M9NFR3	FBgn0000404	14	3	0
O16844	FBgn0000352	14	1	0
Q24009	FBgn0000182	14	4	1
P19889	FBgn0000100	14	10	12
P00334	FBgn0000055	14	8	12
Q9VCX3	FBgn0263863	13	10	9
P32392	FBgn0262716	13	6	9
P32866	FBgn0261988	13	0	1
Q8INR6	FBgn0261972	13	1	0
P11046	FBgn0261800	13	21	37
A8Y516	FBgn0260994	13	9	6
P49657-2	FBgn0259168	13	6	0
M9MSE8	FBgn0259165	13	6	4
Q9VNA8	FBgn0086695	13	3	0
Q9VWN9	FBgn0085430	13	0	0
Q86BA1-3	FBgn0053208	13	0	0
Q9V6L0	FBgn0053182	13	0	0
Q9VNR2	FBgn0052451	13	3	0
Q8SZS0	FBgn0051163	13	3	1
Q9VC10	FBgn0051120	13	4	2
Q9VBT1	FBgn0051098	13	3	10
Q7K0B6	FBgn0050000	13	8	11
P83103	FBgn0046706	13	1	0
M9PF42	FBgn0044323	13	5	9
Q9VIX3	FBgn0041789	13	4	0
Q9W5T4	FBgn0040521	13	4	3
Q961V3	FBgn0039790	13	6	1
Q9VAH2	FBgn0039696	13	0	0
Q8MT18	FBgn0039358	13	0	0
Q9VBQ5	FBgn0039341	13	4	6
A8JRA4	FBgn0039261	13	2	5
Q8IMV6	FBgn0039229	13	9	14
Q9VC87	FBgn0039189	13	3	5
Q9VC89	FBgn0039187	13	0	0
Q8I0P1	FBgn0039141	13	1	0
Q9VCQ7	FBgn0039055	13	5	5
Q9VD28	FBgn0038948	13	2	0
Q95SI7	FBgn0038924	13	9	6
Q9VDD8	FBgn0038862	13	1	0
Q9VDE6	FBgn0038856	13	4	0
Q9VDE9	FBgn0038853	13	0	0
Q9VDS5	FBgn0038747	13	2	0
Q9VDY6	FBgn0038692	13	4	0
Q9VE85	FBgn0038609	13	11	12
Q9VEA2	FBgn0038593	13	2	0
Q8MT06	FBgn0038473	13	8	11
Q9VF20	FBgn0038376	13	5	7
Q9VGE7	FBgn0037977	13	2	6
Q9VGH0	FBgn0037958	13	4	0
Q9VGU5	FBgn0037855	13	3	0
Q9VHB5	FBgn0037711	13	2	0
Q9VHI1	FBgn0037657	13	6	4
Q9VI15	FBgn0037439	13	2	5
Q9VNH2	FBgn0037369	13	3	0
Q9VNF5	FBgn0037356	13	3	5
Q9VNE0	FBgn0037344	13	2	2
Q9VNC1	FBgn0037330	13	7	8
Q9VNC0	FBgn0037329	13	3	2
Q9NIV1	FBgn0037327	13	0	1
Q9VN86	FBgn0037298	13	4	10
Q9VMY9	FBgn0037219	13	6	7
Q9VNP5	FBgn0037205	13	1	0
Q9VP05	FBgn0037109	13	0	11
Q7K204	FBgn0037081	13	5	2
Q9VVM7	FBgn0036771	13	0	4
Q9VVB4	FBgn0036671	13	0	0
Q9VUR0	FBgn0036512	13	3	7
T2GGE0	FBgn0035812	13	2	0
Q9VS57	FBgn0035771	13	10	13
Q9VS02	FBgn0035726	13	6	11
Q9VZE4	FBgn0035526	13	5	10
Q9VZF6	FBgn0035515	13	5	6
Q9VZI3	FBgn0035498	13	5	5
M9PGX7	FBgn0035298	13	2	9
Q9W1F4	FBgn0034939	13	3	4
Q9W1F7	FBgn0034936	13	6	12
Q9W1H5	FBgn0034921	13	9	8
Q9W2E7	FBgn0034646	13	10	16
Q9W2G9	FBgn0034628	13	0	0
A1ZBW7	FBgn0034529	13	0	2
Q6NQY9	FBgn0034496	13	3	2
Q4V3Z5	FBgn0034495	13	2	6
Q7K0S5	FBgn0034372	13	12	8
Q8SZ15	FBgn0034307	13	3	0
A1ZB29	FBgn0034299	13	0	0
Q7JXF5	FBgn0034118	13	7	2
Q7K3P0	FBgn0033900	13	0	0
Q5U0T5	FBgn0033427	13	0	0
Q7JVP4	FBgn0033155	13	0	0
Q6NMU5	FBgn0033083	13	4	6
Q86P36	FBgn0033068	13	1	1
Q9W4V8	FBgn0032971	13	4	10
Q9V9Q4	FBgn0032961	13	9	13
Q7KT11	FBgn0032889	13	6	9
Q9VIJ9	FBgn0032882	13	4	5
Q9VIM5	FBgn0032859	13	7	8
M9PG55	FBgn0032717	13	0	0
Q9VJ75	FBgn0032689	13	4	0
Q9VKZ7	FBgn0032217	13	6	8
Q7KTG0	FBgn0032166	13	5	5
Q9VMQ5	FBgn0031713	13	4	3
Q9VMX0	FBgn0031660	13	4	3
Q9VMX1	FBgn0031659	13	5	2
Q9VR38	FBgn0031640	13	2	0
Q9VQU3	FBgn0031566	13	0	0
Q9VQB4	FBgn0031418	13	6	14
Q9VPX3	FBgn0031308	13	2	1
Q9VPP5	FBgn0031252	13	6	10
Q9VPK7	FBgn0031227	13	5	1
Q9VR80	FBgn0031098	13	0	1
Q9W5W7	FBgn0031093	13	3	6
Q9VWP5	FBgn0030967	13	5	0
A8JV04	FBgn0030735	13	1	0
Q8MRV7	FBgn0030686	13	0	1
Q9VYB1	FBgn0030500	13	3	1
Q9W397	FBgn0030081	13	9	0
Q9W3V2	FBgn0029912	13	0	0
Q9W415	FBgn0029857	13	4	9
Q9W495	FBgn0029789	13	1	3
Q9VZI2	FBgn0028484	13	4	0
Q9U6M0	FBgn0028436	13	3	3
Q9V400	FBgn0028427	13	3	3
Q9W4H6	FBgn0028325	13	7	15
Q9VLL0	FBgn0027780	13	1	0
Q4V3L7	FBgn0027552	13	9	0
Q9VB23	FBgn0027492	13	13	9
Q9VWS3	FBgn0027335	13	0	0
Q8SYG2	FBgn0027055	13	6	8
Q9Y095	FBgn0026751	13	2	0
Q7K012	FBgn0025716	13	6	9
Q9VJ58	FBgn0025608	13	8	8
O76464	FBgn0024945	13	4	4
Q541C9	FBgn0024920	13	7	10
O61443	FBgn0024846	13	6	9
Q9VFS5	FBgn0024555	13	9	11
Q9VK34	FBgn0024291	13	8	0
Q9VL71	FBgn0024285	13	7	11
Q86P01	FBgn0024182	13	2	1
Q9VDE3	FBgn0023423	13	5	8
Q9VUJ1	FBgn0023174	13	6	13
Q7JQN4	FBgn0021995	13	0	0
Q9V3I5	FBgn0020412	13	0	0
Q9XYZ4	FBgn0020270	13	0	0
M9PHN1	FBgn0015926	13	3	0
Q94517	FBgn0015805	13	5	9
Q7KNS3	FBgn0015754	13	6	12
Q9VB46	FBgn0015737	13	8	8
Q86DS7	FBgn0015657	13	5	7
Q95U30	FBgn0015573	13	6	3
O61345	FBgn0015527	13	6	8
Q24169	FBgn0015271	13	5	3
P54367	FBgn0015024	13	3	5
M9PGW8	FBgn0014133	13	9	6
P54359	FBgn0014029	13	3	9
Q9Y090	FBgn0013563	13	0	0
Q9V3I1	FBgn0013349	13	0	0
Q27889	FBgn0011826	13	9	14
P45594	FBgn0011726	13	6	14
P48592	FBgn0011704	13	7	12
Q9VEJ2	FBgn0010926	13	4	4
Q7KN94	FBgn0010516	13	5	9
Q9VSC3	FBgn0010406	13	0	0
P32100	FBgn0005593	13	11	14
P31009	FBgn0004867	13	10	16
Q24573-2	FBgn0004795	13	4	1
O46307	FBgn0004650	13	6	5
Q9V9J3	FBgn0004603	13	5	11
Q27607	FBgn0004406	13	1	0
Q86B79	FBgn0004395	13	6	9
Q9XYM5	FBgn0003612	13	0	0
P18431	FBgn0003371	13	0	0
P20240	FBgn0003022	13	11	21
O97182	FBgn0001961	13	4	10
O77426	FBgn0001341	13	5	7
P02517	FBgn0001225	13	9	16
Q02870	FBgn0001179	13	3	3
Q24020	FBgn0000709	13	0	0
P51140	FBgn0000499	13	5	3
Q9VG79	FBgn0000455	13	5	9
O76912	FBgn0000376	13	2	0
O76928	FBgn0000330	13	1	3
Q9VGF9	FBgn0000147	13	2	7
Q7K7T1	FBgn0000117	13	0	0
P22464-2	FBgn0000083	13	0	12
Q7K2G1-2		13	1	11
Q9VW71	FBgn0261574	12	1	0
O61661	FBgn0261278	12	0	0
B7YZK4	FBgn0259682	12	11	0
P29613	FBgn0086355	12	7	0
Q8T045	FBgn0086253	12	5	4
R9Q794	FBgn0064225	12	8	15
M9NDA6	FBgn0063485	12	9	11
Q6NP69	FBgn0053546	12	5	3
Q9VDI1	FBgn0053094	12	9	14
Q9W2Y5	FBgn0052685	12	1	0
Q7K1H0	FBgn0052066	12	9	6
Q8IPX7	FBgn0051938	12	8	3
Q8T471	FBgn0051759	12	0	5
Q8SX76	FBgn0051453	12	3	5
Q8MSB1	FBgn0051357	12	7	6
Q7YU01	FBgn0051092	12	0	0
F2FB73	FBgn0051063	12	5	6
Q8MLS2	FBgn0050410	12	8	10
E1JH06	FBgn0050372	12	2	0
Q7KUZ0	FBgn0045073	12	7	11
Q9VEV1	FBgn0044826	12	0	7
Q9V9A7	FBgn0042083	12	3	3
Q8MSS9	FBgn0041630	12	3	3
Q7KUL1	FBgn0041604	12	2	1
Q9W4X4	FBgn0040335	12	3	0
Q9V393	FBgn0040206	12	5	5
Q7PLS1	FBgn0039958	12	0	0
Q9VAR0	FBgn0039623	12	1	0
Q9VAV2	FBgn0039588	12	8	4
Q8MT36	FBgn0039559	12	4	0
Q9VBG6	FBgn0039417	12	7	4
Q7KS07	FBgn0039234	12	2	3
Q9VCB8	FBgn0039164	12	0	0
Q8IMX7	FBgn0039140	12	0	0
Q9VCG4	FBgn0039125	12	6	8
Q9VCK6	FBgn0039094	12	4	4
Q9VD52	FBgn0038927	12	4	4
Q9VD58	FBgn0038922	12	6	12
Q9VD98	FBgn0038890	12	3	0
Q86NP2	FBgn0038872	12	3	3
Q9VDR1	FBgn0038760	12	1	2
Q9VDZ1	FBgn0038686	12	4	5
Q9VEB4	FBgn0038584	12	5	0
Q9VEN3	FBgn0038477	12	5	5
Q960K8	FBgn0038326	12	4	7
Q9VG60	FBgn0038057	12	0	0
Q9VG73	FBgn0038046	12	4	5
Q8INJ4	FBgn0037968	12	3	4
Q8SXC2	FBgn0037955	12	0	7
Q86PA8	FBgn0037893	12	6	0
Q9VH38	FBgn0037778	12	5	4
Q9VH48	FBgn0037770	12	6	17
Q9VHA1	FBgn0037723	12	6	10
Q9VHB6	FBgn0037710	12	2	2
Q9VHC7	FBgn0037701	12	9	13
Q9VI74	FBgn0037482	12	2	0
F0JAP0	FBgn0037375	12	0	0
Q9VNH5	FBgn0037372	12	7	13
Q9VNS2	FBgn0037182	12	0	0
Q9VW70	FBgn0036929	12	4	1
Q8SZU2	FBgn0036763	12	6	4
Q9VUY1	FBgn0036566	12	0	0
Q9VUM1	FBgn0036487	12	3	3
Q9VTZ6	FBgn0036300	12	8	12
Q9VSL9	FBgn0035911	12	6	8
Q9VSL6	FBgn0035907	12	5	6
Q9VSJ8	FBgn0035892	12	0	0
Q9VSF4	FBgn0035854	12	2	3
Q9VRU1	FBgn0035679	12	0	3
Q9VRP4	FBgn0035632	12	2	2
F2FB68	FBgn0035500	12	0	7
Q9W148	FBgn0035025	12	7	6
Q2PE14	FBgn0035021	12	6	2
Q8MLP1	FBgn0035001	12	6	6
Q9W197	FBgn0034988	12	5	2
Q9W198	FBgn0034987	12	1	0
Q9W261	FBgn0034722	12	4	6
Q9W2D9	FBgn0034654	12	11	13
Q9W2G8	FBgn0034629	12	4	4
Q9W2N5	FBgn0034573	12	5	2
Q7K3D8	FBgn0034537	12	4	1
Q9V8M5	FBgn0034390	12	4	9
Q7K3D4	FBgn0034368	12	8	14
Q9V8K2	FBgn0034367	12	5	1
Q7JZR5	FBgn0034177	12	0	0
Q29QQ9	FBgn0034065	12	1	3
Q9V784	FBgn0033989	12	5	4
Q7JW66	FBgn0033475	12	5	6
Q7JZ37	FBgn0033471	12	0	4
Q9V595	FBgn0033428	12	9	9
E1JGZ7	FBgn0033212	12	0	0
A1Z6R8	FBgn0033117	12	0	0
Q9VJZ6	FBgn0032509	12	6	4
Q9VKC7	FBgn0032398	12	4	6
M9PB96	FBgn0032298	12	4	12
Q9VL18	FBgn0032198	12	8	20
Q2Q0K7	FBgn0031951	12	0	0
M9PCA2	FBgn0031912	12	0	0
Q7KXY9	FBgn0031885	12	0	0
Q8MS69	FBgn0031832	12	2	2
Q9VMC6	FBgn0031824	12	5	6
Q9VMX3	FBgn0031657	12	2	4
Q9VQY8	FBgn0031598	12	0	0
Q9VQI7	FBgn0031479	12	0	0
Q9VQ79-1	FBgn0031392	12	10	6
Q9VRG8	FBgn0031174	12	3	0
Q9VWE8	FBgn0031050	12	3	5
Q7JVP2	FBgn0031047	12	0	0
Q9VX24	FBgn0030864	12	5	5
Q9VX80	FBgn0030820	12	0	0
Q9VXY7	FBgn0030608	12	10	14
Q9VY48	FBgn0030552	12	5	7
Q9VYG1	FBgn0030457	12	4	3
T1W131	FBgn0030305	12	8	10
Q9VYY7	FBgn0030301	12	3	7
Q9W391-2	FBgn0030087	12	0	0
Q9W3G0	FBgn0030035	12	3	6
Q9W484	FBgn0029798	12	0	0
Q9W4K8	FBgn0029706	12	0	0
Q9VEK8	FBgn0028992	12	4	5
Q9V436	FBgn0028693	12	9	12
Q9V3G3	FBgn0028382	12	7	6
Q9VE52	FBgn0027841	12	5	0
Q86B47-2	FBgn0027602	12	5	3
C6TPB4	FBgn0027579	12	0	0
Q9Y109	FBgn0027549	12	2	4
Q9XZ08	FBgn0027535	12	0	0
Q9XZ19	FBgn0027524	12	6	11
Q9NDR1	FBgn0027506	12	0	0
Q9VAW3	FBgn0027341	12	5	4
Q9VFL5	FBgn0027083	12	3	5
Q9XZ58	FBgn0027053	12	3	9
Q86PD1	FBgn0026573	12	5	0
Q9VDY8	FBgn0026158	12	7	14
O96989	FBgn0026143	12	3	3
Q9VMI9	FBgn0025742	12	1	0
O96539-4	FBgn0025720	12	2	0
Q9W0H8	FBgn0025682	12	11	12
O77277	FBgn0025615	12	7	8
O96433	FBgn0025455	12	0	0
O76863	FBgn0024996	12	6	5
Q9V9S8	FBgn0024891	12	8	5
O62530	FBgn0024832	12	3	3
O61491	FBgn0024754	12	2	1
O61492-2	FBgn0024753	12	0	0
Q7KPK6	FBgn0024326	12	4	4
Q9Y103	FBgn0024191	12	4	1
Q9W542	FBgn0023509	12	0	9
Q9W092	FBgn0022702	12	1	0
Q9VJZ7	FBgn0022069	12	10	16
Q7KN74	FBgn0021847	12	0	0
O18404	FBgn0021765	12	9	14
O16129	FBgn0020766	12	0	0
D4G7B1	FBgn0020415	12	2	3
Q9VZ23	FBgn0020255	12	8	15
P91891	FBgn0017572	12	8	9
Q94533	FBgn0015806	12	6	0
Q24216	FBgn0015617	12	3	3
Q9VA83	FBgn0015221	12	5	10
Q24319	FBgn0014868	12	8	11
Q9VAN0	FBgn0014427	12	10	15
O46106	FBgn0014366	12	7	11
Q59E30	FBgn0014163	12	11	18
P21914	FBgn0014028	12	6	8
Q8T3V6	FBgn0014023	12	9	7
Q9VI13	FBgn0014001	12	4	4
Q9V769	FBgn0013773	12	2	0
Q7K511	FBgn0013432	12	0	0
P45889	FBgn0011745	12	7	9
Q24090	FBgn0011715	12	8	12
Q540V5	FBgn0011710	12	7	13
A1Z6H4	FBgn0010633	12	4	4
Q05652	FBgn0010441	12	1	0
P49846	FBgn0010356	12	5	3
Q24562	FBgn0005411	12	0	0
Q24595	FBgn0004698	12	0	2
E1JJL4	FBgn0004598	12	3	3
O61307	FBgn0004449	12	3	0
P41073-3	FBgn0004401	12	7	17
Q2XXS4	FBgn0004364	12	0	0
P23573	FBgn0004107	12	4	6
M9PCX8	FBgn0003502	12	1	2
Q9W061	FBgn0002872	12	0	0
P26270	FBgn0002787	12	5	7
Q9W2F4	FBgn0000326	12	2	2
P62152	FBgn0000253	12	6	17
Q9W547	FBgn0000117	12	5	6
P15364	FBgn0000071	12	7	10
A5XD89		12	0	0
Q95RJ9	FBgn0263933	11	3	6
Q24572	FBgn0263347	11	10	14
Q0KI68	FBgn0262527	11	0	0
Q8SYS7	FBgn0262115	11	0	0
Q9V9U4	FBgn0261479	11	3	3
P53034	FBgn0260985	11	9	13
P23257	FBgn0260639	11	5	6
Q9W135	FBgn0259742	11	0	1
P10040-2	FBgn0259685	11	0	0
Q9VNA5	FBgn0250746	11	7	11
Q1EC00	FBgn0086855	11	7	3
Q6XK19	FBgn0053555	11	0	0
Q6AWN0	FBgn0052068	11	8	8
Q9I7H9	FBgn0051120	11	2	9
Q9XZJ4	FBgn0050382	11	10	16
Q8SXT6	FBgn0050349	11	0	2
Q7JQY8	FBgn0050020	11	2	0
Q9I7L9	FBgn0042175	11	0	0
Q9V3R3	FBgn0040346	11	0	0
Q9W5N0	FBgn0039965	11	4	9
Q9V498	FBgn0039928	11	0	0
Q95TK5	FBgn0039854	11	4	3
Q0KHZ6	FBgn0039697	11	10	17
Q9VAH9	FBgn0039691	11	4	2
Q9VB02	FBgn0039543	11	0	2
Q8T3K1	FBgn0039508	11	0	0
Q9VBK9	FBgn0039385	11	7	6
Q9VBL3	FBgn0039379	11	11	18
Q9VCH1	FBgn0039122	11	0	0
Q9VCH9	FBgn0039116	11	3	2
Q9VCI4	FBgn0039113	11	5	5
Q9VCI7	FBgn0039110	11	5	11
Q9VCP0	FBgn0039066	11	2	0
Q9VD00	FBgn0038974	11	3	2
Q9VDL4	FBgn0038804	11	2	3
Q9VDT1	FBgn0038742	11	6	9
Q9VDZ8	FBgn0038683	11	10	9
Q9VEZ6	FBgn0038395	11	5	8
Q9VFE9	FBgn0038272	11	7	7
Q9VG62	FBgn0038055	11	2	0
Q95RN0-2	FBgn0038013	11	4	8
Q8T088	FBgn0037943	11	7	7
Q9VGS2	FBgn0037874	11	7	14
Q9VHA8	FBgn0037718	11	4	6
Q9VHE4	FBgn0037687	11	3	7
Q95RX5	FBgn0037655	11	2	5
Q9VHJ2	FBgn0037648	11	1	3
Q9VHM3	FBgn0037621	11	6	6
Q8SXF0	FBgn0037529	11	7	8
Q8SXK2	FBgn0037526	11	3	0
Q9VNG0	FBgn0037359	11	3	0
Q7JZB4	FBgn0037279	11	1	3
M9PIB5	FBgn0036980	11	0	0
Q9VVU1	FBgn0036824	11	9	13
Q9VV41	FBgn0036615	11	2	5
Q9VV40	FBgn0036614	11	0	0
Q9VUZ6	FBgn0036578	11	2	7
Q9VUS0	FBgn0036522	11	4	0
Q8T060	FBgn0036515	11	0	6
Q9VUR2	FBgn0036514	11	0	5
Q9VUR1	FBgn0036513	11	0	0
Q960T6	FBgn0036480	11	0	0
Q9VUA5	FBgn0036389	11	0	0
Q8T0E7	FBgn0036305	11	4	0
Q9VTS4	FBgn0036239	11	0	0
Q9I7R1	FBgn0036211	11	0	7
Q9VTL1	FBgn0036184	11	4	3
Q9VTB0	FBgn0036096	11	10	6
Q9VSZ6	FBgn0036000	11	1	3
Q8SZY7	FBgn0035945	11	2	3
Q8SYN6	FBgn0035830	11	4	9
M9PEA1	FBgn0035642	11	2	0
Q9VRP3	FBgn0035631	11	5	13
Q9VRJ4	FBgn0035588	11	5	6
Q9VZD8	FBgn0035532	11	5	3
Q9VZE6	FBgn0035524	11	6	8
Q9VZM7	FBgn0035462	11	2	0
Q9I7T7-2	FBgn0035424	11	8	9
Q8IRH5-2	FBgn0035213	11	10	13
Q9GU68	FBgn0034967	11	6	13
Q9W1J3	FBgn0034908	11	1	0
Q9W1M9	FBgn0034879	11	5	4
Q9W1N4	FBgn0034876	11	6	11
Q9W1V7	FBgn0034814	11	1	0
Q9W282	FBgn0034703	11	1	0
Q8MLV1-2	FBgn0034657	11	7	11
Q9W2H9	FBgn0034617	11	2	1
Q7K1W4	FBgn0034406	11	0	4
A1ZBF1	FBgn0034403	11	7	0
Q95RC4	FBgn0034345	11	7	7
Q7JXU4	FBgn0034243	11	7	7
Q960E8	FBgn0033929	11	5	1
Q9V6X7	FBgn0033901	11	5	7
Q6AWM7	FBgn0033837	11	0	0
A1Z934	FBgn0033761	11	9	7
L0CRF4	FBgn0033699	11	8	12
Q95RG8	FBgn0033539	11	3	2
Q9GPQ1	FBgn0033518	11	9	13
A1Z830	FBgn0033473	11	0	0
Q5U191	FBgn0033226	11	0	0
Q7K130	FBgn0033206	11	4	3
Q7K3V6	FBgn0033184	11	4	0
Q7JVY0	FBgn0033109	11	7	16
Q7JVH6	FBgn0033101	11	7	13
Q7KRR5	FBgn0033050	11	4	0
Q9VIF2	FBgn0032923	11	6	8
Q9VIG1	FBgn0032915	11	3	7
Q9VIZ2	FBgn0032760	11	0	0
Q9VKD6	FBgn0032390	11	5	0
Q95TN4	FBgn0032258	11	1	0
M9MRH0	FBgn0032256	11	1	0
Q9VL00	FBgn0032214	11	4	6
Q9VLN1	FBgn0032030	11	1	7
Q9VLS9	FBgn0031987	11	5	6
Q9VM57	FBgn0031878	11	3	4
Q9V3V3	FBgn0031799	11	1	2
Q9VMS5	FBgn0031696	11	2	0
M9PC74	FBgn0031673	11	6	6
Q9VMX6	FBgn0031655	11	0	0
Q9VR31	FBgn0031633	11	5	8
Q9VR06	FBgn0031611	11	0	0
Q9VQS4	FBgn0031549	11	0	0
Q9VQR9	FBgn0031544	11	5	10
Q9VQK8	FBgn0031494	11	1	1
Q9VQ89	FBgn0031399	11	0	0
Q9VPY4	FBgn0031318	11	0	0
Q9VRF3	FBgn0031161	11	2	2
Q9VRB3	FBgn0031126	11	1	0
E1JJS2	FBgn0031118	11	0	0
Q9W5W8	FBgn0031092	11	4	6
Q9VWD5	FBgn0031061	11	0	0
Q9VWN4	FBgn0030974	11	5	5
Q9VWP4	FBgn0030966	11	2	2
Q9VX15	FBgn0030871	11	6	7
C0MLE0	FBgn0030793	11	0	0
Q9VXG4-2	FBgn0030749	11	0	0
A8JUY3	FBgn0030687	11	2	0
Q8SYN7	FBgn0030507	11	6	9
Q9VYQ9	FBgn0030365	11	4	2
Q9VYR1	FBgn0030362	11	4	8
Q9VZ00	FBgn0030293	11	6	0
Q9VZ04	FBgn0030289	11	5	5
Q9W2U4	FBgn0030208	11	11	16
Q9W3M6	FBgn0029980	11	4	0
Q9W464	FBgn0029818	11	0	0
Q9W4C4	FBgn0029764	11	5	8
Q9W4N6	FBgn0029689	11	1	0
Q9W4X7	FBgn0029629	11	5	9
Q9V470	FBgn0029118	11	8	12
Q7K485	FBgn0029093	11	7	11
Q9VCY3	FBgn0028837	11	3	8
Q9V4S8	FBgn0028836	11	6	8
Q9W4P5	FBgn0028665	11	4	6
Q7KTA8	FBgn0028539	11	3	0
Q9V3Y7	FBgn0028526	11	0	0
Q9U787	FBgn0028408	11	5	0
C0MJU0	FBgn0027559	11	0	7
Q9Y114	FBgn0027554	11	5	3
Q9Y113	FBgn0027553	11	2	0
Q9Y0Y6	FBgn0027497	11	2	1
Q9W3M4	FBgn0027280	11	0	0
Q9VJ45	FBgn0027070	11	4	4
Q9VVU5	FBgn0027057	11	4	7
Q7JVK1	FBgn0026741	11	0	0
Q9XZE4	FBgn0026409	11	5	8
Q9V3Q6	FBgn0026323	11	0	0
Q9VKL9	FBgn0026147	11	1	0
Q9XZL6	FBgn0025936	11	0	0
Q7K7A9	FBgn0025832	11	8	11
Q8MLQ5	FBgn0025698	11	0	0
Q7KPG8	FBgn0024956	11	0	3
Q8IN02	FBgn0024558	11	3	6
Q9VL24	FBgn0024320	11	3	0
Q9VEZ5	FBgn0024222	11	0	0
D3DMM4	FBgn0024211	11	2	4
O46089	FBgn0023513	11	3	0
M9NEU9	FBgn0023216	11	5	0
O17468	FBgn0022786	11	2	2
Q7K2D2	FBgn0021825	11	9	10
Q7KTZ2	FBgn0020622	11	0	0
O01666	FBgn0020235	11	7	11
O61267-2	FBgn0019686	11	3	0
Q94546	FBgn0019637	11	4	3
P91622	FBgn0017558	11	4	6
Q94981	FBgn0017418	11	0	5
E1JIT0	FBgn0017397	11	0	8
Q24439	FBgn0016691	11	10	7
Q9VLJ6	FBgn0016122	11	8	5
Q9U6Y9-2	FBgn0015925	11	3	4
O61602	FBgn0015903	11	0	3
O76742	FBgn0015795	11	4	8
O18335	FBgn0015790	11	10	9
O15945	FBgn0015014	11	0	5
Q95029-2	FBgn0013770	11	7	15
P48609	FBgn0013762	11	5	3
P54397	FBgn0013269	11	8	13
Q8T030	FBgn0011817	11	2	1
P36951	FBgn0011770	11	5	7
P46415	FBgn0011768	11	5	13
P54350	FBgn0011737	11	1	0
P48603	FBgn0011570	11	8	11
Q8T0H5	FBgn0011224	11	0	8
Q9VPG5	FBgn0011205	11	0	0
O02373	FBgn0010851	11	7	8
Q9W0G4	FBgn0010786	11	0	0
Q7KNM2	FBgn0010602	11	5	3
Q24134	FBgn0010416	11	4	0
P54733	FBgn0010382	11	3	0
Q8MQJ9	FBgn0010300	11	7	11
P35122	FBgn0010288	11	0	12
P17917	FBgn0005655	11	7	12
P25992	FBgn0005596	11	0	1
Q9VL02	FBgn0005322	11	4	4
P41572	FBgn0004654	11	5	12
Q95TN8	FBgn0004461	11	0	0
P23625-2	FBgn0004435	11	7	8
Q9NBK5-2	FBgn0003744	11	1	0
P08970	FBgn0003567	11	3	6
P14199	FBgn0003231	11	7	7
Q9W1V3	FBgn0003062	11	6	9
Q6V6U1	FBgn0002930	11	0	0
Q86B87	FBgn0002781	11	7	6
Q9VRI0	FBgn0001565	11	4	4
Q24185	FBgn0001202	11	7	0
Q0E9C2	FBgn0000581	11	2	0
A1ZAK4	FBgn0000542	11	10	18
A8DZ18	FBgn0000464	11	2	0
P10041	FBgn0000463	11	2	0
P18169	FBgn0000427	11	0	0
P46461	FBgn0000346	11	0	7
P12370	FBgn0000273	11	4	3
O97132	FBgn0000152	11	0	0
Q9W550	FBgn0000117	11	2	6
M9PCU1	FBgn0000017	11	3	2
Q9VFP2-4	FBgn0262907	10	0	0
Q9V3G6	FBgn0260444	10	3	1
P53624	FBgn0259170	10	4	0
Q9VBY8	FBgn0085378	10	0	0
[truncated: 5,049 more rows]

## Sheet: Supplementary Table S2
Supplementary Table S2
Quantified proteins from Drosophila 20-pools and single embryos.
Values are fold change of heavy to light, where heavy is 10-12 hours and light is 2-4 hours
Table lists protein quantification values from the 20-pool (2-4 and 10-12 hours) and single embryo samples (2-4 and 10-12 hours).
UniProt_ID	Flybase_Accession	NumberofPeptides_singleEmbryo	NumberofPeptides_20embryoPool	FoldChange_rep1	FoldChange_rep2	FoldChange_rep3	FoldChange_rep4	FoldChange_rep5	FoldChange_rep6	FoldChange_rep7	FoldChange_rep8	FoldChange_rep9	FoldChange_rep10	FoldChange_rep11	FoldChange_20Pool_rep1	FoldChange_20Pool_rep2	adjusted_P_Value	log_adjustedPValue
A0APA5	FBgn0038252	8	4	-3.74351	-2.10834	-3.37975	-3.53385	-3.65544	-2.09465	-2.85934	-2.79784	-2.76405	-2.2473	-3.15734	-2.39914	-2.51602	9.53326e-09	18.4685
A1YK63	FBgn0027868	18	12	-0.194187	-0.113833	0.0582787	-0.108555	-0.125009	-0.357961	-0.292663	-1.10563	-0.189957	-0.13189	-0.191681	-0.181103	0.0515958	0.0245594	3.70666
A1Z6H4	FBgn0010633	4	4	-0.31473	-0.180651	0.0789559	0.0236953	-0.261982	0.497155	-0.434736	-0.232757	0.19756	0.402581	-0.194346	-0.135614	-0.0761055	0.721837	0.325956
A1Z6I7	FBgn0025458	14	15	0.118975	-0.769718	0.0885641	-0.130954	-0.426576	-0.277191	-1.34049	-0.460015	-0.440255	-0.500112	-0.56728	-0.804006	-0.508161	0.00516759	5.26535
A1Z6Q0	FBgn0028954	5	7	0.344049	0.709839	0.7458	0.484388	0.727052	1.35601	0.94903	-0.177448	0.806851	1.15257	0.96944	0.654272	1.11034	0.000115956	9.0623
A1Z6V5	FBgn0024293	4	4	-0.685939	-0.654633	-0.160982	-1.29831	-0.3686	-0.330715	-0.158735	-0.596234	-0.0360366	-0.357532	-0.143759	-0.203884	-0.224486	0.00233707	6.05886
A1Z6X6	FBgn0033162	6	4	1.3837	1.32187	0.553254	1.62625	0.878692	0.242481	-0.161584	0.389118	-0.394867	0.0646646	-0.386675	0.012532	-0.158364	0.0368383	3.30122
A1Z713	FBgn0033194	12	6	0.0907624	0.224543	0.363447	0.27404	0.299102	0.437002	0.772744	-0.424019	0.346573	0.486333	0.645392	-0.0462677	0.254952	0.0074809	4.8954
A1Z7H3	FBgn0010609	16	11	0.00421343	-0.109155	-0.33473	-0.0808435	-0.0694941	-0.177498	0.0644671	-0.271585	0.0748786	-0.132316	-0.0012646	0.0205157	0.0158116	0.11889	2.12956
A1Z7K8	FBgn0033351	9	6	-0.063265	0.648487	0.15907	-0.314623	0.0130766	0.642812	-0.220272	-0.0822478	-1.05786	0.807457	0.404579	-0.507693	-0.242975	0.627942	0.465307
A1Z7K9	FBgn0033352	7	5	-0.274021	-0.263453	-0.363433	-0.220374	-0.269189	0.11866	0.0449536	0.0802879	-0.0575856	0.0187296	0.0430195	-0.268506	-0.356716	0.140503	1.96252
A1Z7P1	FBgn0033377	15	11	0.490114	0.171017	0.123259	0.520546	0.377039	0.0701238	0.258634	0.33732	0.147196	0.140985	0.176078	-0.105017	0.271011	0.00127091	6.66802
A1Z7S0	FBgn0015477	12	16	0.1286	-0.00464673	-0.559865	0.00885155	-0.28706	-0.0455593	-0.32387	0.221869	-0.431334	-0.137557	0.134032	-0.196439	-0.052696	0.191786	1.65138
A1Z7T0	FBgn0020621	10	3	0.712092	0.727874	-0.106456	0.392226	-0.0139004	-0.338942	0.116875	0.503239	0.533907	0.323199	-0.222529	0.421032	0.329262	0.0631496	2.76225
A1Z8P9	FBgn0013756	83	50	0.667478	0.42057	0.407568	0.357112	0.39402	0.192345	0.219688	0.51245	0.491966	0.201449	0.285602	0.278655	0.288958	4.67004e-05	9.97176
A1Z8S6	FBgn0033676	5	9	0.20324	2.23684	-0.342136	-0.248999	0.040281	-0.108558	-0.324927	-0.588214	0.111653	0.313031	-0.280309	-0.133676	-0.282587	0.712031	0.339633
A1Z8U0	FBgn0033688	46	26	0.0303173	0.237118	0.357036	0.743902	0.389974	-0.220973	-0.163861	-0.156437	0.30121	-0.654884	-0.156818	0.129487	0.226148	0.621751	0.475215
A1Z8W9	FBgn0033714	2	5	-0.254854	0.0463513	0.0986096	0.1398	0.0656498	0.167006	0.0208466	0.0496134	-0.0360366	-0.231444	-0.112374	0.404113	0.362784	0.946602	0.0548762
A1Z909	FBgn0033741	22	10	0.702909	0.532784	0.79761	1.05898	0.395992	-0.0276781	0.309317	0.220451	0.55365	-0.0886548	0.375517	0.695513	0.780304	0.00165889	6.40161
A1Z934	FBgn0033761	7	9	-1.14181	-0.859167	0.284112	-0.0202646	0.511661	-0.874445	-0.193806	-0.572308	-0.633851	0.468094	-0.153424	1.52086	0.882412	0.118818	2.13016
A1Z945	FBgn0033766	8	10	0.186857	-0.00132878	-0.198019	-0.135634	-0.366539	0.0433917	0.0841861	-0.376438	0.614623	-0.184212	0.2385	0.448474	0.747524	0.937255	0.0648
A1Z992	FBgn0053137	23	11	-0.487934	-0.396806	-0.240948	-0.904635	-0.610702	-0.571918	-0.636407	-0.516497	-0.0981639	-0.621727	-0.435385	0.370756	-0.363794	2.91388e-05	10.4434
A1Z9A2	FBgn0033810	7	6	0.606143	-0.592485	-0.235663	-0.369479	-0.194341	-0.368326	-0.246718	-0.199885	0.421343	0.249446	0.0547097	-0.497973	-0.11281	0.519885	0.654147
A1Z9E3	FBgn0024556	24	14	-0.0315986	-0.09597	-0.139145	0.0434606	-0.00762187	-0.0765681	-0.00201853	-0.237394	-0.0926084	0.0540677	0.0471047	0.0116035	0.0155102	0.342158	1.07248
A1Z9K0	FBgn0033889	8	9	-0.254335	-0.0307888	-0.555383	0.374823	-0.872374	-0.070296	1.2493	-0.968098	2.18362	-0.433508	-0.361272	0.100551	0.232914	0.940397	0.061453
A1Z9S6	FBgn0026427	6	15	-0.105587	-0.41782	0.13418	0.0536821	0.0572224	0.06965	-0.0468221	0.066334	0.0391489	0.102483	-0.155362	0.112705	0.933209	0.789897	0.235853
A1Z9W2	FBgn0053506	5	4	0.512582	0.216196	-0.118655	-0.0194293	0.0729113	-0.21979	-0.213841	-0.126302	-0.0539578	-0.068731	-0.229764	-0.267903	0.0314605	0.791666	0.233616
A1ZAB5	FBgn0034087	28	22	0.270654	0.747999	0.399123	0.265888	0.209027	0.226228	0.168797	0.130514	0.230535	-0.0626725	0.26049	-0.165307	-0.222783	0.00327418	5.72169
A1ZAK4	FBgn0000542	18	10	0.668751	0.177928	0.213309	0.459458	0.618783	0.405734	0.611407	0.293317	0.737171	0.591798	0.430323	0.156181	0.378855	2.36735e-05	10.6512
A1ZAK7	FBgn0000542	16	14	0.494238	0.607786	0.782069	0.709814	0.484243	1.11507	0.621308	0.573261	0.25217	0.576204	0.590054	0.612811	0.701641	4.42749e-06	12.3277
A1ZAW5	FBgn0029079	4	4	0.961918	-0.0466766	0.712928	0.0096165	0.251508	1.39067	0.823973	0.739436	0.60083	1.07963	0.683753	-0.0173362	-0.328588	0.000438687	7.73173
A1ZAX1	FBgn0034258	39	23	0.225438	0.036845	-0.0758936	0.115147	-0.121063	0.101244	-0.0163035	0.0695474	0.282613	-0.157629	0.161839	0.052175	0.107048	0.35858	1.0256
A1ZB71	FBgn0063494	8	7	-0.372038	-0.872816	-0.809842	-0.628244	-0.279114	-0.586984	-0.297627	-0.414349	-0.714146	0.238544	-0.131555	-0.463414	-0.471582	0.00116951	6.75117
A1ZBE9	FBgn0034401	1	1	-2.00962	0.85953	-1.05796	0.188373	2.03886	0.397292	-0.102021	-0.13224	-1.35204	-2.19654	-0.112374	-0.119852	0.376628	0.424168	0.857625
A1ZBJ2	FBgn0034432	23	13	-0.235799	-0.212607	0.122245	0.279761	-0.0176211	-0.188348	-0.070265	-0.0416791	0.230442	-0.157125	0.0433851	-0.195815	-0.204425	0.756086	0.2796
A1ZBM2	FBgn0034451	12	8	0.258535	0.383208	0.775069	0.347232	0.05293	0.820195	-0.511692	0.277615	-0.194264	0.385448	-0.048925	-0.209771	-0.359635	0.0832343	2.4861
A1ZBT6	FBgn0034504	2	1	0.402837	0.172664	0.57814	0.501855	0.599549	1.37857	1.11856	1.16509	1.10816	1.04227	0.735977	-0.119852	-0.182441	2.91269e-05	10.4438
A2VEI2-2	FBgn0031893	1	2	-0.00240703	0.134364	0.0961533	0.0433027	-0.224271	-0.108558	-0.102021	0.133609	-0.0360366	-0.124854	-0.112374	-0.241267	-0.227234	0.63302	0.457253
A4V2A4	FBgn0014362	4	1	-0.685708	-0.447736	-0.0496082	-0.117618	-0.0472324	-0.00501226	-0.112639	0.0394715	-0.624153	-0.0982341	0.426739	0.248505	-0.029471	0.152385	1.88134
A4VA49	FBgn0034512	6	4	-0.830224	-0.314625	-1.13459	1.27714	-0.432615	0.0235019	-0.724731	-0.19293	-0.359678	0.461603	0.513409	-1.18658	-0.83253	0.479836	0.734311
A5XCL5	FBgn0035978	19	12	-0.622698	-0.168577	-0.560396	-0.565489	-0.592456	-0.725588	-0.713102	-0.357308	-0.51069	-0.692271	-0.642434	-1.22129	-1.22756	2.60166e-06	12.8594
A8DQW8	FBgn0261016	7	9	-0.282424	-0.179535	-0.0736437	-0.2218	-0.413764	-0.47453	0.136303	-0.481153	0.147987	0.20338	0.557577	-0.180627	0.103886	0.377345	0.974596
A8DYI6	FBgn0010551	12	8	0.130271	-0.224309	-0.477914	-0.453533	-0.146789	0.198635	-0.0956186	-0.193868	-0.788244	-0.380204	-0.154971	-0.111441	-0.174879	0.0246532	3.70285
A8E6M1	FBgn0050122	31	16	0.860096	0.468042	0.876966	0.730315	0.0452637	0.132892	0.804372	0.490924	0.857065	0.674731	0.609525	0.546492	0.508438	4.75416e-05	9.95391
A8JRA4	FBgn0039261	5	2	0.262922	0.0138009	0.540368	0.445068	0.213016	0.344365	0.15482	0.329624	0.556376	0.592278	0.444043	-0.211014	0.0977959	0.000228439	8.38424
A8JRB8	FBgn0039358	13	6	-0.268346	-0.295614	-0.195045	-0.454221	-0.307583	-0.509718	-0.243504	-0.258034	-0.677702	-0.367816	-0.133786	0.0369271	0.410229	0.000159451	8.74377
A8JTM7	FBgn0030130	9	12	0.595034	0.920041	0.624724	1.5048	0.304382	0.418368	1.315	0.300759	0.887419	-0.124854	0.815381	1.519	1.11434	0.000488421	7.62433
A8JUV0-3	FBgn0005410	8	7	0.345639	0.355353	0.209577	0.135598	0.714334	0.374413	0.19758	0.116691	0.212992	0.803692	0.0930716	0.16429	0.279285	0.0017363	6.356
A8JV07	FBgn0030738	3	5	0.515438	0.377334	0.486522	0.406513	0.285754	0.324365	0.55874	0.7053	1.01901	0.728747	0.613724	0.561974	-0.315912	1.34904e-05	11.2135
A8JV22	FBgn0030038	23	14	0.303602	0.149677	0.389858	0.413737	0.13304	-0.0369215	0.545641	0.514128	0.604042	0.366684	0.375967	0.287654	0.252706	0.000408123	7.80394
A8WHL4	FBgn0023097	6	8	0.499203	0.505892	0.349456	0.792111	0.661097	0.527693	1.03205	1.45666	0.451806	0.630015	0.555156	0.296664	0.16742	3.01176e-05	10.4104
A8Y516	FBgn0260994	6	9	0.244458	0.0832894	-0.0806075	-0.181008	0.317813	-0.663176	0.103277	-0.0251485	0.302219	-0.025331	0.569217	0.343443	0.3539	0.598257	0.513734
B1PFS2	FBgn0032599	2	1	-0.361121	-0.102588	-0.418409	-0.697201	-0.0884723	-0.15712	-0.258478	-0.448034	-0.424421	-0.254061	-0.657551	0.152168	0.139636	0.000436737	7.73618
B1PHB6		1	1	0.685302	1.03404	1.18996	1.01604	0.630651	1.6796	2.17359	1.67709	0.902514	1.31748	1.70685	0.312714	0.804253	3.22727e-06	12.6439
B3DMQ0	FBgn0028582	3	3	-0.315029	0.494898	-0.0806075	0.971108	-0.0913001	-0.140006	-0.143391	0.1753	-0.0791383	0.312468	-0.112374	0.478049	0.199077	0.469464	0.756163
B3DN53	FBgn0033795	10	5	0.694705	-0.427851	0.779242	0.128892	0.515122	0.661689	-0.19431	0.551182	0.435715	0.864785	0.765242	-0.158434	0.214273	0.00585314	5.14078
B4F5J7	FBgn0040346	4	4	-0.354879	-0.192951	-0.146053	-0.825043	0.0896913	-0.387157	0.24261	0.40028	-0.68083	0.259288	0.0150817	-0.207394	0.0892383	0.2689	1.31342
B5AID2	FBgn0004655	4	6	-0.210677	-0.118155	0.255864	-0.274103	-0.0927499	0.114876	-0.436155	-0.180271	-0.38892	-0.301304	-0.241439	-0.0994042	-0.260626	0.036594	3.30787
B5X0M8	FBgn0015587	2	2	1.02207	-0.118155	0.238601	1.19099	0.799834	-0.108558	0.446095	0.436911	0.78724	0.719081	-0.112374	-0.119852	-0.182441	0.00528931	5.24207
B6UX53	FBgn0020270	10	7	-0.444456	-0.303139	-0.227721	-0.122485	0.0589822	-0.739166	0.128295	-0.22288	-0.621517	0.175041	-0.210313	-0.107306	-0.229497	0.0312149	3.46686
B7FNN3	FBgn0020412	8	2	0.690128	0.663768	0.486412	0.488236	0.948668	0.835965	0.743305	-0.13224	-0.0360366	0.870779	1.28067	-0.119852	-0.182441	0.000431427	7.74841
B7YZM9	FBgn0010415	1	3	-0.207028	-0.118155	-0.0806075	-0.102628	-0.0913001	0.418997	0.471524	0.225479	0.572038	0.509789	0.564131	-0.119852	-0.111414	0.0770133	2.56378
B7YZQ7	FBgn0016687	18	12	-0.46627	-0.239478	-0.306946	-0.195746	0.203001	-0.281321	-0.0269784	0.118627	-0.634092	0.104861	0.227331	-0.182285	-0.174614	0.169678	1.77385
B7YZT3	FBgn0039969	2	4	-0.221828	-0.25981	-0.0806075	-0.348562	-0.0447905	-0.30787	-0.326177	-0.335397	-0.210239	-0.170276	-0.4337	-0.221988	-0.457769	0.00058391	7.44576
B7Z002	FBgn0001309	59	38	1.5062	1.1493	0.887067	1.19547	0.21907	0.472407	0.921244	1.09053	0.832319	0.251544	0.705564	0.6421	0.709303	2.91388e-05	10.4434
B7Z026	FBgn0021873	3	3	0.167417	-0.118155	0.0223262	0.197565	-0.0913001	-0.108558	0.101167	-0.440298	0.0951874	-0.331336	-0.370879	0.0342176	0.0804964	0.328763	1.11242
B7Z036	FBgn0031879	22	19	0.700493	0.930589	0.654607	0.906523	0.641138	0.680653	1.20614	0.446548	1.06924	1.56953	1.09099	0.717579	1.52037	2.68574e-06	12.8276
B7Z0I8	FBgn0038433	53	46	-0.53585	0.601026	0.199223	-1.01995	-0.527783	1.54101	0.386368	0.686224	0.92184	0.937942	0.729436	0.367094	0.0841542	0.14683	1.91848
B7Z0N0	FBgn0043457	2	1	-0.207028	0.142771	0.731367	0.486682	0.315755	-0.0655348	-0.102021	0.0967302	0.146228	-0.124854	-0.136247	0.244282	0.412509	0.249419	1.38862
B7Z0X1	FBgn0029823	21	10	-0.436673	-0.579987	-0.593865	-0.630275	-0.43714	-0.647969	-0.333763	-0.519208	-1.17391	-0.666568	-0.607387	-0.447722	-0.357577	6.13655e-06	12.0012
B7Z107	FBgn0259722	1	2	-0.126838	-0.118155	-0.0806075	0.645087	0.107499	-0.108558	0.322895	-0.256291	-0.637767	-0.167213	-0.657309	1.06895	0.0953631	0.433439	0.836004
B7Z120	FBgn0026698	7	6	0.722316	0.406443	0.035359	0.491697	0.0359307	-0.381641	-0.830656	-0.751126	-0.321406	-1.39889	-0.968324	0.145011	0.228011	0.209961	1.56083
C0MJH3	FBgn0034299	8	3	-0.590696	-0.465048	-0.166544	-0.164059	-0.0913001	-0.479427	-0.19342	-0.197569	-0.310856	0.442243	-0.563316	-0.345258	-0.737979	0.0195033	3.93717
C0MJT1		1	8	-0.460792	-0.118155	0.0599881	-0.0664649	-0.264899	-0.361427	-0.533219	-0.13224	-0.131345	-0.25086	-0.566384	-0.481264	-0.31697	0.00382018	5.56746
C0MM57	FBgn0030768	1	1	-0.00489502	0.0161449	0.0273989	-0.102628	-0.00381802	-0.108558	-0.0484556	0.0709109	0.00199421	0.0355264	-0.0965982	-0.119852	-0.0183638	0.690269	0.370673
C0PDD8	FBgn0034066	3	3	-0.492196	-0.328129	-0.276821	-0.650571	-0.410399	-0.279561	-0.103533	-0.1486	-0.614167	-0.180535	-0.317131	-0.275107	-0.701902	0.000263247	8.24242
C0PTW6	FBgn0000635	17	8	1.84367	1.86803	1.77549	1.56019	1.88464	2.15449	1.87426	1.26785	0.927664	2.06342	1.83321	2.11771	2.09147	1.27314e-08	18.1792
C0PV70	FBgn0030057	1	3	0.164825	0.199679	0.131771	0.36539	-0.0913001	-0.108558	0.294109	-0.13224	-0.0360366	0.535197	0.310011	1.08408	0.416902	0.0747133	2.5941
C0PVA6	FBgn0051367	10	5	0.674543	0.120687	0.633765	0.424369	0.613712	0.564078	0.922393	0.542611	0.777623	0.980074	0.899904	0.165851	0.617432	7.57364e-06	11.7908
C1C574	FBgn0052685	3	6	-0.207028	0.475403	0.539084	0.301296	0.00279122	-0.108558	0.0635722	-0.13224	0.3511	-0.124854	0.23196	0.451321	0.404259	0.177192	1.73052
C3KGI3	FBgn0033859	6	6	0.211266	0.119752	0.364733	0.15625	0.0692773	-0.0645116	-0.257744	0.373157	0.555483	0.337012	0.300975	0.0682353	-0.132629	0.0261328	3.64457
C3KGN2	FBgn0053006	9	2	0.536648	1.16974	-0.0806075	0.249592	-0.0913001	1.75727	1.28698	1.51463	0.39699	0.892843	1.31971	-0.119852	0.206359	0.00131746	6.63205
C4IXZ0	FBgn0037240	21	18	1.3834	0.165675	1.07147	0.275438	-0.978916	1.54609	0.89942	1.11767	0.911319	0.997976	1.01126	1.60383	1.23977	0.00352692	5.64733
C4XVI8	FBgn0038811	3	1	-1.3884	-0.118155	-0.431932	-0.969171	-0.0913001	-0.0231849	0.20067	0.224448	-0.0360366	0.345289	0.248316	0.0608785	0.137227	0.29053	1.23605
C5I7D5	FBgn0030631	8	6	0.93695	-0.0400183	0.614303	0.464443	-0.1731	1.03274	0.388801	0.74465	0.909134	0.861699	0.943305	0.117492	0.32664	0.000477402	7.64715
C6TP37	FBgn0039159	2	1	0.0558171	0.239619	-0.131308	-0.120232	-1.37563	-0.312076	0.000172596	-0.10885	-0.0488509	0.0415112	-0.0141277	-0.130122	-0.155873	0.248172	1.39363
C7LAA5	FBgn0050122	1	1	0.24119	0.460414	0.37052	0.113663	-0.0539983	-0.308383	-0.15939	0.541401	0.812374	1.5216	0.531744	0.620507	0.0890561	0.0332524	3.40363
C7LAA7	FBgn0026361	4	2	0.568496	-0.10751	0.652147	0.791794	0.498871	-0.0490473	0.417477	0.325973	1.13827	0.402802	0.278575	0.388762	0.365611	0.00179372	6.32347
C7LAB1	FBgn0034618	24	16	-0.0245533	-0.293305	-0.696806	-0.422917	-0.530588	-0.214437	-0.229146	-0.196951	1.01911	-0.418219	0.949077	-0.141079	-0.264362	0.601959	0.507566
C8VV85	FBgn0021764	7	7	0.447116	0.46549	0.160922	0.696986	0.152379	0.246885	0.318084	0.602835	1.35997	0.401419	0.314082	0.37322	0.128166	0.000988955	6.91886
C9QP39	FBgn0037440	10	11	-0.0320839	0.0976073	0.0919311	0.214677	0.134457	-0.306673	0.290069	0.236205	-0.141009	0.192929	-0.185752	0.18558	0.334518	0.469464	0.756163
D0Z767	FBgn0011666	9	7	-0.151925	0.161947	0.244471	0.378505	0.0616997	-0.125304	-0.519405	0.335367	-0.0395742	-0.0715876	-0.098487	0.0350156	-0.235936	0.868258	0.141267
D2A6J2	FBgn0039958	4	4	-0.422342	-0.227261	-0.323407	-0.228359	-0.24618	-0.419473	-0.459733	-0.306503	-0.215458	-0.433028	-0.406458	0.594486	-0.374693	2.61533e-05	10.5515
D2NUI9	FBgn0259152	12	7	0.0249165	-0.218461	-0.336896	-0.271879	-0.478235	0.0451201	-0.242656	0.0138551	0.295893	-0.143874	-0.0976011	0.0525939	-0.0757467	0.113956	2.17194
D2NUK5	FBgn0022343	12	14	-0.272297	0.385774	0.514798	1.05589	0.11649	1.27299	-1.03212	0.773503	0.0646825	1.34036	-0.0841221	-0.00291237	0.203162	0.105203	2.25186
D3DMG7	FBgn0033463	3	3	0.267388	0.306036	-0.00120556	-0.102628	0.145956	0.120112	0.457311	-0.0286883	0.405882	0.0775535	0.580198	-0.0788216	-0.18754	0.0199152	3.91627
D3PFF0	FBgn0051522	2	1	-1.71644	-1.12257	-0.950909	-2.54171	-1.55552	-2.89169	-1.52203	-2.35961	-0.0360366	-1.53329	-1.68015	-0.119852	-0.182441	2.34756e-05	10.6596
D4G7B1	FBgn0020415	3	2	-0.149344	-0.156172	-0.442242	-0.172204	-0.0913001	-0.493363	-0.469491	-0.13224	-0.0360366	-0.124854	-0.112374	-0.119852	0.234414	0.00501795	5.29473
E1JGP0	FBgn0000044	6	3	0.0949436	-0.0961115	-0.111184	0.35189	-0.0746953	0.0808995	0.257891	0.167429	-1.2807	0.0815154	0.104959	0.601175	-0.0999748	0.7973	0.226524
E1JGX3	FBgn0026401	10	9	0.572969	0.195373	-0.413846	0.114059	-0.20971	1.49467	1.52677	1.65287	2.27369	1.96213	1.97675	-0.29331	0.114253	0.00427197	5.45568
E1JGZ3	FBgn0033183	7	4	-0.00349561	-0.0765319	-0.0806075	-0.00984575	0.0998439	0.719076	-0.988332	-0.167846	0.766003	0.135382	-0.136244	0.0558083	-0.0405256	0.884672	0.122539
E1JHK0	FBgn0020503	12	14	-0.0266749	-0.416244	-0.0806075	0.035688	-0.352334	-0.621102	-0.107113	-0.413026	-0.231724	-0.62647	0.178971	-1.13622	-1.06929	0.0172189	4.06174
E1JHT9	FBgn0053113	1	1	-0.207028	-0.118155	0.270763	-0.212668	-0.0913001	-0.108558	0.790543	0.720052	-0.979354	-0.124854	-0.503746	-0.794656	0.264157	0.762064	0.271724
E1JIJ7	FBgn0038108	8	11	0.54169	0.474132	0.468737	0.0301795	-0.150049	0.645427	-0.0451315	-0.0699821	-0.040689	-0.285955	0.0852443	-0.717456	-0.42554	0.170504	1.769
E1JIJ9	FBgn0003598	6	6	-0.270953	-0.13922	-0.612765	-0.630106	-0.268252	-0.233021	-0.854829	-0.13224	-0.272326	-0.614112	-0.467529	0.348267	0.362961	0.000326591	8.0268
E1JIL4		3	1	-0.207028	-0.118155	-0.0806075	-0.102628	0.5462	-0.144237	-0.243024	-0.133081	-0.0823049	-0.132838	-0.0591065	-0.0383019	-0.182441	0.382005	0.962322
E1JIL5	FBgn0038307	4	2	-0.229694	0.266399	0.691226	-0.390876	0.260672	-0.290406	-0.139805	-0.0889198	0.0024252	0.0717162	-0.191332	-0.0355461	0.108363	0.975192	0.0251209
E1JJG4	FBgn0052707	3	1	-0.207028	-0.118155	-0.487411	-0.102628	-0.0913001	-0.188493	-0.0338342	-0.124811	0.0574312	-0.0898023	-0.11178	-0.119852	-0.435705	0.0331878	3.40557
E2QCF1	FBgn0020236	1	1	-0.514107	-0.649159	-0.744328	-0.46564	-0.308746	-0.0820982	-0.585215	-0.450576	-0.254904	-0.495437	-0.647802	-0.460414	-0.488845	2.80325e-05	10.4821
E3CTS3	FBgn0010548	13	11	-0.177472	-0.191494	-0.387403	-0.0534667	-0.357189	0.0165464	-0.00270097	-0.0812473	-0.276631	-0.197049	-0.110561	-0.298438	-0.336207	0.0125263	4.37992
E5KYT3	FBgn0036500	3	1	0.308773	0.758748	0.637231	1.00867	0.0508999	0.319446	0.654027	0.585134	-0.0360366	0.6537	-0.112374	-0.119852	-0.115569	0.00219602	6.12111
E8NH65		2	1	0.583501	0.424119	0.333694	0.893368	0.841016	0.291217	0.735676	0.963412	0.166037	0.624271	0.613765	0.979405	0.457149	2.66309e-05	10.5334
E8NH92	FBgn0035226	39	28	0.18772	0.195798	0.231814	0.339324	0.335114	-0.0566255	0.212032	0.305623	0.532475	0.282796	0.234761	-0.321175	-0.15741	0.000948165	6.96098
F0JAP1	FBgn0026571	5	6	0.695254	0.587331	0.655092	0.747785	0.418701	0.785193	0.655463	0.507307	0.49913	0.60508	0.569234	0.641249	0.449699	1.48503e-07	15.7227
F0JAP3	FBgn0027493	13	11	0.463988	0.175557	0.659051	0.439584	0.49249	0.226424	0.593049	0.611984	0.46673	0.26726	0.412686	0.14403	0.278598	1.83725e-05	10.9047
F2FB73	FBgn0051063	6	5	-1.06726	-0.912684	-0.684814	-0.681756	-0.317307	-0.703591	-0.382446	-0.880986	-0.521449	-0.0824581	-0.308883	-0.370909	-0.373689	6.5282e-05	9.63679
F6J1F7	FBgn0026664	5	3	0.217904	0.0937236	-0.255028	0.249666	-0.0524847	0.370886	-0.0151142	-0.132453	-0.206723	-0.92143	0.21787	-0.450624	-0.217639	0.749617	0.288193
F6J6B9	FBgn0040309	15	8	-1.09889	-1.12865	-0.520006	-0.602848	-0.740937	-0.159669	-0.196395	-0.272616	-1.18155	-0.131602	0.0196066	-0.60539	-0.491245	0.00168092	6.38841
F6M9W2	FBgn0260794	13	10	0.294729	0.777196	0.323517	-0.291913	0.18144	0.679898	0.739665	0.609073	0.547325	0.528298	0.462002	0.304918	0.339814	0.000832956	7.09053
H1UUG6	FBgn0033846	7	7	0.705993	0.964734	1.23403	0.882416	1.0145	0.703349	0.866534	0.491567	0.748309	0.549762	0.964472	0.210921	0.149761	3.00639e-07	15.0174
H9BVD7	FBgn0003941	1	1	-0.207028	-0.118155	-0.139512	-0.0233197	0.612615	1.29487	0.983647	1.04897	0.172942	-0.124854	-0.112374	-0.48368	-0.416391	0.0975889	2.32699
H9XVM6	FBgn0024811	10	9	-0.0347177	0.0614281	-0.0833499	0.0120642	-0.28512	-0.27946	-0.235234	-0.262339	-0.135518	0.0154107	-0.021305	0.203001	0.371086	0.0650376	2.73279
H9XVP3	FBgn0025741	12	16	0.600685	0.170899	-0.0127657	0.149	-0.153886	-0.0678234	0.472749	0.281721	0.010632	1.53856	0.498823	0.437133	0.0643419	0.0487955	3.02012
K4GUH7		1	1	0.824358	0.887123	0.666417	0.0229196	-0.108277	-0.665862	-0.835511	0.527041	0.681303	-0.260354	-0.948683	-0.40637	-0.342004	0.751052	0.28628
K7Z3L7	FBgn0013343	3	3	0.0410587	0.00708422	-0.22073	0.282949	0.234168	0.335261	-0.102021	0.213938	-1.15742	0.192911	-0.112374	-0.0750494	0.834964	0.859171	0.151788
L0CRF4	FBgn0033699	12	8	0.274568	0.502873	0.427264	0.28526	0.514846	0.393011	0.120576	0.290593	0.120902	0.280591	0.183892	-0.187542	-0.0302382	0.000191742	8.55936
L0CRU3	FBgn0016034	2	3	-0.207028	-0.969825	-0.0806075	-0.798018	-0.365324	-0.108558	-0.102021	-0.70833	-0.523688	-0.681231	-0.635764	-0.4658	-0.0765782	0.000579772	7.45288
L7ED64	FBgn0063670	2	1	-0.744917	-0.341654	-0.19595	-0.0368675	0.15001	-0.21601	-0.0819691	-1.33406	0.0530789	-0.232478	0.0299897	0.30198	0.142471	0.064592	2.73967
L7X6D0	FBgn0026259	26	11	-0.0366935	-0.0246209	0.0516617	0.13015	-0.121989	-0.012947	-0.186969	-0.47823	-0.0194566	-0.23431	0.0058895	-0.0530661	-0.191493	0.211698	1.5526
M9MSL3	FBgn0026418	44	1	-0.42049	-0.358088	-0.187334	-0.167152	-0.0758742	-0.237361	-0.36182	-0.443274	-0.453345	-0.301928	-0.275537	-0.0881089	-0.0459154	0.000161124	8.73333
M9NCR7	FBgn0031717	3	1	0.317536	0.59043	1.19335	1.41958	1.02098	0.587703	0.239385	0.235624	0.526659	0.786941	0.61189	0.899241	-0.182441	0.000126136	8.97815
M9NDA6	FBgn0063485	11	9	1.16559	1.2362	1.79748	1.40071	0.423652	1.41612	0.581112	1.17823	0.838202	1.05968	0.811314	0.238434	0.46487	2.72245e-06	12.814
M9NDR2	FBgn0000183	26	19	-0.188763	-0.183028	0.179666	1.00911	0.19253	-0.329038	-0.446007	-0.415202	-0.874211	-0.785954	-0.470352	-0.333318	-0.416631	0.214838	1.53787
M9NDX3	FBgn0004924	20	17	1.45228	0.729203	1.17041	0.950181	0.887927	0.740931	1.82365	1.34545	1.29686	1.08761	1.10576	-1.38371	-1.30729	3.00639e-07	15.0174
M9NE07	FBgn0030791	2	1	-0.442498	-0.608801	-0.152271	-0.397501	-0.592545	-0.809754	-0.663885	-0.627852	-0.666598	-0.340663	-0.558407	-0.580881	-0.773667	6.85595e-06	11.8904
M9NED4	FBgn0030320	5	6	0.430046	0.222707	0.189333	0.210736	-0.0602996	0.380691	0.106885	0.127053	0.0426777	0.0224521	0.314195	-0.431654	0.65065	0.0109977	4.51007
M9NF14	FBgn0030235	21	16	0.318771	0.392275	-0.0331884	0.33979	0.220656	0.82964	0.821381	0.488613	-0.0948189	0.402635	0.530801	0.655751	0.580025	0.00171843	6.36634
M9NF33	FBgn0035872	10	6	1.08236	0.8138	0.959678	1.09634	0.71226	0.908622	0.735277	0.71443	1.14724	1.10463	0.799432	0.515682	0.759914	2.22249e-08	17.6221
M9NGF7	FBgn0026428	6	7	-0.630828	-0.856877	0.368961	-0.240738	-0.119997	-0.373924	-0.201903	-0.393789	0.805746	-0.506189	-0.384949	-0.13497	-0.185015	0.131851	2.02608
M9NH51	FBgn0005411	9	6	1.90532	1.53349	1.62386	1.57054	1.29535	1.94802	1.26324	1.62864	1.66045	1.4283	1.33352	0.156354	0.473543	1.15139e-09	20.5823
M9PB96	FBgn0032298	12	4	-0.195553	0.576032	0.235997	0.812447	0.807034	0.304693	0.426828	0.49626	0.499573	-0.0288244	0.242866	0.765784	0.45465	0.00263004	5.94076
M9PBM3	FBgn0031298	2	3	-0.0169362	-0.388538	0.281316	-0.0517656	-0.337083	-0.0504366	-0.337125	-0.0177777	-0.227283	-0.124854	0.00576747	0.352985	0.200137	0.129868	2.04124
M9PC31	FBgn0031589	10	8	0.215766	-0.102905	-0.587589	-0.264538	-0.154572	0.0374233	0.0581132	-0.201617	-0.163575	-0.380281	-0.0929779	-0.157364	0.0243871	0.0731721	2.61494
M9PC74	FBgn0031673	6	6	0.151078	0.284574	0.161778	0.520912	0.391276	0.369154	1.01623	1.05563	1.3944	1.0562	1.33669	0.692071	0.612139	0.000432	7.74709
M9PC85	FBgn0028554	3	2	1.23793	0.709736	0.890037	0.845227	0.677499	0.837357	0.821586	0.866792	0.86575	1.05777	0.826218	0.135193	0.399055	2.03511e-08	17.7101
M9PCJ7	FBgn0032207	2	3	0.046185	0.145516	0.0875144	0.214988	0.00435667	-0.0290105	0.0564137	0.173131	0.219545	0.108922	0.111237	0.293822	0.0917672	0.0470475	3.0566
M9PCX3	FBgn0040232	10	17	0.128213	-0.912628	0.267418	-0.285472	-0.211418	0.0422605	-0.530428	1.05325	0.184507	0.191943	0.656468	-0.460574	-0.121729	0.768377	0.263475
M9PCX8	FBgn0003502	2	1	0.232581	0.280775	-0.0438763	0.32184	0.316414	0.11131	0.375711	0.130122	-0.0239908	-0.124854	0.210688	-0.119852	-0.150191	0.0247511	3.69889
M9PD17	FBgn0005198	5	4	-0.00765236	-0.124598	-0.680818	0.0337289	0.129365	-0.229314	-0.530232	-0.13224	-0.0907656	-0.394133	-0.112374	-0.532341	-0.505878	0.0363526	3.31449
M9PDA6	FBgn0032873	3	4	-0.0629408	-0.0105577	0.00999673	-0.0420402	0.00732773	0.345781	0.195458	-0.13224	-0.0360366	-0.124854	-0.112374	0.43217	0.439991	0.957765	0.0431525
M9PDC7	FBgn0023388	8	8	-0.120646	-0.073305	0.241427	-0.191274	0.0402005	-0.0119438	0.118427	0.016227	-0.820421	0.232916	0.084435	-0.0287651	0.0160254	0.667852	0.403688
M9PE30	FBgn0035499	4	4	-0.207028	-0.279868	-0.775636	-0.523245	-0.0913001	0.370876	-0.102021	-0.13224	-0.193071	0.557589	0.0404313	0.422287	0.341925	0.322997	1.13011
M9PEJ8	FBgn0020254	66	52	0.0766105	0.0952728	-0.54076	-0.200192	-0.2843	0.260989	0.0650135	0.094979	0.0123306	-0.0920909	-0.0633855	0.1148	0.0961611	0.52409	0.646093
M9PF14	FBgn0041775	23	16	-0.730228	0.32764	0.377955	-0.0417769	-0.0264647	1.67909	-0.582354	-0.050706	0.656715	0.649811	0.214494	-0.0590333	-0.570138	0.281298	1.26834
M9PF35	FBgn0004379	2	4	0.151852	-0.105293	-0.474952	-0.593626	-0.631701	-0.108558	-0.102021	1.33638	0.235316	-0.124854	-0.112374	-1.08641	-0.7691	0.790769	0.234749
M9PF42	FBgn0044323	9	5	0.848704	0.642087	0.834544	0.506052	0.733553	0.198902	0.625984	0.487206	0.584673	0.69025	0.719238	0.205675	0.34802	1.57467e-06	13.3615
M9PFZ1	FBgn0037137	11	4	2.16662	1.55874	1.23664	1.58925	2.02486	1.36197	1.43404	1.64655	1.58006	1.26375	1.32632	0.88578	1.03607	9.42545e-09	18.4799
M9PG77	FBgn0004650	8	12	-0.08447	-0.159082	0.0357093	-0.110541	-0.372464	-0.54388	0.360283	-0.540394	0.272144	0.330973	0.491605	-0.0854168	-0.256587	0.821497	0.196627
M9PGD7	FBgn0029664	10	5	-0.419861	-0.593974	-0.305622	-0.433751	-0.634485	-0.86971	-0.585596	-0.634659	0.115598	-0.709822	-0.552301	0.00112567	1.46445	8.17869e-05	9.41139
M9PGG0	FBgn0037182	12	6	0.926097	1.3571	0.0403151	0.994711	0.773407	0.155463	0.512191	0.484363	0.886074	0.716014	0.547509	0.366518	0.347856	0.000124506	8.99116
M9PGG8	FBgn0040010	7	5	-0.355515	0.0124638	0.0563341	0.0956042	-0.756004	-0.411149	-0.374816	-0.568344	0.731127	0.15733	-0.140095	-0.354448	-0.0985599	0.298501	1.20898
M9PGW8	FBgn0014133	6	9	1.0332	0.277987	0.88055	1.02371	0.368819	0.445998	-0.516232	0.0470584	0.811464	0.136958	0.128215	0.0946872	0.348933	0.0135586	4.30074
M9PGX7	FBgn0035298	9	2	1.23322	1.30137	0.285666	0.232906	0.958056	0.354842	-0.249431	1.10004	-0.0566585	0.532576	0.376691	0.543745	0.386537	0.00454336	5.39409
M9PH35	FBgn0030521	9	7	0.445965	0.538005	1.00557	0.851372	0.777267	0.08719	0.747437	1.04194	0.931953	1.17238	0.850451	0.200841	0.737688	8.25753e-06	11.7044
M9PHD2	FBgn0035523	4	3	-0.207028	-0.118155	-0.0806075	0.418694	0.310341	0.383817	0.524285	-0.13224	1.13829	0.0540067	0.347557	-0.119852	0.597508	0.0740963	2.60239
M9PI17	FBgn0036182	21	17	-0.59072	-0.553294	-0.362514	-0.874405	-0.357435	-0.801665	-0.578402	-0.24659	-1.23814	-0.594552	-0.937058	-0.44982	-0.47798	2.52749e-05	10.5857
M9PIA6	FBgn0262519	49	30	1.17325	0.838148	1.0012	0.939092	0.981322	0.788314	0.724805	0.980143	0.94831	0.613823	0.867336	1.26755	0.946043	1.45539e-08	18.0454
M9PID3	FBgn0037027	5	5	0.265076	-0.305224	0.704279	0.560003	0.414379	-0.41198	0.0579551	-0.13224	-0.0360366	-0.367347	-0.220226	0.0493808	0.574374	0.716198	0.333799
M9PJP0	FBgn0030724	7	3	-0.464997	-0.406541	-0.129212	-0.555489	-0.113527	-0.471072	-0.255817	-0.468841	-1.1363	-0.407816	-0.642215	-0.470852	-0.250418	0.000331167	8.01289
O01368	FBgn0015624	5	3	0.0886375	0.108264	-0.112554	-0.229583	-0.395327	-0.166547	0.246039	0.312164	0.284464	-0.0158243	0.510678	-0.00179011	0.118267	0.550352	0.597198
O01382	FBgn0019972	6	4	0.136771	-0.0336207	-0.318755	-0.241562	-0.126715	-0.0690173	0.555957	0.338595	-0.0668896	0.212899	0.0888674	0.569099	0.632083	0.638959	0.447914
O01666	FBgn0020235	11	7	-0.348564	-0.185042	-0.649458	-0.376085	-0.143107	-0.175211	-0.460899	-0.247434	-1.29353	-0.33231	-0.471021	-0.110841	-0.186198	0.00151495	6.49237
O01939	FBgn0020272	5	8	-0.268901	-0.356491	-0.150465	-0.043095	-0.0709744	-0.0584698	-0.102021	0.00446705	-0.0360366	0.0862096	-0.0766808	-0.325808	-0.320138	0.0984075	2.31864
O02002	FBgn0010501	5	5	0.52614	-0.0780234	0.694496	0.299356	0.528054	-0.209075	-0.220596	0.750594	-0.182383	0.173147	0.252411	0.350456	0.284045	0.0670365	2.70252
O02193	FBgn0014340	3	2	-0.207028	-0.118155	0.115861	-0.102628	0.214843	0.6623	-0.102021	-0.13224	0.596766	0.170287	0.218568	0.216718	0.209175	0.239218	1.43038
O02195	FBgn0015834	16	11	0.0693465	-0.0237638	0.309007	0.0321315	-0.0696284	-0.303141	-0.105474	-0.0790887	0.324668	0.137918	0.0159973	-0.0585086	-0.0902579	0.704232	0.350647
O02373	FBgn0261445	8	7	1.18555	1.26145	0.607793	0.907561	0.83253	0.646932	1.34754	1.14147	0.588055	0.840694	0.777113	0.416796	0.67703	5.89433e-07	14.3441
O02649	FBgn0015245	37	19	-0.179812	-0.347689	0.130864	-0.487439	0.0428253	-0.0125983	-0.335686	-0.284469	-0.203932	-0.174454	-0.22898	-0.072526	-0.218671	0.0151879	4.18725
O15971	FBgn0015789	3	4	0.671511	0.0605114	-0.0537316	0.153434	-0.223545	0.149903	0.566996	0.365364	0.192531	0.0308781	0.155228	0.0365425	0.192426	0.0500637	2.99446
O16043	FBgn0022893	21	10	-3.31633	-3.42374	-0.404555	-0.965613	-1.02313	-0.0466126	-0.174121	0.242565	-1.50398	-0.283006	1.15642	-1.53239	-0.0570951	0.0546983	2.90592
O16797	FBgn0020910	21	7	0.201004	0.420016	0.404942	-0.0191325	0.24468	0.110599	0.107352	-0.0148936	-0.155956	0.00722976	0.0541889	-0.220792	-0.0722293	0.0881662	2.42853
O16810	FBgn0022772	7	9	-0.395571	-0.784219	-0.961941	-0.849276	-0.743106	-0.108558	-1.16985	-0.899001	-0.553002	-0.406364	-0.345099	-0.565922	-1.22844	4.18154e-05	10.0822
O17445	FBgn0028697	7	4	0.447015	0.427599	0.560446	0.186678	0.303305	0.326757	0.291115	0.155287	0.0416475	0.254609	0.233833	-0.123785	-0.113352	0.000358973	7.93226
O17468	FBgn0022786	2	2	0.10676	0.05079	-0.216726	-0.114305	-0.170933	-0.108558	-0.131121	-0.306519	-0.0632682	-0.107505	-0.145524	-0.119852	-0.0120944	0.0584522	2.83955
O18332	FBgn0016700	11	5	-0.164813	-0.235183	-0.30005	-0.318022	-0.360788	-0.195583	-0.0791613	-0.328299	-0.43706	-0.482685	-0.37392	-0.305935	-0.15663	0.000152442	8.78873
O18333	FBgn0014009	9	5	-0.114603	0.0612038	-0.0924202	0.311351	-0.215357	-0.127401	-0.371852	-0.323061	-0.34607	-0.682082	0.157332	0.323379	0.0907976	0.105619	2.24792
O18334	FBgn0015797	5	2	0.148993	-0.126902	-0.270909	0.311547	-0.0782303	0.0686673	0.384696	0.325235	-0.300379	0.444748	0.315761	0.197638	-0.0620923	0.239402	1.42961
O18335	FBgn0015790	9	10	-0.80926	-0.312558	-0.706353	-0.801656	-1.06363	-0.800129	-0.606023	-0.45365	-1.04993	-0.481507	-0.590697	-0.462709	-0.428368	3.07341e-06	12.6927
O18338	FBgn0015796	3	2	0.390119	0.248494	-0.0451171	-0.0443047	-0.0799637	0.0849547	0.263347	0.0796256	-0.361121	-0.15354	-0.120542	-0.0895138	-0.0780078	0.77483	0.255111
O18353	FBgn0013764	1	1	0.166378	-0.0552103	0.304716	0.43809	0.0756776	0.226925	0.280911	0.0648108	0.487671	-0.124854	0.287285	-0.460968	0.147423	0.0151879	4.18725
O18373	FBgn0261270	11	6	0.51822	0.29084	0.290885	0.295129	0.912718	0.204296	0.763426	0.536929	-0.230262	0.751144	0.557786	0.242995	0.471595	0.00100126	6.90649
O18388	FBgn0262743	23	16	-1.17569	-1.39151	-1.42213	-1.40612	-1.14277	-0.565052	-1.40296	-1.11996	-1.27751	-1.25983	-1.08398	-1.00631	-1.09947	1.84115e-08	17.8103
O18404	FBgn0021765	14	9	-0.591909	-0.55931	-0.946064	-0.19897	-0.471642	-0.181457	0.0383934	-0.35987	-1.22287	-0.163781	-0.0188682	-0.4928	-0.0730577	0.00426889	5.4564
O18405	FBgn0019925	3	2	-0.207028	-0.118155	-0.0894846	0.620303	0.401491	-0.108558	2.935	-0.313986	0.0733864	-0.324088	-0.119834	-0.563773	1.06598	0.397499	0.922564
O18413	FBgn0020369	29	19	-0.249231	-0.241367	0.16002	-7.38161e-05	-0.337337	-0.360303	-0.409471	-0.309655	-0.156534	-0.261128	-0.341499	-0.427534	-0.376301	0.00401129	5.51864
O18640	FBgn0020618	20	12	0.0448389	0.168182	0.170836	0.0608622	0.00188252	0.0394109	-0.00668023	-0.00760044	0.434546	0.110152	0.101036	-0.120475	-0.102041	0.0903743	2.4038
O44081	FBgn0259937	14	7	0.786677	1.1109	1.33264	1.26414	1.29674	0.95289	1.0572	1.17197	0.858637	0.740084	0.798389	1.02261	0.813632	3.22926e-08	17.2484
O46036-2	FBgn0020496	12	11	-0.0849262	-0.0288467	0.366877	0.493333	0.414112	0.000908392	-0.415084	-0.214385	-1.08075	-0.255093	-0.388682	0.465438	0.498193	0.462019	0.77215
O46037	FBgn0004397	28	22	-1.09479	-0.705232	-0.122804	-0.16784	-0.378215	-0.411516	-1.94721	-1.75068	-0.368747	-1.93326	-0.564429	-0.129941	-0.206029	0.00163518	6.416
O46067	FBgn0023529	33	16	-0.3371	0.347062	0.133583	0.0299361	0.25447	0.188129	0.217274	0.19408	0.118751	0.0339284	-0.0233347	-0.0417269	0.0750341	0.145034	1.93079
O46084	FBgn0023517	2	3	-0.0413585	-0.545515	-0.0980143	-0.638648	-0.670811	-0.768536	-0.415447	-0.226056	0.27235	-0.378763	-0.241811	-0.140031	0.234269	0.00510257	5.27801
O46092	FBgn0023510	3	4	-0.0761697	-0.198621	0.306528	-0.0403746	0.026656	-0.214061	0.113359	-0.34144	0.301874	0.392621	0.266457	-0.244948	-0.291433	0.586161	0.534161
O46098	FBgn0013432	2	4	0.00834416	-0.118155	-0.0806075	-0.102628	-0.0913001	-0.625961	-0.498709	-0.171264	-0.67835	-0.14968	-0.849362	-0.0121305	-0.117455	0.00786307	4.84558
O46106	FBgn0014366	11	7	0.344499	0.141255	0.50439	0.477326	0.210707	0.118248	0.327029	0.137045	0.805076	0.461455	0.491084	0.29839	0.638796	0.000368752	7.90539
O46111	FBgn0023143	3	2	-0.231955	0.38313	0.379548	-0.327799	-0.130132	0.692052	0.109382	-0.0674799	0.103441	-0.315132	-0.195124	-0.119852	-0.182441	0.75434	0.281913
O46307	FBgn0004650	5	6	0.346663	-0.118155	0.0867194	0.256591	0.249226	-0.00604465	0.142021	0.177208	0.305944	-0.124854	-0.112374	0.271555	0.461916	0.123293	2.09319
O61231	FBgn0024733	13	6	0.181641	0.242446	0.267359	0.0436116	0.135743	0.000236048	0.0586383	-0.107176	0.206014	-0.012018	0.0515653	-0.0667534	-0.0350321	0.0943066	2.3612
O61305	FBgn0024804	12	7	-0.0305301	-0.197149	-0.138162	-0.216519	-0.217715	-0.390496	-0.793168	-0.279226	-0.266477	-0.185011	-0.288853	-0.124987	-0.267333	0.00217727	6.12968
O61345	FBgn0015527	8	6	0.839467	1.32382	1.20146	1.16403	1.42714	0.918418	1.36154	-0.13224	1.30976	0.941898	1.19544	1.46611	1.08153	7.60558e-06	11.7866
O61380	FBgn0023213	52	36	0.517571	0.595304	0.138097	0.134437	-0.286224	0.910395	0.15463	0.236788	0.399399	0.38725	0.226638	-0.0471474	-0.0370766	0.00840104	4.7794
O61443	FBgn0015765	9	6	-0.440462	-0.443024	-0.21237	-0.110054	-0.50145	-0.247762	-0.305449	-0.163025	-0.424009	-0.172482	-0.192479	-0.119056	-0.288021	0.000294198	8.13126
O61604	FBgn0024238	20	15	0.235585	0.295637	0.06215	0.0904213	0.0297223	0.632579	0.154111	0.128113	0.149203	0.361999	0.137274	0.509206	0.47159	0.00747062	4.89678
O61613	FBgn0020392	21	12	0.164368	0.0595581	-0.372261	-0.295938	-0.337762	-0.253327	-0.36968	-0.220697	0.0307056	-0.383077	-0.105005	-0.326356	-0.243819	0.0191311	3.95644
O61650	FBgn0024352	29	15	-0.702192	-0.493931	-0.281171	-0.423709	-0.488887	-0.26224	-0.555743	-0.440644	-0.107058	-0.342756	-0.438842	-0.336772	-0.288866	3.13384e-05	10.3707
O62530	FBgn0024832	3	3	0.0169888	0.041176	-0.774834	-0.0101338	0.372186	-0.0113023	0.0305479	-0.0431814	0.0959407	0.192715	-0.137103	0.0135919	0.0877085	0.84527	0.1681
O62531	FBgn0024833	9	7	0.164521	0.109359	-0.232133	-0.047614	-0.113456	0.141384	-0.174787	-0.109194	-0.0287336	-0.427013	-0.190219	-0.20815	-0.264925	0.239645	1.4286
O62602	FBgn0015763	16	10	-0.376664	-0.175816	-0.32644	-0.0175294	-0.0448826	-0.0599063	-0.498894	-0.442386	-0.0263621	-0.261697	-0.505728	-0.535576	-0.331361	0.00381685	5.56833
O62613	FBgn0021761	20	13	0.324536	0.0791863	0.200156	0.0183593	0.183503	0.0699072	-0.0889813	-0.298518	-0.537269	-1.20181	-0.143755	-0.00429842	-0.0516106	0.370556	0.992751
O62619-2	FBgn0003178	36	20	-0.165141	-0.457655	-0.416986	-0.36895	-0.180716	-0.107571	-0.41082	-0.318674	-0.421275	-0.544483	-0.477575	-0.472832	-0.497299	7.21161e-05	9.53723
O62621	FBgn0025724	23	15	0.786906	0.21228	-0.303393	0.360999	0.01946	0.366598	0.199119	0.301083	0.519926	0.0802459	0.216941	0.162254	0.269251	0.0175302	4.04383
O76464	FBgn0024945	4	4	0.159297	0.132931	0.12651	0.117362	0.0188258	-0.00223263	0.361265	0.263957	-0.150042	0.0976203	0.107011	-0.168443	-0.316297	0.070031	2.65882
O76742	FBgn0015795	8	4	-0.316251	-0.698585	-0.481985	-0.12336	-0.0798282	-0.643164	0.119719	-0.131766	-0.261929	-0.421335	-0.017028	-0.243332	-0.0754349	0.0074145	4.90432
O76752	FBgn0014032	6	6	-0.251243	-0.49624	-0.658242	-0.442352	0.053983	-0.416828	-0.599058	-1.07448	-1.14033	-0.508798	-0.426064	-0.057824	-0.336036	0.000317237	8.05586
O76863	FBgn0024996	5	6	-0.196393	-0.467568	-0.563628	-0.472724	-0.24306	0.172837	-0.259849	-0.0477325	-0.541094	-0.382305	-0.21515	-0.176444	-0.371776	0.00259863	5.95277
O76867	FBgn0024992	8	11	-0.362689	-0.285262	0.353748	-0.111373	0.022521	-0.139329	0.325068	-0.186279	-0.140229	-0.433859	-0.364624	0.0166538	-0.0711082	0.19644	1.6274
O76902	FBgn0025381	3	2	0.145259	-0.0282302	-0.102773	0.0324092	0.0687733	0.40565	0.767649	-0.0362761	0.793076	0.76166	0.99238	-0.0588411	0.336464	0.0180033	4.0172
O76922	FBgn0000146	18	13	-0.142245	-0.301301	-0.739272	-0.617675	-0.643696	-0.666635	-0.35995	-0.499096	-0.064409	-0.291027	-0.23263	-0.255414	-0.454053	0.00023409	8.3598
O76927-2	FBgn0015521	7	4	-1.62145	-1.03731	-0.445152	-0.495075	-0.101397	-0.344997	-0.236314	-0.500016	-0.394854	-0.271857	-0.310466	-0.120585	0.065009	0.00211975	6.15646
O76932	FBgn0023177	10	5	-0.198649	-0.702966	-0.158446	0.0631102	-0.421784	-1.13757	-0.689623	-0.66628	-0.2886	-0.103362	-0.208133	-0.0633096	0.709841	0.00306297	5.78837
O76994	FBgn0025366	2	1	1.4745	1.428	1.3802	1.71307	1.07347	0.368751	1.15816	1.09811	-0.0360366	1.00613	-0.112374	0.372668	0.199486	0.000264705	8.2369
O77263	FBgn0025629	2	3	0.258154	0.165704	-0.00805345	0.11034	0.0363117	-0.123807	0.283676	-0.253584	0.0708155	0.156502	0.0530674	0.00390073	0.00308936	0.297981	1.21072
O77266	FBgn0025628	14	15	-0.0167464	-0.301657	-0.591021	0.183407	-0.342189	-0.767368	-0.483177	-1.06724	-0.398217	-0.871338	-1.10835	-0.254204	0.101096	0.00146426	6.5264
O77277	FBgn0025615	8	7	0.442436	-0.616802	-0.139799	-0.403243	-0.175676	-0.29038	-0.445172	-0.8766	-0.501019	-0.439342	-0.246745	-0.183584	-0.292199	0.0077094	4.86532
O77410	FBgn0025582	22	12	0.00781327	0.122336	-0.465147	-0.0471136	0.0254241	0.282646	-0.254017	-0.255198	-0.549072	-0.267332	-0.155154	-0.0650357	0.0496112	0.117693	2.13968
O77426	FBgn0001341	7	5	1.61842	1.36985	0.978319	1.30557	0.873113	1.19729	1.2526	0.910724	1.28228	1.10246	1.07064	0.374696	0.745963	1.27314e-08	18.1792
O77430	FBgn0020381	10	6	-1.20651	-1.19091	-0.793567	-0.735386	-0.229069	1.10166	-0.602766	-0.494346	-0.913357	-0.320157	1.41421	-0.359064	0.597751	0.187516	1.67389
O77434	FBgn0025617	4	6	0.387343	-0.118155	-0.150271	-0.102628	-0.423956	0.131894	-0.140282	-0.13224	-0.232503	-0.34705	-0.112374	-0.113342	0.05223	0.165835	1.79676
O77477	FBgn0025336	12	9	-0.340566	-0.264763	-0.104704	-0.311981	-0.141046	-0.299483	-0.229454	-0.144877	-0.634663	-0.220529	-0.133346	-0.215787	-0.289721	0.00105759	6.85176
O96299	FBgn0022359	5	2	0.241515	0.186097	-0.207556	0.0662377	0.00986999	-0.0877671	0.0633764	0.01317	0.183681	0.627533	0.0231787	-0.0986616	-0.226041	0.203797	1.59063
O96607	FBgn0025777	8	5	0.0799651	-3.45362	0.239994	-3.0289	-2.76674	0.0835135	-2.59582	-2.44194	-0.203633	-3.75352	-2.02781	0.0464822	0.0165359	0.00191692	6.25703
O96651	FBgn0026015	5	5	0.179936	-0.0692439	-0.4303	-3.22779	0.0259591	-0.108558	-0.0185336	-0.133075	0.289157	-0.00217976	-0.0960543	0.0103119	0.229984	0.290212	1.23714
O96692	FBgn0025806	4	2	0.438467	0.442714	0.0108862	-0.366967	-0.463746	0.460476	0.542078	-0.462082	-0.0485269	0.190394	0.460741	0.291121	0.430948	0.403644	0.907222
O96827	FBgn0028737	16	8	-1.21217	-2.03719	-1.8107	-0.401761	-0.559168	0.0112442	-0.500825	-0.281175	-0.789155	-0.376019	-0.0542602	-0.667014	-0.053447	0.00378332	5.57715
O96880	FBgn0015828	6	4	-0.0417271	-0.0925436	-0.0316952	-0.267882	-0.147366	-0.264481	-0.126384	0.152319	0.456373	0.409881	-0.139128	-0.157215	0.178264	0.930849	0.0716581
O96989	FBgn0026143	3	3	-1.09162	-0.885312	-0.654872	-0.470309	-0.547058	-0.53333	-0.102021	-0.700594	-0.0360366	-0.124854	-0.301443	-0.562933	-0.475103	0.000591557	7.43275
O97066	FBgn0026567	2	3	0.39124	0.933454	-0.0598292	0.0243273	0.696621	0.287628	0.586092	-0.144743	-0.0531654	0.08588	0.318427	0.31384	0.287465	0.025736	3.65986
O97067	FBgn0026566	5	5	-0.403484	-0.429568	-0.638843	-0.0622815	-0.0490191	-0.131539	0.102513	0.27097	0.185815	-0.156391	-0.561032	-0.29977	-0.232516	0.106953	2.23536
O97102	FBgn0026170	5	2	-0.341743	-0.174182	0.327855	0.320626	0.637274	0.259681	0.504798	0.618586	0.0633412	0.570321	0.239879	0.25175	0.314163	0.0191285	3.95658
O97111	FBgn0026192	3	3	0.881779	0.372169	0.648383	0.744598	0.0611829	-0.108558	0.550794	0.708744	0.933545	0.70011	0.374871	0.338366	0.346718	0.000303754	8.09929
O97118	FBgn0026372	12	6	0.163411	0.310136	0.399178	0.0187283	0.441675	0.0965633	0.0858633	0.0134829	0.160558	0.0118135	0.0999509	-0.46696	-0.185085	0.0186789	3.98036
O97125	FBgn0001217	2	2	0.0184808	0.185377	0.500938	0.0875433	0.246167	0.102777	-0.023828	0.245802	0.519415	0.146165	0.0896529	-0.561905	-0.438469	0.0126065	4.37354
O97182	FBgn0001961	10	4	0.464402	0.594754	-0.150111	0.370257	0.0650642	0.0260257	0.293914	0.4385	0.692501	0.332579	0.693766	-0.0409151	0.310791	0.00233375	6.06028
O97183	FBgn0026373	5	5	0.315179	0.253314	0.140783	0.0221984	-0.256302	-0.0237587	0.153829	-0.0467115	-0.104403	0.408126	0.478556	-0.465487	-0.32829	0.146866	1.91823
O97428	FBgn0026084	5	4	-2.87172	-2.80422	-2.1584	-2.51454	-0.83984	-2.54934	-1.43093	-2.18722	-2.47233	-2.45813	-2.29934	-0.840401	0.061788	8.83444e-08	16.242
O97454	FBgn0001491	4	3	0.32205	0.182089	0.597233	0.779244	0.769161	-0.149056	0.4562	0.362899	1.02948	0.694067	0.437567	0.610454	0.41148	0.000466872	7.66946
O97477	FBgn0025885	16	13	-0.630534	-0.835842	0.0681816	-0.699746	-0.276949	-0.774439	-0.699223	-0.465036	-0.329906	-0.53153	-0.575775	-0.60192	-0.58095	7.66992e-05	9.47562
P00334	FBgn0000055	12	8	0.0148226	-0.317331	-0.642704	-0.661211	-0.0784495	-0.20413	-0.296926	-0.904433	-1.97655	-0.864537	-0.821741	-0.476764	-0.353193	0.00327839	5.7204
P00399	FBgn0013674	1	1	0.0589885	0.504386	0.0724748	-0.341881	0.431176	0.323596	0.162656	-0.0143663	-0.0669275	-0.4063	0.0476981	-0.119852	0.658723	0.478845	0.736378
P00408	FBgn0013675	4	1	0.349523	-1.30845	-0.485413	-1.88915	-0.702965	0.312947	-0.629984	-0.630215	-1.53626	-0.24191	-0.173485	-0.399977	-0.00398811	0.0117159	4.44681
P00528	FBgn0262733	4	7	-0.315569	-0.0518695	-0.0806075	-0.216197	-0.237049	0.0581059	-0.102021	0.021776	0.840583	-0.124854	-0.0872795	-0.110621	-0.265952	0.809621	0.211189
P00967	FBgn0000053	18	9	-0.41445	-0.150724	-0.530406	-0.127367	2.56127	-0.163698	-0.113304	-0.334047	-0.42113	-0.480211	2.48061	-0.224077	-0.182574	0.568676	0.564444
P02283	FBgn0001198	6	4	2.71301	2.38306	2.55901	1.93516	2.91954	1.71945	2.14981	2.16144	2.20367	1.97178	2.20328	1.15015	1.3916	1.15139e-09	20.5823
P02517	FBgn0001225	16	9	-0.419608	-0.365777	-0.142706	-0.431297	-0.396489	-0.323843	-0.335615	-0.330414	-0.362727	-0.143192	-0.310117	-0.611842	-0.575008	3.67714e-05	10.2108
P02518	FBgn0001226	9	5	-0.74542	-0.369612	-0.231491	-0.803784	-0.826041	-0.480787	-0.604082	-0.591599	-0.228983	-0.396395	-0.637679	-0.6999	-0.71815	1.54947e-05	11.075
P02828	FBgn0001233	59	27	-0.519147	-0.514915	-0.242015	-0.380842	-0.332768	-0.585125	-0.495952	-0.169192	-0.144334	-0.367565	-0.361863	-0.412359	-0.495183	4.87394e-05	9.92902
P02843	FBgn0004045	30	17	0.112871	-0.157538	0.241254	-0.170653	0.534779	0.164979	0.394836	-0.450378	0.760294	0.463694	0.822852	0.163689	-0.0183489	0.0695402	2.66585
P02844	FBgn0005391	27	13	0.211751	-0.167806	0.257817	-0.0149497	0.808947	0.0536157	0.428713	-0.581378	1.30458	0.527155	0.951294	0.100533	-0.0145587	0.056679	2.87035
P04052	FBgn0003277	25	25	0.718011	0.185341	0.203551	0.408226	0.556887	0.0166278	0.409201	0.242912	0.684335	0.0329089	0.382668	0.159811	0.257977	0.00105759	6.85176
P04359	FBgn0002626	6	4	0.227032	0.540148	0.366922	0.22118	0.50893	0.360708	0.337231	0.186586	0.0634577	0.162667	0.197334	-0.395471	-0.154069	0.000434111	7.74221
P04388	FBgn0003206	3	4	-0.207028	-0.118155	-0.0806075	-0.102628	-0.161461	-0.108558	0.242747	0.100693	0.214022	0.0926687	0.32863	0.178285	0.245222	0.81036	0.210276
P05205	FBgn0003607	11	4	0.858301	0.453319	1.12067	0.700753	0.841043	0.453318	0.741353	0.825994	1.21404	0.81715	0.92887	0.590429	0.683636	6.37953e-07	14.265
P05990	FBgn0003189	51	34	0.0482287	-0.118225	-0.180044	-0.0270457	-0.244944	0.0884031	-0.349779	-0.268133	-0.0429479	-0.137535	-0.0550398	-0.266801	-0.194855	0.0615813	2.7874
P06606	FBgn0087040	21	9	-0.860372	-1.00411	-0.376691	-0.695765	-0.504039	-0.835456	-1.0566	-0.670606	-0.412797	-0.770449	-0.523366	-0.842491	-0.668691	2.30521e-06	12.9803
P06607	FBgn0004047	25	17	0.309529	-0.179702	0.468203	-0.20636	0.972011	0.403201	0.618008	-0.776322	1.59383	0.601024	1.32526	0.0855478	-0.0943917	0.0424584	3.15923
P06754-2	FBgn0003721	15	11	0.959272	0.0101626	0.562958	0.357285	0.505947	0.118822	0.899693	0.919507	0.0958658	1.21689	0.838729	-0.0355495	0.437408	0.000585661	7.44277
P07207	FBgn0004647	13	13	1.02225	0.314182	0.424864	0.700492	0.864653	0.287082	-0.176373	-0.409081	0.0736477	-0.11122	-0.0137517	0.461771	0.524308	0.075128	2.58856
P07486	FBgn0001091	8	1	-0.355912	-0.396091	-0.753395	-0.482985	-0.136298	-0.133753	-0.346981	-0.349977	-0.765834	-0.822782	-0.519796	-0.639548	-0.320179	0.000120201	9.02634
P07487	FBgn0001092	20	11	-0.0286798	-0.185544	-0.425346	-0.345797	-0.0163567	0.0151434	-0.0831694	-0.30278	-0.314404	-0.500866	-0.339833	-0.188854	-0.211083	0.00454364	5.39403
P07764	FBgn0000064	28	16	-0.573285	-0.809277	-0.580711	-0.438513	-0.34211	-0.399661	-0.221681	-0.48308	-2.06294	-0.664831	-0.33363	-0.193641	0.0162682	0.00154845	6.4705
P07909-4	FBgn0001215	11	1	1.70869	1.54839	1.24917	1.1717	1.14507	1.2603	1.36038	1.374	1.62244	1.47889	1.30027	1.24871	0.859831	1.15139e-09	20.5823
P08111-4	FBgn0002121	18	13	1.15028	1.31502	0.713664	1.07056	1.44763	1.01347	1.48756	1.45974	1.27127	1.04804	1.05586	0.989706	0.764021	1.60841e-08	17.9454
P08181	FBgn0000258	10	9	-0.427197	-0.304957	-0.389434	-0.195139	-0.150918	-0.322797	-0.241091	0.00374306	0.340461	0.14854	0.232128	0.216362	0.00938	0.199537	1.61176
P08182-3	FBgn0000259	9	5	-0.196285	-0.111633	-0.106479	-0.0650818	-0.0572603	-0.282349	-0.203407	-0.0791703	-0.0981758	0.063339	0.0411304	-0.108344	0.0656519	0.0709523	2.64575
P08266	FBgn0262955	14	12	-0.301509	0.0348176	-0.145758	0.192228	0.0333539	-0.0624923	0.188863	0.141575	0.546255	-0.188725	0.114883	0.200479	0.530729	0.552912	0.592556
P08570	FBgn0002593	6	4	-1.03537	-1.23174	-0.565934	-0.332848	-0.232748	0.884475	-0.433888	-0.445405	-1.75313	-0.352483	-0.495306	-1.27351	-0.441595	0.0177114	4.03355
P08645	FBgn0004636	7	3	1.11552	1.18359	0.530919	0.552892	0.827173	-0.724205	0.288245	0.0598924	0.665082	-0.583339	-0.14539	0.269157	0.363189	0.0980274	2.32251
P08646	FBgn0003205	7	6	0.938362	0.54097	0.67612	0.849416	0.705082	0.346733	0.789884	0.658498	0.85112	0.549102	0.41731	0.30969	0.490879	9.83681e-07	13.832
P08736	FBgn0000556	26	13	0.521869	0.444246	0.14172	0.158278	0.405653	0.249762	0.330403	0.147923	0.568752	0.179225	0.277108	-0.390222	-0.189892	0.00029052	8.14384
P08841	FBgn0003888	6	4	2.72614	2.13493	3.21306	2.7416	1.73798	2.13575	1.67249	1.30164	0.436492	1.69803	1.23369	1.98667	2.03597	5.67311e-06	12.0798
P08879	FBgn0000150	7	6	-0.519328	-0.677172	-2.00771	-0.756386	-0.670534	-0.192274	-0.245696	-0.249154	-0.547134	0.620997	-0.0590363	-0.338127	0.146323	0.0263961	3.63454
P08928	FBgn0002525	42	21	1.42395	1.31746	1.38771	1.61503	1.17908	1.02016	1.30518	1.30377	1.3737	1.21178	1.32084	1.11337	1.05236	8.51353e-10	20.8842
P08970	FBgn0003567	6	3	0.491661	0.209842	0.121552	-0.0149666	-0.146814	0.340136	0.261223	0.589491	0.488239	0.207005	0.182433	-0.0715454	0.0434633	0.00692398	4.97276
P08985	FBgn0001197	5	4	2.50452	2.22808	2.47296	1.79654	2.41482	1.25726	1.92468	2.08935	1.30347	2.18897	1.84207	1.05832	1.34111	1.39616e-08	18.087
P09052	FBgn0262526	19	14	-2.01247	-1.70291	-1.88099	-1.90618	-1.96316	-1.87937	-2.52231	-1.52322	-1.12911	-2.31187	-1.60548	-1.76895	-1.73857	1.13211e-08	18.2966
P09180	FBgn0003279	18	13	0.120503	0.111035	0.317994	-0.0627924	0.147197	0.0640063	0.162579	0.0542739	0.0286762	0.0321808	0.012978	-0.268367	-0.128067	0.0978873	2.32394
P10040	FBgn0259685	6	6	-0.045429	-1.50842	0.767613	0.704776	0.619492	0.213074	0.512197	0.244282	-0.0360366	-0.124854	0.0850764	-0.512147	0.0721064	0.519885	0.654147
P10735	FBgn0003714	1	1	0.0941941	-0.0184153	-0.0953163	-0.41397	-0.0866231	-0.156844	0.0878131	-0.0898674	-0.187954	-0.0972561	-0.015184	-0.0741522	-0.188461	0.150144	1.89616
P11046	FBgn0261800	37	21	2.1861	2.29445	1.09247	2.35342	1.76879	2.84159	2.13619	2.00995	1.79425	1.99235	1.98703	1.99384	1.6587	1.30494e-08	18.1545
P11147	FBgn0001216	46	23	-0.424766	-0.299569	-0.150805	-0.325953	-0.306436	-0.47943	-0.307706	-0.315452	0.0507866	-0.252803	-0.17558	-0.371992	-0.339558	0.000587904	7.43895
P11584	FBgn0004657	4	2	0.494999	0.956224	0.346385	0.95156	1.04206	1.22305	0.506826	0.436048	0.960636	1.15744	0.705883	0.551152	0.444716	6.13324e-06	12.0018
P12370	FBgn0000273	3	4	-0.207028	-0.39947	-0.0806075	-0.102628	0.127819	-0.416049	-0.288563	-0.251138	-0.82795	-0.124854	-0.33278	0.0388021	0.142594	0.00743646	4.90136
P12613	FBgn0003676	30	17	-0.173559	-0.355978	-0.5617	-0.394966	-0.39653	-0.163581	-0.323833	-0.382866	-0.0508769	-0.413454	-0.266334	-0.455086	-0.451347	0.000181943	8.61182
P12881	FBgn0250843	16	12	-0.372626	-0.143226	-0.232648	-0.303765	-0.26218	-0.541148	-0.227534	-0.165846	-1.33596	-0.17525	-0.600364	-0.136641	-0.214762	0.00340517	5.68246
P12982	FBgn0003132	10	8	-0.228378	-0.0863911	-0.115733	-0.0101557	0.0932902	-0.222467	-0.185469	0.0118557	-1.09063	-0.175101	-0.31275	0.163578	0.0793316	0.0581893	2.84405
P13002-2	FBgn0259211	5	7	1.31869	0.924955	1.46267	1.55678	0.479825	1.06233	0.358145	0.155906	0.329854	-0.0289656	0.31807	0.172409	1.31898	0.00117851	6.7435
P13008	FBgn0261597	3	2	0.115343	-0.429129	-0.126158	-0.267698	-0.247562	0.0494509	0.125058	0.120255	0.187486	-0.0526956	-0.108892	-0.146014	0.255468	0.445603	0.808328
P13060	FBgn0000559	54	33	0.338678	0.179036	-0.229784	0.225	0.168268	0.114846	-0.00867624	-0.200343	0.234318	-0.23467	-0.0234648	-0.264906	-0.247273	0.506793	0.679653
P13395	FBgn0250789	105	71	1.52478	1.49894	1.59186	1.61246	1.37936	1.16382	1.30834	1.59478	0.701554	1.65519	1.63604	1.42713	1.07981	1.30494e-08	18.1545
P13469	FBgn0002780	20	13	2.77997	2.05601	2.07511	2.22722	2.21718	1.45592	2.31895	2.15469	2.36287	1.82192	2.12713	1.31155	1.37221	1.15139e-09	20.5823
P13496	FBgn0001108	25	19	-0.402645	-0.252811	-0.368525	-0.123797	-0.700193	-0.214186	0.0422938	-0.0153911	0.624789	0.156485	-0.0600517	0.032723	-0.125488	0.300653	1.2018
P13607-4	FBgn0002921	41	20	1.80947	1.95252	1.29337	1.81521	1.07843	1.78217	1.80999	1.27867	-1.32197	1.36831	1.64424	1.32829	0.827002	0.00045411	7.69717
P14130	FBgn0004403	9	6	0.0823295	0.292916	0.312602	0.0933626	0.119649	0.19516	0.101098	-0.0282297	0.223368	-0.0136177	-0.0744604	-0.375511	-0.0519544	0.0522339	2.95202
P14199	FBgn0003231	7	7	-1.61712	-1.09558	-1.13933	-1.90554	-1.40521	-0.377118	-1.72402	-1.11828	-0.820527	-0.994205	-1.0833	-0.846144	-2.03095	2.0756e-06	13.0853
P15007-2	FBgn0000579	22	15	-0.438271	-0.618109	-0.356518	-0.757519	-0.349444	-0.524189	-0.314188	-0.359099	-0.892851	-0.606335	-0.394471	-0.00456347	-0.326683	1.20695e-05	11.3248
P15215	FBgn0002528	33	27	1.52063	1.06991	-0.144503	0.235335	1.72499	1.41124	2.19158	2.12437	1.83715	1.77065	1.48169	2.40463	1.81833	5.24299e-05	9.85603
P15330-2	FBgn0260632	3	3	-0.207028	-0.523403	-0.295876	-0.527442	-0.0913001	1.90521	0.580959	0.911556	-0.0360366	-0.124854	0.791268	-0.163959	-0.309149	0.36363	1.01162
P15348	FBgn0003732	56	30	1.34765	1.12771	0.958166	0.863118	0.756313	0.906697	0.960814	1.05305	1.15236	1.12243	0.969598	0.590262	0.512138	9.2984e-09	18.4934
P15364	FBgn0000071	10	7	2.41738	2.30427	3.75402	3.03825	3.15877	1.81094	2.59536	2.74081	2.95165	2.52557	2.95748	2.43404	1.87828	3.64158e-09	19.4308
P16371-2	FBgn0001139	17	12	0.548912	0.215179	0.498484	0.481195	0.139617	0.0363576	0.103001	0.303835	0.432911	0.359826	0.155701	0.221038	0.383871	0.00077221	7.16625
P16378-2	FBgn0000384	11	5	0.894849	0.47303	0.380052	0.771265	0.633683	-0.0827982	0.858732	0.924873	-1.41642	0.427549	0.292333	0.531994	2.12361	0.0837253	2.48021
P16620-2	FBgn0014007	8	7	-0.207028	0.247945	0.0196503	0.067518	0.534704	0.063631	-0.00696705	0.0613257	0.151984	-0.109145	0.190246	0.215514	0.170696	0.216686	1.5293
P16914-2	FBgn0260400	4	6	0.748782	0.246758	-0.191062	-0.428861	-0.0913001	-1.08523	-0.160022	-0.166862	-0.0360366	0.285648	0.730073	1.58284	1.64889	0.940397	0.061453
P17133	FBgn0016978	13	6	0.619058	0.906279	0.87248	0.995396	0.88957	0.434798	0.912112	0.877698	1.04556	1.01897	0.708989	-0.512431	-0.0544628	8.16045e-08	16.3214
P17210	FBgn0001308	46	30	-0.56912	-0.633091	-0.29832	-0.367489	-0.462555	-0.279347	-0.333983	-0.310606	0.146546	-0.280733	-0.320336	-0.235635	-0.217062	0.000535656	7.53202
P17336	FBgn0000261	10	5	0.21424	0.761201	-0.100761	0.675832	0.205326	0.817457	0.0835895	0.480069	-0.244013	0.286754	0.114902	0.656249	0.494148	0.0179066	4.02259
P17704	FBgn0005533	10	6	0.503785	0.390333	0.0365911	0.0278988	0.105441	0.369003	0.123562	-0.0211917	0.323034	-0.0946138	0.128714	-0.698311	-0.152022	0.0292111	3.53321
P17719	FBgn0004087	2	3	-0.207028	-0.118155	-0.0806075	-0.102628	-0.0913001	-0.491564	-0.429757	-0.119601	-0.640233	-0.32176	-0.349109	-0.465904	-0.348912	0.00222935	6.10604
P17789	FBgn0003870	6	4	-0.104259	0.203576	-0.246758	0.371914	-0.290407	1.19042	1.58428	0.857292	-0.0360366	1.03808	-0.112374	-0.119852	0.685505	0.0611038	2.79518
P17886	FBgn0000377	10	6	0.0403144	0.0133363	0.46802	0.554235	0.368544	-1.2988	0.28584	-0.14318	-1.30447	0.242318	-1.86733	0.473488	0.636438	0.367364	1.0014
P17917	FBgn0005655	12	7	-0.685775	-0.927328	-0.112166	-0.409842	-0.264101	-0.841988	-0.681152	-0.450891	-0.74041	-0.348392	-0.190804	-0.355137	-0.497379	0.000122437	9.00791
P18053	FBgn0261394	9	5	-1.6858	-1.47768	-1.05621	-0.371335	-0.386316	-0.498504	-0.261264	0.016252	-0.941287	-0.147991	-0.138288	-0.177098	-0.0514624	0.00328244	5.71917
P18091-5	FBgn0000667	32	19	-0.519535	-0.533113	-0.155375	-0.127311	-0.466536	-0.226195	0.100236	0.0612282	0.148895	0.0519373	0.165742	-0.374091	-0.2421	0.152385	1.88134
P18431-4	FBgn0003371	10	7	0.79752	0.305607	0.247626	0.4551	0.581234	0.452401	0.639889	0.373613	0.0664964	0.274822	0.406834	0.520466	0.393154	0.000101828	9.19222
P18824-2	FBgn0000117	8	10	1.19864	0.948052	0.454339	1.40753	1.30287	0.481403	0.896325	0.321419	0.20402	0.457595	0.347565	1.0423	0.48823	0.000174672	8.6526
P19109	FBgn0003261	25	17	0.957574	0.697039	0.369558	0.347832	0.464661	0.699691	0.770721	0.596765	1.09615	0.366077	0.851621	0.546579	0.505847	8.06934e-06	11.7274
P19339-10	FBgn0003659	5	2	1.38916	-0.0571447	-0.0806075	1.13917	-0.0913001	-0.662949	0.0980425	0.745213	-0.0360366	0.736411	-0.400383	0.0461926	-0.18933	0.224719	1.4929
P19889	FBgn0000100	12	10	-0.141035	0.0534662	-0.307508	-0.16005	0.081788	0.512861	-0.0315927	0.0934161	-0.906673	-0.338183	-0.592973	0.341921	0.0333264	0.210089	1.56022
P20028	FBgn0003278	7	6	0.304777	0.196113	-0.0943973	0.0951483	0.387202	0.355384	0.388744	0.316224	0.432326	-0.124854	0.476584	-0.147907	0.345489	0.00505725	5.28693
P20232	FBgn0010422	12	8	0.919764	0.894938	1.17411	0.718981	0.715569	0.811571	0.307113	0.427404	-0.0292772	0.582502	0.927803	0.562927	0.155913	4.95083e-05	9.91337
P20240	FBgn0003022	21	11	1.10057	1.41695	0.905501	0.920902	0.198891	2.42451	0.247932	0.8491	1.04482	1.07866	0.255314	0.299185	0.386033	0.000346949	7.96633
P20241-2	FBgn0002968	18	13	1.76976	1.43641	1.55705	1.98437	1.77156	1.43369	1.20258	1.66074	0.957127	1.28644	1.18604	1.70583	1.71797	1.39648e-08	18.0867
P20348-2	FBgn0001280	2	3	-0.475603	-0.0376961	-0.0806075	-0.270286	-0.365506	-0.571077	-0.326295	-0.203444	0.312989	0.149526	-0.539884	0.0909996	0.0067117	0.0346451	3.3626
P20353	FBgn0001104	7	7	0.615227	0.358259	0.576716	0.199651	0.224361	0.133737	0.39184	0.302092	-0.394281	-0.0322338	-0.163	0.3389	0.235542	0.0628093	2.76765
P20354-2	FBgn0001123	2	1	-0.207028	-0.118155	0.11294	0.892244	0.590517	0.325638	0.550536	0.903598	-0.0637452	0.49833	0.504363	-0.119852	0.379687	0.0106633	4.54094
P20432	FBgn0001149	8	3	-0.309729	-2.27536	-2.93211	-1.49886	-0.624373	-0.0680018	0.476894	-0.262626	0.850986	-0.124854	-1.87722	-0.223234	-0.212916	0.0452557	3.09543
P20477	FBgn0001142	12	9	-0.191518	-0.118962	0.430217	0.106688	0.161923	-0.398296	-0.770077	-0.632789	-0.870793	0.441174	-0.18308	0.0351541	-0.314893	0.211698	1.5526
P21187	FBgn0261619	22	13	0.188159	0.755352	-0.0741468	0.250831	0.173414	0.538687	0.35642	0.259907	0.642113	0.385863	0.413428	-0.0946395	0.0553712	0.000855623	7.06368
P21914	FBgn0014028	8	6	-0.123106	-0.110315	0.213019	-0.170536	-0.255832	-0.241596	0.088586	-0.103703	-0.958838	-0.0524871	-0.638798	-0.211798	-0.0572531	0.062212	2.77721
P22058	FBgn0000412	12	5	1.10167	1.50713	1.74645	1.68807	1.33764	0.904456	1.06594	1.27751	1.48643	1.61915	1.17134	0.33631	0.799962	1.39648e-08	18.0867
P22465-2	FBgn0000084	7	12	-0.152819	-0.299427	-1.37072	-0.942748	-0.206393	-0.255177	-1.62604	-0.159697	-0.602275	0.192246	0.0788796	0.834142	-0.19777	0.017633	4.03798
P22700-2	FBgn0263006	38	24	0.0689208	-0.0595458	-0.291764	-0.173282	-0.298	-0.381138	-0.0257411	-0.0307894	0.17558	-0.397126	0.193402	-0.0738723	0.0247589	0.163725	1.80956
P22769	FBgn0004066	13	4	-0.423926	-0.469274	-0.0459032	-0.132039	-0.517587	-0.606903	-0.260645	-0.305731	-0.795116	-0.284459	-0.218977	-0.264341	-0.249015	0.000432	7.74709
P22817	FBgn0001247	18	10	-0.319413	-0.325636	-0.455894	-0.172658	-0.581021	-0.239208	-0.25278	-0.287681	-0.206021	-0.453741	-0.240356	-0.36763	-0.284246	9.44039e-05	9.26793
P23128	FBgn0004419	19	11	-1.35306	-0.49627	-0.969394	-0.411023	0.159497	0.218021	-0.366349	-0.459925	-0.237613	-0.533083	-0.45716	-0.169505	-0.775062	0.00647953	5.03911
P23226-3	FBgn0002645	26	16	2.00297	1.65694	1.54365	1.44316	0.126013	1.46041	0.0459352	0.946679	0.832488	1.05642	0.0786538	0.762474	1.21798	0.000368752	7.90539
P23257	FBgn0260639	6	5	-0.789276	-0.67682	-0.605315	-0.28031	0.273844	-0.130341	-0.341645	-0.501281	-0.82857	-0.0560925	-0.431251	-0.227665	-0.166637	0.00288845	5.84703
P23572	FBgn0004106	16	9	-0.527672	-0.882112	-0.936844	-0.869516	-0.362093	-1.3443	-1.12072	-0.619277	-0.998064	-0.799169	-0.80649	-0.375343	-0.77062	1.44583e-06	13.4468
P23573	FBgn0004107	6	4	0.020124	-0.258601	-0.618984	-0.432363	-0.629434	-0.426165	-0.6265	-0.890271	-0.311219	-0.00882526	-0.803524	-0.0253817	-0.194457	0.000545215	7.51433
P23625-2	FBgn0004435	8	7	0.43805	0.387627	0.553236	0.619307	0.364953	0.319309	1.05226	0.131317	-0.49273	0.559801	0.223739	-0.3433	-0.19659	0.00738337	4.90852
P23654	FBgn0004108	17	16	2.7401	0.728638	1.95123	2.30738	2.6663	1.12724	2.54522	2.34202	2.23936	1.42742	1.63645	1.32232	0.946449	8.30039e-07	14.0018
P23696	FBgn0004177	16	8	-0.435743	-0.916666	-0.191322	-0.283831	-0.281083	-0.634463	-0.737581	-0.401102	-1.09955	-0.441046	-0.342577	-0.268101	-0.29802	0.000143994	8.84574
P23779	FBgn0004629	3	1	0.953297	0.553647	1.62065	2.02102	2.19799	1.87677	2.31908	2.23943	0.787727	1.71001	2.52149	-0.119852	0.0138637	3.37542e-06	12.599
P24156	FBgn0002031	15	9	-0.0755735	-0.0595829	-0.470311	-0.310874	-0.00319081	0.00899751	-0.178889	-0.13734	-1.07065	-0.177661	-0.0609619	-0.498801	-0.333561	0.0391283	3.24091
P25007	FBgn0004432	12	7	-1.29884	-1.16489	-1.1965	-0.303562	-0.354482	-0.266617	-0.228862	-0.139937	-0.94205	-0.279506	-0.245789	-0.366235	-0.271696	0.00143382	6.54741
P25160	FBgn0000115	5	2	0.291981	0.577351	-0.0575256	-0.102628	-0.0913001	0.17068	0.120057	0.203054	0.250542	0.00717425	-0.168563	0.310545	-0.00422506	0.18164	1.70573
P25161	FBgn0261396	33	19	-0.218665	0.00451826	-0.247693	-0.0722105	-0.231252	-0.266179	-0.051776	-0.178936	-0.143873	-0.35992	-0.162609	-0.100636	-0.207703	0.00479853	5.33945
P25171	FBgn0002638	21	9	2.04692	1.38158	0.877165	1.28091	1.34714	0.648146	1.55113	1.5123	0.936579	0.54797	1.49582	0.911868	0.798118	1.99401e-06	13.1254
P25439-2	FBgn0000212	21	12	1.05055	0.919412	1.13099	1.54399	0.952252	0.31702	0.588254	0.742154	0.9951	0.93046	0.697632	0.447462	0.469881	2.57328e-06	12.8703
P25823	FBgn0003891	9	9	-0.332372	-0.118155	-0.310038	-0.627659	-0.766644	-0.108558	-0.748811	0.392556	-0.0729717	-0.124854	-0.59464	-0.508842	-0.71898	0.0159172	4.14035
P25843	FBgn0000308	7	5	-0.3035	-0.736254	-0.290424	0.326716	0.0719616	0.0326915	0.500385	0.300018	-0.0976916	0.417641	0.586322	-0.0525949	0.128184	0.587891	0.531213
P25867	FBgn0011217	1	1	-0.722243	-0.355235	-0.149739	-0.617328	-0.0968935	-0.132674	0.261489	-0.19707	-0.692686	-0.125178	-0.221193	-0.480364	-0.475553	0.0134105	4.31172
P25991-4	FBgn0003559	4	5	0.412391	-0.1003	0.138002	0.0581149	0.0705809	0.585121	0.423066	0.0460657	0.228281	0.0317042	0.209924	0.0167273	0.0480236	0.0217888	3.82636
P26019	FBgn0259113	19	16	-0.228863	-0.322245	-0.691561	-0.562132	-0.177689	-0.358362	-0.584533	-0.301024	-0.218594	0.0559291	0.145149	-0.473269	-0.305019	0.00468063	5.36432
P26270	FBgn0002787	7	5	-0.432473	-0.528509	-0.0502208	-0.0708138	-0.132874	-0.427872	-0.191642	-0.280959	0.0912822	-0.291764	-0.224511	-0.175102	-0.27705	0.00518448	5.26209
P26308	FBgn0001105	10	6	1.33103	0.849954	1.37258	1.2752	0.935246	0.622521	1.00541	0.767634	-0.769589	0.652201	0.715414	0.325882	1.55952	0.000760107	7.18205
P26686-3	FBgn0004587	15	7	0.87294	0.829164	0.87922	0.960106	0.93062	0.452985	1.08654	1.04008	1.26753	0.991472	1.05478	0.768399	0.762442	4.97977e-08	16.8153
P27091	FBgn0024234	8	5	0.297106	0.690577	0.512685	0.656173	1.66874	1.22566	0.590529	1.53896	1.17822	0.841917	0.890242	1.3321	1.01267	2.52351e-05	10.5873
P27864	FBgn0004584	25	14	0.579227	0.470855	0.89083	0.776524	0.695454	0.696664	0.640612	0.894606	0.9387	0.912547	0.948014	0.788216	0.558099	9.37342e-08	16.1828
P28668	FBgn0005674	59	39	-0.400832	-0.316025	-0.484701	-0.367161	-0.500476	-0.214935	0.139145	-0.222248	0.241253	-0.163692	0.139304	0.181351	0.0942331	0.042616	3.15552
P29310	FBgn0004907	13	7	-0.671067	-0.294763	-0.215535	0.257362	-0.0480483	-0.533973	-0.0421032	0.262693	-1.40417	0.123152	-0.661057	0.478789	0.402221	0.0769626	2.56444
P29310-2	FBgn0003731	2	1	-0.348631	-0.217047	-0.859199	0.423616	-0.0920524	-0.399892	-0.266962	-0.13224	-0.638273	0.436536	-0.112374	0.147535	-0.182441	0.124683	2.08198
P29327	FBgn0004922	12	5	0.243033	0.204964	0.265952	0.0159776	0.167954	0.0701588	0.218807	0.16715	0.312624	0.240477	0.20717	-0.247097	-0.115843	0.00171044	6.37101
P29742	FBgn0000319	67	38	0.348566	0.0362068	-0.132625	0.11856	-0.0103534	0.247343	0.294825	0.229411	0.175711	0.0857681	0.307109	-0.0271482	-0.203214	0.0234391	3.75335
P29746	FBgn0001090	30	17	4.58316	3.02135	3.11357	2.62754	2.99412	3.79458	4.93842	4.8388	3.00602	4.00824	4.00318	2.88766	2.87517	1.35406e-08	18.1176
P29843	FBgn0001216	2	1	-0.503128	-0.612484	-0.581542	-0.824133	-1.41769	-0.902614	-0.18071	-0.486624	-0.378802	-0.124854	-0.205499	0.0253315	-1.36899	0.000479617	7.64252
P29844	FBgn0001218	34	18	-0.409475	-0.082118	-0.0110606	0.0629731	-0.0964997	-0.31013	0.0450822	-0.0561844	0.153975	-0.115474	-0.172264	0.0610831	-0.103724	0.180119	1.71414
P29845	FBgn0001220	39	18	-0.271741	-0.311204	-0.0136489	-0.215158	0.0205216	-0.283731	-0.160348	-0.158088	0.00126755	-0.183602	-0.155958	-0.0655926	-0.122072	0.0112051	4.49138
P31007-9	FBgn0001624	4	6	0.607581	0.154089	-0.0806075	0.236695	-0.0913001	0.0787535	0.12594	0.347169	0.414966	0.292925	0.704088	0.770536	0.570324	0.0112051	4.49138
P31009	FBgn0004867	16	10	0.400824	0.420554	-0.0281505	-0.130718	0.225257	0.371022	0.284614	-0.0911011	-0.0547655	-0.153634	0.199093	0.313646	-0.087419	0.118043	2.1367
P31409	FBgn0005671	22	7	-0.620346	-0.617717	-0.319042	-0.360224	-0.0879857	-0.328802	-0.151563	-0.321456	-0.992931	-0.662095	-0.307118	-0.105607	-0.347467	0.000360169	7.92894
P32100	FBgn0005593	14	11	0.116894	0.204558	0.324271	0.00859888	0.227525	0.0300005	0.113791	0.123425	0.0464511	0.122235	0.0753001	-0.245765	-0.0394349	0.023374	3.75613
P32234	FBgn0010339	13	11	-0.084362	-0.13143	-0.134329	0.156242	0.148497	-0.0859749	0.0472346	-0.23076	0.00482358	-0.290728	-0.204377	-0.149516	-0.0543377	0.24657	1.40011
P32392	FBgn0262716	9	6	0.0944198	0.00622736	-0.091085	-0.164137	0.213175	0.144774	-1.40787	0.240926	-0.307525	0.267199	0.0357801	0.183274	0.150246	0.573039	0.556802
P32748	FBgn0000447	16	9	-0.261182	-0.00893122	-0.962706	-0.193231	0.046559	0.00749504	0.341149	-0.253107	-0.199004	-0.426511	-0.460441	-0.180152	-0.35065	0.0667491	2.70681
P33450	FBgn0001075	4	5	0.199183	0.306795	-0.0806075	-0.825204	-0.0913001	-0.108558	0.123885	0.701959	-0.0360366	0.5723	0.330584	-0.417176	0.587072	0.462304	0.771533
P35128	FBgn0000173	3	3	-0.648375	-0.467841	0.302645	-0.108263	-0.104305	-0.392143	-0.38061	-0.413375	-0.916533	-0.44142	-0.466542	-0.0772831	0.320802	0.00338778	5.68758
P35220	FBgn0010215	16	14	1.13143	0.857484	1.16292	-0.183292	-0.405727	0.848648	0.754629	0.667037	0.271459	-1.06344	-0.541393	1.00114	0.866844	0.18639	1.67992
P35381	FBgn0011211	28	15	-0.192741	-0.267707	-0.250797	-0.162626	-0.0380194	-0.116452	-0.159958	-0.144246	-0.64577	-0.194311	-0.132191	-0.250609	-0.211743	0.00505767	5.28685
P35421	FBgn0000052	31	19	0.0488371	-0.294013	-0.247408	-0.29318	-0.308956	-0.0208158	-0.392023	-0.327435	0.0353967	-0.292368	-0.173553	-0.304815	0.274843	0.00536904	5.22711
P35600	FBgn0004913	16	19	0.265307	-0.0669645	-0.118216	0.0319366	0.012849	0.415685	-0.447256	-0.115394	0.0352483	0.137501	0.0917465	-0.490143	-0.534452	0.79742	0.226374
P35875	FBgn0010247	14	7	-0.0424214	-0.454033	-0.111178	-0.0689779	-0.448135	-0.582136	1.08592	-0.460445	0.283603	-0.252058	1.19969	0.273345	-0.32669	0.946602	0.0548762
P36179	FBgn0005776	18	11	-0.474568	-0.35089	-0.735778	-0.544067	-0.265242	-0.0423752	-0.42441	-0.470575	-1.24019	-0.715728	-0.422253	0.15632	-0.246748	0.000249844	8.29468
P36241	FBgn0002607	9	5	0.122692	0.221251	0.422904	0.0731105	0.244513	0.263718	0.216989	0.182143	0.217687	0.233671	0.179682	-0.453258	-0.279826	0.000775378	7.16216
P36872-2	FBgn0004889	17	9	-0.711193	-0.544606	-0.479216	-0.331761	-0.529758	-0.424422	-0.658235	-0.686526	-0.186808	-0.563103	-0.507907	-0.586875	-0.405617	4.1549e-06	12.3912
P36951	FBgn0011770	7	5	-0.446643	-0.427099	-0.827017	-0.302181	-0.459529	-0.546084	0.980277	1.62325	-1.25093	1.90468	1.63893	-0.188726	-0.163834	0.635131	0.453923
P37193	FBgn0011769	1	3	-0.207028	-0.419702	-0.0912512	-0.187638	-0.135361	-0.108558	-0.0184887	-0.268997	-0.499913	-0.111725	-0.406049	-0.200436	-0.173292	0.00331859	5.70822
P38979-2	FBgn0003517	15	9	-0.00245381	0.175966	0.190258	-0.105957	0.374747	0.110774	0.101475	-0.0536385	-1.04814	0.0737293	0.0138443	-0.086453	-0.0828404	0.906519	0.0981428
P39018	FBgn0010412	9	4	0.0250621	0.0782147	0.110901	-0.066977	0.266719	0.0971469	0.00877086	-0.114531	-0.132489	-0.175338	-0.195661	-0.511641	-0.259197	0.892779	0.113417
P39205	FBgn0000316	6	10	0.623316	0.0511682	-0.163111	0.433835	0.702434	1.21269	0.844941	0.90488	0.754758	0.518681	0.508194	0.0375079	0.154834	0.000445847	7.71554
P39736	FBgn0004856	8	7	0.120349	-0.159602	0.651587	0.080901	0.707669	0.676783	0.18366	0.70445	0.747483	-0.530834	-0.732806	0.713956	0.426311	0.193483	1.64257
P40301	FBgn0086134	6	5	-0.596982	-0.842001	-0.326407	0.15534	-0.42422	-0.432951	-0.203007	-0.0981744	0.209334	-0.163299	-0.125216	-0.146653	-0.191276	0.0229612	3.77395
P40304	FBgn0002284	11	6	-0.602815	-0.456588	-0.329759	0.0233065	-0.00211505	-0.379489	-0.202524	-0.217411	-0.808689	-0.333671	-0.336392	-0.112429	-0.321859	0.00164551	6.40971
P40417	FBgn0003256	11	8	0.0966838	-0.207489	-0.151198	-0.412701	0.0958049	-0.510471	-0.338197	-0.116994	-0.613204	-0.289025	-0.355681	-0.0842975	-0.263783	0.00654307	5.02935
P40423	FBgn0003514	8	7	0.202991	0.593062	-0.133653	-0.285478	-0.0913001	-0.337509	-0.165342	0.284131	-0.792804	0.192009	-0.558138	0.411581	0.611308	0.452348	0.793303
P40427	FBgn0000611	6	4	1.23726	0.00913786	0.168814	0.202135	0.175265	-0.108558	0.524838	0.731215	0.127466	0.162028	0.313218	0.457657	0.271302	0.0185807	3.98563
P40793	FBgn0010341	4	2	0.884763	-0.0184922	0.858139	0.505437	-0.357161	0.17352	-0.97934	-0.16779	-0.618045	-0.736148	0.401497	0.786768	0.510146	0.981324	0.0188522
P40797	FBgn0013726	16	13	0.629392	0.424309	0.529158	0.957597	0.658721	0.120143	0.556404	0.681985	0.651642	0.755394	0.744855	0.360851	0.453592	5.04316e-06	12.1975
P40945	FBgn0013749	4	3	0.205104	-0.273318	-0.442863	-0.176542	-0.45772	-0.263747	-0.0438459	0.0272443	-0.630183	0.148016	0.209344	-0.605632	-0.149503	0.126124	2.07049
P41042	FBgn0011284	12	10	0.200003	0.259067	0.219593	0.0530867	0.0696279	0.310691	0.116588	0.0830607	0.314414	-0.0206905	0.275628	0.00929692	-0.0461794	0.00694829	4.96926
P41043	FBgn0010226	8	7	-0.0827882	0.568712	-0.459265	-0.340258	-0.326026	-0.128195	0.353252	0.245568	0.564747	0.508846	1.0757	-0.15489	-0.211285	0.251587	1.37997
P41073-3	FBgn0004401	17	7	0.506383	1.83996	1.90991	2.11901	1.88646	1.33159	1.9849	1.2711	2.02583	1.87157	2.01936	1.08289	1.2432	1.79778e-07	15.5315
P41092	FBgn0261606	6	5	0.340754	0.159776	0.275476	0.0789748	0.417939	0.0284077	-0.320083	0.45649	-0.296396	0.276661	-0.362552	-0.263618	-0.134722	0.354181	1.03795
P41093	FBgn0010409	15	6	0.162379	0.113562	0.0945108	-0.129466	-0.0505586	0.0896725	0.140436	-0.120062	0.066069	0.0247432	0.0268324	-0.340516	-0.225856	0.47451	0.745473
P41094	FBgn0010411	10	5	0.115497	0.265132	0.322033	-0.0434117	-0.15639	-0.139142	-0.0253262	-0.0206314	0.343123	0.0412218	-0.0318468	-0.514317	-0.45137	0.384555	0.955668
P41126	FBgn0011272	13	9	0.0130216	0.127972	0.379857	0.017655	0.136498	0.0828524	0.102557	0.0455278	0.241735	0.0856397	0.0939796	-0.538609	-0.232684	0.0354821	3.33873
P41374	FBgn0261609	19	15	-0.0621402	0.0997205	0.240837	0.0479968	0.210864	-0.335759	0.00736481	0.0643415	0.114343	0.178011	-0.110722	-0.0795562	-0.141675	0.542857	0.61091
P41375	FBgn0004926	11	12	2.4064	1.01491	0.0127014	-0.324475	0.12102	0.0921215	0.136919	-0.399894	-1.41638	-1.02546	-0.136543	-0.317909	-0.105718	0.89731	0.108354
P41572	FBgn0004654	12	5	-0.589076	-0.503083	-1.1534	-0.791375	-0.139625	-0.281076	-0.336724	-0.321266	-0.671537	-0.215198	-0.517106	-0.0559982	-0.180799	0.00023409	8.3598
P42003	FBgn0011648	6	2	-0.016093	-0.53166	-0.355796	0.335636	0.352729	-0.152802	-0.515479	-0.488493	0.391987	-0.255735	0.061216	1.32094	2.07258	0.371106	0.991269
P42271	FBgn0010097	12	8	-0.863484	-0.993768	-0.942173	-0.934786	-0.684257	-0.539971	-1.03776	-0.859704	-1.32896	-0.895129	-0.693892	-0.677064	-0.686977	1.07903e-07	16.042
P45437	FBgn0008635	22	15	0.33031	0.184936	-0.233404	0.103774	0.245209	0.484403	0.430989	-0.0109582	0.147645	-0.120055	0.106577	0.264032	0.243393	0.0694659	2.66692
P45594	FBgn0011726	14	6	-0.0235381	-0.0727383	0.348971	-0.0478017	0.226714	-0.260931	0.0649792	0.0803293	0.0140754	0.178286	0.00607893	-0.0687099	-0.0373047	0.483983	0.725706
P45888	FBgn0011742	10	5	-0.0865114	-0.181074	0.211933	-0.147756	-0.107283	-0.172861	-0.0124956	0.116576	-0.454227	-0.309406	-0.200839	0.036932	0.0926181	0.0962138	2.34118
P45888-2		1	1	0.0254574	-0.292794	-0.0181699	-0.102628	-0.0913001	0.275627	0.0467479	0.0262349	-0.413799	0.220573	-0.0166412	0.264068	0.431346	0.690328	0.370588
P45889	FBgn0011745	9	7	-0.312977	-0.451277	-0.0941489	-0.0506332	-0.32007	-0.497864	-0.418281	-0.204274	-0.346363	-0.171949	-0.331885	0.185678	-0.295664	0.000368752	7.90539
P46150-2	FBgn0011661	25	17	0.194009	-0.3004	-0.124958	-0.39897	-0.310763	-0.321633	-0.393189	-0.464838	0.296338	-0.28254	-0.197514	-0.56648	-0.305795	0.0252209	3.68008
P46222	FBgn0013325	6	2	0.292761	0.394186	0.26665	0.28224	0.150023	0.215064	0.128861	0.0448644	0.460549	0.120084	0.133607	-0.266019	-0.135244	0.00150088	6.50171
P46223	FBgn0014026	12	7	0.0361893	0.212975	0.272486	0.0837434	0.159451	0.10107	0.174102	-0.00344699	0.028435	0.00949435	0.156983	-0.258656	-0.16	0.0384501	3.25839
P46415	FBgn0011768	13	5	-0.478987	-0.478079	-0.526059	-0.380506	-0.462016	-0.751506	-0.42152	-0.3248	-0.112077	-0.330464	-0.301404	-0.429942	-0.435414	2.99919e-05	10.4146
P46824	FBgn0010235	23	19	-0.62628	-0.541692	0.196229	-0.379302	-0.736769	-0.0750743	-0.658384	-0.416336	-0.55596	-0.193782	-0.428213	-0.492579	0.0574917	0.000936844	6.97299
P46863	FBgn0004378	26	18	-0.146825	-0.602356	-0.783443	-0.764277	-0.339974	-0.643009	-1.55042	-1.05102	0.774997	0.635886	0.300896	-0.758041	-0.781663	0.102287	2.27997
P48148	FBgn0014020	9	4	0.677718	0.568636	0.431947	0.571644	0.526041	0.196257	0.605212	0.302472	0.194991	0.147191	0.418063	0.478145	0.30203	5.82173e-05	9.75133
P48149	FBgn0010198	9	5	0.157084	0.110026	-0.439656	-0.117211	-0.0717649	0.207506	0.280515	-0.270862	-0.043418	-0.250034	-0.258469	0.048067	-0.179986	0.45161	0.794937
P48159	FBgn0010078	8	6	0.214116	0.508423	0.0138208	-0.433621	0.117805	0.0849507	-0.0849048	-0.0917574	-0.597132	-0.2079	-0.177966	-0.11933	0.0977507	0.573986	0.55515
P48375	FBgn0013954	5	4	-0.905794	-0.811813	-0.397759	-0.0910636	0.0202883	-0.884979	-0.143138	-0.117795	-0.80187	0.0398743	-0.566668	-0.028528	0.451333	0.00386882	5.55481
P48554	FBgn0010333	2	4	0.578292	0.407572	0.490521	0.261396	0.220538	0.313427	-0.102021	0.299012	0.473612	-0.490705	0.253086	0.471234	0.567258	0.0265023	3.63052
P48588	FBgn0086472	4	2	-0.202773	0.147849	0.216429	-0.0889915	0.00128485	-0.232337	-0.12887	-0.0388381	0.260093	0.139648	-0.0812469	-0.0815326	0.015711	0.992038	0.00799339
P48591	FBgn0011703	27	17	-0.226898	-0.20423	-0.482327	-0.480664	-0.400806	-0.282669	-0.23736	-0.443365	-0.314602	-0.55222	-0.161408	-0.329838	-0.361888	6.53218e-05	9.63618
P48592	FBgn0011704	12	7	-1.01904	-1.08546	-1.47211	-2.07979	-1.01392	-0.285576	-1.55385	-1.01754	-0.803222	-1.8312	-0.869974	-1.7835	-1.39066	8.97999e-06	11.6205
P48598	FBgn0015218	6	7	-1.04446	-0.255516	-0.443745	-0.701894	-0.63916	0.212599	-0.425263	-0.489028	-1.73762	-0.377799	-0.61907	-0.266355	-0.573407	0.00191017	6.26056
P48601	FBgn0015282	22	16	-0.668941	-0.80847	-0.626406	-0.354931	-0.201525	-0.711539	-0.317976	-0.426643	-0.236538	-0.496982	-0.390481	-0.28241	-0.306011	3.18001e-05	10.356
P48603	FBgn0011570	11	8	-0.233938	0.080227	0.592366	0.200236	0.231676	-0.0757202	-0.133286	0.351797	-0.149745	0.448043	0.12931	-0.000983561	0.264083	0.163808	1.80906
P48604	FBgn0014877	6	5	-0.478801	0.351921	-0.437438	-0.681612	0.0749675	-0.458433	-0.725267	-0.162201	-0.734603	-0.0337216	-0.615495	0.0275571	-0.0869053	0.0086367	4.75173
P48605	FBgn0015019	39	27	-0.430073	-0.450604	-0.419384	-0.424482	-0.382235	-0.15886	-0.454621	-0.449723	-0.102847	-0.484646	-0.356919	-0.369034	-0.371844	2.56491e-05	10.571
P48608	FBgn0011202	2	7	-0.168124	-0.0839985	-0.193561	-0.0632197	-0.0812161	0.0819494	0.167731	-0.137173	0.167565	-0.474032	0.141474	-0.039872	-0.0246375	0.431244	0.841081
P48609	FBgn0013762	3	5	-0.0975353	0.252728	0.545645	0.216383	0.734799	0.0669559	0.239804	0.392569	-0.547679	0.0171978	0.0615263	-0.0841784	-0.146401	0.140029	1.96591
P48610-3	FBgn0000116	26	14	-1.08538	-0.754132	-0.578389	-1.08617	-1.0552	-0.625194	-0.724482	-0.799853	-1.86133	-0.559957	-1.08495	-0.584319	-0.708421	6.56734e-06	11.9334
P48611	FBgn0003141	4	3	1.06151	1.01457	1.01209	0.690851	0.371596	0.181892	-0.102021	-0.209706	0.72754	-0.154137	-0.334012	0.523038	-0.159494	0.0344448	3.3684
P48809	FBgn0004838	12	7	0.889145	0.664267	0.811996	0.579276	0.594304	0.835971	0.505109	0.586447	0.351792	0.6426	0.461052	0.368127	0.406312	8.00788e-07	14.0377
P48810	FBgn0004237	15	10	1.29602	0.969996	1.36002	1.13481	1.0379	0.839965	0.822782	0.962486	1.26681	0.943397	0.843368	0.560474	0.652869	1.39648e-08	18.0867
P49028	FBgn0002736	5	3	0.218153	0.163493	0.479998	0.156636	0.140249	-0.260455	0.204227	0.366434	-0.0810361	0.448895	0.201771	0.336459	0.0335737	0.0289672	3.54159
P49071	FBgn0013987	6	5	0.743051	0.629464	0.248666	0.377453	0.731809	0.223564	0.236353	0.439056	0.140333	0.116852	0.474309	0.115158	0.16506	0.000307706	8.08636
P49630	FBgn0002579	5	4	0.0507731	0.134673	0.276391	0.0123928	0.126811	0.0250677	0.0713671	0.122134	0.3201	0.181735	0.188182	-0.754244	-0.26241	0.0170122	4.07383
P49735	FBgn0014861	28	22	0.0505873	-0.459251	0.132179	-0.0955519	0.346816	0.143326	0.125498	-0.0542057	0.137817	-0.24651	-0.00265444	-0.154366	-0.165663	0.936408	0.0657035
P49846	FBgn0010356	3	5	0.0632834	-0.181431	0.383921	0.251883	-0.0100114	-0.108558	-0.0228941	-0.137092	0.634407	0.0156385	0.269977	0.0050135	0.008202	0.239522	1.42911
P49905-2	FBgn0011290	2	2	-0.102005	0.34572	0.190639	0.0273334	0.109762	-0.0397737	0.153068	-0.0526824	0.268829	0.0285722	0.0753651	-0.119852	-0.14271	0.140233	1.96445
P49963	FBgn0015298	5	3	0.0442325	-0.365289	0.237006	-0.167677	-0.253464	-0.0153433	0.0930875	0.0516361	0.238591	0.265127	0.184457	0.70292	0.657249	0.725852	0.320409
P50882	FBgn0015756	12	6	0.335372	0.338928	-0.286288	0.0786457	-0.0422831	-0.160552	-0.0923435	-0.0889074	0.376502	-0.0263095	0.144861	0.000388686	-0.149593	0.522672	0.648802
P50887	FBgn0015288	11	4	0.182267	0.13	0.523241	-0.0598542	-0.23226	0.0869966	0.0157188	0.186488	0.229731	0.151779	0.150292	-0.141453	0.0503809	0.09537	2.34999
P51406	FBgn0010292	1	1	0.340068	-0.118155	0.205106	0.181288	0.0802833	0.707779	-0.102021	0.247262	-0.0360366	0.344247	0.773317	-0.119852	0.0919912	0.0278459	3.58107
P51592	FBgn0002431	24	22	0.740211	0.57016	0.221314	0.575783	0.575874	0.317972	0.351181	0.514866	0.766455	0.149978	0.443927	0.361796	0.347707	3.01265e-05	10.4101
P52029	FBgn0003074	17	12	-0.962399	-0.2895	-0.637668	-0.675207	-0.195085	-0.67181	-0.649723	-0.348168	-1.0182	-0.37957	-0.851972	-0.029385	-0.297877	2.90423e-05	10.4468
P52034-3	FBgn0003071	18	10	-0.266913	-0.412499	-0.586845	-0.534006	-0.777288	-0.368168	-0.369613	-0.168248	-0.387871	-0.712115	-0.380278	0.155531	-0.278983	2.99919e-05	10.4146
P52295	FBgn0011823	23	15	-1.46193	-1.41553	-1.39321	-1.75669	-1.10078	-0.622168	-1.44328	-1.15153	-1.40826	-0.948937	-1.09721	-0.953023	-0.649391	7.13045e-08	16.4563
P52304	FBgn0003124	15	10	-1.43611	-1.90525	-1.68694	-1.80126	-1.06305	-1.18608	-1.27257	-1.24403	-1.07772	-1.21832	-1.11043	-0.689005	-0.704865	2.45425e-08	17.5229
P52486	FBgn0015321	8	7	-0.414025	-0.485783	0.00952138	-0.277226	-0.372262	-0.806537	-0.552131	-0.543478	-0.935665	-0.437593	-0.690616	-0.551828	-0.408907	9.75798e-05	9.23484
P53034	FBgn0260985	13	9	-0.258316	-0.535866	-0.0782488	-0.341834	0.101397	0.217356	-0.40515	-0.275347	-0.0690503	0.0717026	0.380566	-0.433553	-0.281135	0.2689	1.31342
P53997	FBgn0014879	7	3	0.30776	0.109774	0.374407	0.381261	0.0807857	0.268706	0.367071	0.637628	0.714547	0.43744	0.633961	0.157836	0.218017	0.000191899	8.55854
P54351	FBgn0013998	16	17	0.16951	0.32104	0.950394	-0.37763	0.402887	0.35434	0.383332	-0.0963723	0.63455	0.466518	1.00126	0.321292	0.0931744	0.00973452	4.63208
P54353	FBgn0015379	6	3	-0.0778884	0.143407	0.166148	-0.375687	-0.0582119	-0.100155	-0.163881	-0.100454	-0.851453	0.208377	-0.282367	0.209987	0.0117627	0.18876	1.66728
P54358	FBgn0263600	20	19	-0.325322	-0.242539	-0.455581	-0.305511	-0.452003	-0.376856	-0.554414	-0.445958	-0.472281	-0.344339	-0.447781	-0.509712	-0.490146	4.43607e-06	12.3257
P54359	FBgn0014029	9	3	0.743052	0.975742	1.35588	1.36294	0.751878	0.376316	1.26896	1.43992	1.30631	1.32544	1.45846	0.0350966	0.0723246	8.00788e-07	14.0377
P54367	FBgn0015024	5	3	0.403075	-0.118155	-0.380109	0.460832	0.0130056	-0.249742	0.261926	0.0366162	0.730254	-0.566347	0.367213	-0.119852	0.173379	0.508069	0.677138
P54385	FBgn0001098	24	1	0.00675722	0.041175	0.223807	0.241069	0.132457	-0.603449	0.117516	0.0289155	-0.243302	0.31978	-0.260571	-0.119852	-0.11836	0.99715	0.00285396
P54385-2	FBgn0001098	1	15	-0.347245	-0.542816	-1.67919	-1.101	-0.839307	-0.4771	-0.18616	-0.462065	0.0404947	-0.14468	-0.0748835	-0.165469	-0.321447	0.00494261	5.30986
P54397	FBgn0013269	13	8	0.569742	0.551006	0.265227	0.500681	0.485227	0.277672	0.503742	0.482939	0.883558	0.530925	0.772867	0.243404	-0.00744403	6.5419e-06	11.9373
P54399	FBgn0014002	41	21	0.243282	0.565498	0.401983	0.534727	0.329321	0.273871	0.655049	0.539589	0.0661208	0.386976	0.246384	0.600516	0.36153	9.22401e-05	9.29112
P54611	FBgn0015324	14	12	-0.256313	-0.369656	-0.842838	-0.572123	-0.179391	0.147733	-0.401986	-0.0725589	-1.57316	-0.448389	-0.871844	-0.164703	0.0195347	0.00474072	5.35157
P54622	FBgn0010438	8	5	-0.485347	-0.512979	-0.0846416	-0.513569	-0.0629252	-0.622533	-0.231324	-0.214134	-0.308168	0.0448974	-0.0458224	-0.168194	-0.0948673	0.0040948	5.49804
P54623-2	FBgn0013765	19	23	-0.548857	-0.82996	-0.46351	-0.852886	-0.947027	-0.506449	-0.933272	-0.780075	-0.359351	-0.665247	-0.458707	-0.74991	-0.775836	2.03908e-06	13.103
P55035	FBgn0015283	8	7	-0.370106	-0.247679	-0.0375638	-0.558415	-0.190737	-0.434507	-0.309688	-0.217939	-0.328407	-0.270911	-0.415727	-0.287881	-0.0366829	0.000207824	8.47882
P55162	FBgn0011771	10	3	-0.195628	0.788094	0.401132	0.743937	0.495579	0.529486	0.606481	0.550458	0.453788	0.345229	0.485451	0.582217	0.559424	0.000162748	8.72331
P55824	FBgn0005632	54	42	-1.12824	-0.711496	-0.960615	-1.06706	-0.992668	-0.211329	-1.03249	-0.738696	-0.674038	-1.30915	-0.988526	-0.457017	-0.512475	1.5002e-06	13.4099
P55828	FBgn0019936	7	3	-0.0489949	-0.0522561	0.208155	-0.344802	-0.240455	-0.117479	-0.110143	-0.0174511	0.129676	-0.199798	-0.165365	-0.566543	-0.398284	0.186669	1.67842
P55830	FBgn0017545	22	12	0.124615	0.277144	0.23759	-0.000620577	0.122196	0.2572	0.0908239	-0.00801177	0.405744	0.137094	0.170948	-0.16725	-0.0734697	0.00996837	4.60834
P55841	FBgn0017579	11	7	-0.090923	0.20606	0.172975	-0.149021	-0.0395084	0.246536	0.173787	0.169028	0.182673	0.369133	0.217884	-0.403666	-0.103073	0.0511783	2.97244
P55935	FBgn0010408	13	9	0.117802	0.281745	0.343213	-0.159456	-0.127517	-0.0793779	0.00716002	0.0832934	0.244095	0.124743	0.14811	-0.0963864	-0.0679272	0.186669	1.67842
P56538	FBgn0034915	8	5	0.12341	0.158297	0.21449	-0.114399	0.0896548	-0.0684155	0.157236	-0.39247	-0.416541	0.10285	0.354954	-0.0208542	0.0173864	0.840574	0.173671
P61209	FBgn0010348	10	6	0.931286	0.779582	0.31902	0.556384	0.197647	0.846158	1.14221	0.770154	0.850235	1.06823	1.0634	-0.169314	0.00569429	6.84702e-06	11.8917
P61851	FBgn0003462	8	7	-1.38738	-1.24819	0.126901	-0.364256	-0.146789	-0.928681	-0.305079	-0.685029	-1.49901	-0.280798	-0.730375	-0.391404	-0.229822	0.00141034	6.56392
P61857	FBgn0003889	3	1	-1.76313	-1.20145	-1.20946	-2.74916	-2.65011	-2.32413	-2.21412	-0.844859	-1.68196	-1.78909	-1.47798	-0.993673	-1.13394	9.75047e-07	13.8408
P62152	FBgn0000253	17	6	-1.98279	-1.96145	0.246075	0.717774	-0.0913001	0.496732	-0.189069	0.439494	-0.554466	-0.020617	0.541968	-0.485505	-0.186173	0.473232	0.74817
P80455	FBgn0260441	11	5	0.011629	0.387386	-0.725659	-0.811643	-0.384579	-0.351485	-0.383861	-0.0368771	-0.828008	-0.288885	-1.33557	-0.038673	-0.0505381	0.0113322	4.4801
P81900	FBgn0022382	10	4	-0.33572	-0.094636	-0.585889	-0.557622	-0.0776249	-0.506972	-0.47939	-0.533131	-1.38548	-0.0566075	-0.238172	-0.418816	0.00216217	0.00264677	5.93442
P81928	FBgn0010340	1	3	-0.0868248	0.165762	-0.0806075	-0.102628	-0.0913001	0.0217735	-0.226421	0.039261	0.0300992	-0.0244963	-0.0528419	-0.332487	-0.33268	0.487759	0.717935
P82712	FBgn0050489	4	4	-0.238194	-0.118155	-0.640338	-0.102628	-0.0324008	-0.108558	-0.248263	-0.420116	-0.0032405	-0.124854	-0.307159	-0.16538	-0.469886	0.0086367	4.75173
P82804	FBgn0034918	5	4	0.328921	-0.718305	-0.133696	0.0890007	-0.347785	-1.19007	-1.84829	-1.36881	-0.0211832	-1.25074	-1.83057	-0.135669	-0.303777	0.00706006	4.9533
P82890	FBgn0040077	6	4	-0.694844	-0.489951	-0.186513	-0.570556	-0.31993	-0.913418	-0.357075	-0.4115	-0.500657	-0.410524	-0.332813	0.0963808	-0.135837	3.27781e-05	10.3257
P84029	FBgn0000409	5	3	-0.190426	-0.131395	-1.16497	-1.20173	-0.562783	-0.702124	-1.27704	-0.0711132	-1.32083	-0.942503	-1.34818	-0.132946	0.170382	0.000222128	8.41226
P84040	FBgn0001200	10	5	3.20521	2.27315	2.12897	2.03581	3.08388	1.48529	2.17916	2.12853	1.86776	2.19136	2.26979	1.5902	1.66416	1.39616e-08	18.087
P84249	FBgn0001199	5	4	3.23408	2.34206	2.32134	2.54819	3.37201	1.73537	2.17901	2.21069	2.00995	2.19091	2.27774	1.39204	1.51161	9.53326e-09	18.4685
P91622	FBgn0017558	6	4	-0.0028415	-0.181246	-0.311827	-0.738886	-0.0727386	-0.481619	-0.289985	-0.273718	-0.393215	-0.40352	0.412408	-0.225693	-0.0842664	0.0231039	3.76776
P91875	FBgn0019938	11	4	0.786371	0.990103	0.129761	0.27816	0.283958	0.979144	0.985265	0.643556	0.962083	0.632467	0.972904	0.344133	0.223223	3.13384e-05	10.3707
P91891	FBgn0017572	9	8	0.518659	0.221766	-0.373062	-0.0780667	0.039803	0.0510268	0.0379078	0.0633519	-0.60383	-0.541259	-0.621455	0.49236	0.122981	0.34346	1.06868
P91926	FBgn0263350	16	11	0.14665	0.202659	-0.163337	0.489899	0.351959	0.11504	0.18833	0.155876	-0.540315	0.340241	0.278418	0.129605	0.0341869	0.1489	1.90448
P91927	FBgn0019886	12	12	-0.315968	-0.473432	-0.298996	-0.021051	-0.343293	0.5857	0.162756	0.0719445	0.0771307	0.342927	-0.371594	-0.192412	-0.153012	0.645378	0.437919
P91928	FBgn0019960	18	14	-0.344907	-0.301688	-0.288695	-0.192457	-0.472876	0.104281	-0.228989	-0.354123	-0.137673	-0.476855	-0.2571	0.0217752	-0.276755	0.00110675	6.80632
P91929	FBgn0019957	11	7	-0.420904	-0.412508	-0.151125	-0.382542	-0.221316	-0.587229	-0.323765	-0.25941	-0.900932	-0.320879	-0.385224	0.2332	0.0146732	0.000160928	8.73455
P92030	FBgn0000562	11	14	0.199347	-0.0512036	0.199388	0.293567	-0.304137	0.285358	-0.291033	0.101947	0.488016	-0.162836	-0.00200924	-0.422384	-0.186546	0.448795	0.80119
P92177	FBgn0020238	2	14	-1.02878	-0.884348	-0.866045	-0.0875449	-0.653045	-0.541554	-0.339513	-0.0535948	-1.12941	0.0646234	-0.636583	-0.0902695	-0.0226124	0.000896962	7.0165
P92177-1	FBgn0020238	2	1	-0.576846	-0.659645	-0.494122	-0.182604	-0.0913001	-0.550586	-0.133771	0.0239136	-0.577582	-0.0388425	-0.515279	0.239372	-0.0396154	0.00175396	6.34588
P92177-2	FBgn0020238	2	1	-0.601611	-0.489161	-0.0806075	-0.570032	-0.0913001	5.42113	4.78905	4.82808	4.64	4.40024	4.12034	0.0457257	0.0459716	0.00971525	4.63406
P92177-4	FBgn0020238	21	1	-0.779379	-0.432802	-0.955048	-0.317268	0.00717644	-0.517329	-0.212061	0.109764	-0.696266	-0.143455	-0.456061	0.0353966	0.168302	0.00255581	5.96938
P92208	FBgn0000229	4	3	-0.207028	-0.118155	0.204417	0.21071	0.447388	0.794908	0.490298	-0.13224	0.26768	-0.124854	0.292014	1.24801	0.698271	0.0799881	2.52588
P98159	FBgn0002926	16	12	-0.768549	-0.458328	-0.132901	-0.730621	-0.503535	-0.500208	-0.963934	-0.755137	-0.69998	-1.59074	-0.36058	-0.42561	-0.647578	0.000115956	9.0623
P98163	FBgn0004649	42	28	-2.60631	-1.39509	-1.63287	-1.69356	-2.20228	-2.03332	-2.39079	-2.0775	-1.8427	-1.99023	-2.30718	-1.34297	-1.95091	3.32696e-09	19.5212
Q00174	FBgn0002526	60	34	1.79816	2.35221	2.1904	2.9122	1.92712	0.855957	0.640203	2.27713	0.456415	1.77891	0.564436	1.78964	1.02343	4.23056e-05	10.0706
Q00637	FBgn0010213	5	3	0.244429	0.208424	-0.0626099	-0.77465	-0.145643	-0.18534	-0.609141	-0.460933	-1.37445	-0.133116	-1.00117	0.207223	0.066447	0.025881	3.65425
Q00963	FBgn0250788	80	45	1.41645	1.53528	1.60276	1.41608	1.19026	1.23128	1.20247	1.53019	0.460798	1.44431	1.07763	1.88974	1.06385	7.73985e-08	16.3743
Q01604	FBgn0250906	21	14	-0.426346	-0.46614	-0.569501	-0.542208	-0.424022	-0.477178	-0.394572	-0.32884	-1.20738	-0.711229	-0.596228	-0.326772	-0.305419	2.43222e-05	10.6241
Q01637	FBgn0003257	15	8	0.255239	-0.133825	-0.0822086	0.122177	0.102576	0.0624174	0.0625654	0.143726	0.259355	-0.21711	-0.0737616	-0.0746193	-0.185657	0.482076	0.729653
Q01989	FBgn0011225	24	24	1.09256	0.984774	1.05928	1.15843	0.942339	0.786917	0.951865	0.846196	1.29289	0.695951	0.913647	-0.0398946	0.122075	1.39616e-08	18.087
Q02645-2	FBgn0263391	24	13	2.10048	2.55409	2.2121	2.37357	1.97946	2.22908	2.93259	2.57675	1.48536	2.10745	2.47108	2.31703	1.92867	1.53028e-09	20.2978
Q02748	FBgn0001942	26	18	-0.0691647	0.1113	-0.110416	0.0692895	0.177288	0.07508	0.137494	0.0147439	-0.0322492	-0.0901532	0.0300964	-0.0854148	-0.0916631	0.592508	0.523391
Q02870	FBgn0001179	3	3	-0.288309	-0.251613	-0.0806075	0.0135451	-0.170283	0.547002	0.167854	-0.0781808	-0.0401175	0.498826	0.196823	-0.102442	-0.222556	0.635212	0.453797
Q02926-2	FBgn0004903	2	2	0.124802	-0.365969	-0.213187	-0.389461	-0.906542	-0.257307	-0.0281751	-2.00761	-1.61506	-0.124854	-0.112374	-0.119852	-0.182441	0.0228693	3.77796
Q03334	FBgn0010265	9	5	0.198018	0.126786	0.0798653	-0.203101	-0.130043	0.245129	0.144439	0.0593384	0.682398	0.303683	0.287897	-0.0876761	0.00440213	0.0636091	2.755
Q04047	FBgn0004227	20	13	1.37199	1.0866	1.30324	1.37366	1.36125	0.765841	1.79901	1.53087	1.34728	1.1088	1.3384	0.908268	0.845919	1.39616e-08	18.087
Q04499-3	FBgn0003423	6	5	0.0547137	-0.352587	-0.187021	-0.398642	0.0511567	0.160276	-0.122025	-0.202833	-1.1814	-0.175897	-0.0910456	-0.401948	-0.390809	0.0727416	2.62084
Q05344	FBgn0010278	16	11	0.179037	0.0619362	0.000751633	0.123072	0.00195947	0.0610439	-0.0173553	0.24794	0.269646	0.301258	0.43209	-0.0883569	0.0893156	0.0247511	3.69889
Q05825	FBgn0010217	29	18	-0.204316	-0.24583	-0.0747802	-0.0406394	0.170649	-0.130648	-0.0704604	-0.123693	-0.595564	-0.150004	-0.0151247	-0.272663	-0.0335321	0.0725892	2.62294
Q05856	FBgn0262601	4	2	0.116484	0.214048	0.589622	-0.330852	-0.0985676	-0.173643	0.450397	-0.311237	-0.256753	-0.286843	0.124806	0.00860295	-0.358432	0.975803	0.0244944
Q05913	FBgn0010282	6	5	0.639132	-0.0721825	0.904777	0.688409	0.496162	0.497377	0.416422	0.432343	0.6856	0.574204	0.395496	-1.03423	-0.849895	5.80547e-05	9.75412
Q06559	FBgn0002622	24	15	0.747312	0.474064	-0.588923	0.028187	0.0980149	0.402825	0.156652	0.113168	0.0602871	-0.0288966	0.289228	-0.035589	-0.0228994	0.166434	1.79315
Q06849	FBgn0004908	2	2	-0.207028	-0.118155	-0.0806075	0.0557824	-0.0913001	-0.158844	-0.0677264	-0.0189702	-0.1408	-0.0276685	-0.100474	0.089599	-0.0185652	0.0818663	2.50267
Q07152	FBgn0003204	12	9	-0.776275	-0.544811	-0.522288	-0.727133	-0.741178	-0.97691	-0.729214	-0.872293	-0.556189	-0.803695	-0.825371	-0.319714	-0.455275	7.56793e-08	16.3968
Q07327	FBgn0004574	11	5	0.266719	0.0643062	0.0982662	0.201247	0.141552	0.187366	0.0628815	0.19157	-0.888253	0.140554	0.0103108	0.0940567	0.373112	0.697811	0.359807
Q08012	FBgn0004638	7	7	0.392914	0.512143	0.636291	0.539176	0.729016	0.396255	0.86556	0.776493	0.384365	0.675365	0.797932	0.745919	0.621475	1.5002e-06	13.4099
Q08473-2	FBgn0263396	14	8	0.910271	0.50985	0.904174	1.06179	0.850135	0.2909	0.791903	0.725237	1.08018	0.749079	0.652479	0.77887	0.592936	9.58371e-07	13.858
Q09332	FBgn0014075	41	22	0.207247	-0.0546662	-0.318951	0.402725	0.0334385	-0.469445	-0.312165	-0.3889	-0.428084	-0.836613	-0.324574	0.404953	0.227946	0.0610208	2.79654
Q0E8K5	FBgn0035107	2	3	-0.207028	0.0154442	-0.0267679	-0.0320738	-0.0135088	-0.108558	-0.100507	-0.13224	0.100496	-0.124854	-0.173553	-0.0194527	-0.113819	0.159407	1.83629
Q0E940	FBgn0034237	30	12	0.075098	0.066933	0.0109974	0.0884978	0.0520457	0.249891	0.249585	0.0633809	0.426996	0.0718563	0.337485	0.146804	-0.0151811	0.0192641	3.94951
Q0E9B5	FBgn0033713	1	4	0.228786	0.19964	-0.0806075	-0.102628	-0.0913001	0.532139	-0.0881044	-0.0688427	0.268338	-0.118159	0.252442	-0.162276	0.0786239	0.296116	1.217
Q0E9C3	FBgn0033631	4	3	-0.976393	-0.962892	-0.47794	-0.642114	-0.796412	-0.965202	-1.19388	-0.669173	-0.336668	-0.721752	-0.763305	-0.546237	-0.457886	1.44583e-06	13.4468
Q0IGW6	FBgn0015546	21	16	-1.02962	-0.659767	-0.790224	-0.978245	-0.623854	-0.822644	-1.07163	-0.515413	-0.236864	-0.634389	-0.642804	0.132425	0.100093	2.60366e-06	12.8586
Q0KHS7	FBgn0030608	1	1	-0.433124	-0.588781	-0.231319	-0.336059	-0.698879	-0.0360114	0.367746	-0.516435	-0.730611	-0.496261	-0.647235	-0.254694	-0.411107	0.00259863	5.95277
Q0KHU2	FBgn0030235	1	1	0.596958	0.757687	-0.20065	0.172975	-0.0661819	0.90654	-0.430033	0.0118672	-0.440852	0.0564755	0.0534853	-0.119852	-0.122211	0.380554	0.966128
Q0KHZ6	FBgn0039697	17	10	-0.406771	-0.560896	-0.663016	-0.717181	-0.945475	-0.673246	-0.60025	-0.260394	-1.10618	-0.437593	-0.563935	-0.14243	-0.175439	7.74216e-06	11.7688
Q0KIB3	FBgn0037376	12	8	-0.684887	-0.800266	-0.618343	-0.41019	-0.398422	-0.635687	-0.856262	-0.558508	-0.151391	-0.446234	-0.59421	-0.751912	-0.563245	7.27001e-06	11.8318
Q10714	FBgn0012037	8	5	-0.442811	1.02069	1.27687	0.765131	-1.08392	0.282136	-0.165528	1.26981	-0.808812	-0.107499	-0.0604668	2.07463	1.56954	0.49501	0.703178
Q11002	FBgn0012051	10	5	0.412688	0.414048	0.455778	0.739206	0.343708	0.65886	0.745779	0.813215	0.998687	1.20707	0.446972	0.358123	0.222145	1.43444e-05	11.1521
Q1EBZ4	FBgn0259680	2	2	-1.70957	-0.229676	-0.16947	-0.745445	-0.887941	0.0305008	0.153477	0.336468	0.497773	0.0661611	-0.0597999	0.100392	0.00547623	0.22524	1.49059
Q1EC00	FBgn0086855	3	7	0.283103	0.284933	0.489719	0.261044	0.178139	-0.776706	0.160501	-0.13224	0.163327	-0.124854	0.148149	0.818931	0.728758	0.455247	0.786916
Q1EC13	FBgn0031021	5	3	-0.337379	-0.0542901	0.230043	-0.508968	-0.114797	-0.676804	-0.593188	-0.237602	-1.33762	-0.167323	-0.981719	-0.31682	0.227411	0.00804094	4.82321
Q1EC31	FBgn0052190	9	7	-0.510826	0.248014	0.191225	0.53151	-0.136704	0.0438701	0.0173559	0.0427168	0.633232	0.451241	0.133939	0.333861	-0.0506621	0.175058	1.74264
Q1LZ08	FBgn0033607	11	6	0.134337	-0.274774	-0.0200587	0.019002	-0.0103264	0.0229949	-0.293107	0.123783	0.38725	0.0624275	0.261111	-0.400056	0.0875563	0.627942	0.465307
Q23978	FBgn0086347	3	1	-0.0927511	-0.247486	-0.245651	-0.0017524	-0.332397	0.286249	-0.162511	-0.177192	-0.157922	-0.420823	-0.0505228	-0.119852	-0.182441	0.0537245	2.92389
Q23983	FBgn0250791	9	9	-0.667098	-0.591866	-0.624791	-0.422722	-0.352034	-0.449012	-0.210441	-0.461412	-1.04823	-0.162705	-0.430709	-0.00828969	0.185663	7.5151e-05	9.49601
Q23997	FBgn0013763	11	8	-0.195093	-0.0157797	-0.417378	-0.249497	0.0826923	0.0785375	0.0950292	0.00177792	0.188698	0.256154	-0.00254675	-0.116799	-0.0668887	0.842334	0.171578
Q24021	FBgn0012058	3	2	0.603409	-0.102514	-0.875039	-0.56922	-0.645286	-0.253325	-0.696757	0.00335538	-0.277554	-0.275192	0.167025	-0.0998003	-0.197241	0.0671348	2.70105
Q24046	FBgn0015776	1	2	-0.207028	0.374181	-0.0806075	0.37243	0.235387	0.500636	0.440474	0.268215	-0.0360366	0.304987	0.462022	0.230732	0.191174	0.011877	4.43316
Q24048-2	FBgn0015777	10	5	0.319955	0.604344	0.60407	0.484977	0.582495	0.389072	0.593093	-0.105944	-0.884851	0.369655	0.544122	1.88918	2.07549	0.0389297	3.246
Q24050	FBgn0015359	6	5	-1.27462	-1.89985	-1.85786	-0.461904	-0.298507	0.54881	-0.647869	-0.13224	-0.775115	-0.181346	-0.352511	-0.405859	-0.143723	0.0110425	4.506
Q24090	FBgn0011715	12	8	0.158759	0.44613	0.718407	0.503616	0.268312	0.0951017	0.285894	0.45673	0.638077	0.531752	0.617379	0.366068	0.251312	8.22469e-05	9.40578
Q24113	FBgn0015520	4	6	-0.162232	0.0134757	-0.0702229	-0.108012	-0.0944688	-0.0553016	-0.0293491	-0.125959	0.0752333	-0.0646379	0.16094	0.284027	1.14074	0.422647	0.861219
Q24117	FBgn0011760	2	3	-0.584644	-0.644187	-1.88573	-0.319604	-0.545307	0.179387	0.0383506	-0.0220262	-0.0360366	0.127036	-0.547161	-0.380036	0.283076	0.0490296	3.01533
Q24168	FBgn0015270	3	2	-0.512013	-0.643039	-0.330048	-0.232008	-0.284883	-0.108558	-0.333567	-0.415893	-0.399998	-0.303654	-0.318686	-0.092653	-0.169439	6.77345e-05	9.59992
Q24169	FBgn0015271	3	5	-0.207028	0.272978	-0.174558	-0.235309	0.109017	-0.108558	-0.102021	-0.291823	-0.1603	-0.124854	0.36338	-0.61161	-0.247153	0.45161	0.794937
Q24179-4	FBgn0015816	8	7	-0.0969143	-0.118155	1.07795	0.021516	0.230813	0.0336528	0.244629	-0.353671	-0.5048	0.0827414	-0.0545206	0.175714	0.374725	0.712031	0.339633
Q24186	FBgn0002590	2	1	0.968939	1.03724	0.235716	0.568293	1.15628	0.592719	0.34461	0.101855	0.652445	-0.010536	0.769747	-0.0659507	0.390429	0.000434111	7.74221
Q24208	FBgn0263755	22	12	-0.0207963	0.00732735	-0.402847	0.163691	0.0414893	-0.0649446	-0.277146	-0.374244	-0.238811	-0.499167	-0.387932	0.0158338	0.0687014	0.03017	3.50091
Q24214	FBgn0010014	5	4	-1.59236	-1.51832	-0.798272	-0.102628	-0.0913001	-0.575148	-1.05584	-0.00814629	-1.29877	-0.725736	-0.302744	-0.67702	-0.38359	0.00127216	6.66704
Q24216	FBgn0015617	3	3	-0.207028	-0.118155	-0.0806075	-0.387715	-0.373417	-0.155674	-0.480511	-0.390512	-0.391084	-0.329274	-0.49349	0.185427	-1.1454	0.000228439	8.38424
Q24241	FBgn0011747	10	9	0.408019	0.567101	0.148976	0.22239	0.763303	0.364728	0.51295	0.441284	0.369288	0.165425	0.664775	0.323868	0.0804176	8.46692e-05	9.37676
Q24253	FBgn0010380	21	10	0.154015	0.0853446	-0.37286	-0.162498	-0.988553	0.146931	-0.544943	-0.0728278	-0.44639	-0.723378	-0.0708908	-0.325094	0.0666078	0.0379696	3.27097
Q24284	FBgn0003416	4	3	-0.0768004	-0.603623	0.0435	-0.957347	-0.593561	0.278144	-0.0349159	0.0428632	0.269485	-0.0334446	0.132077	-0.476699	0.365842	0.290591	1.23584
Q24297	FBgn0000426	2	1	-0.372496	-0.60991	-0.220116	-0.17135	-0.0913001	0.161405	-0.0295189	0.0974145	-0.105375	0.0999392	0.118746	-0.853981	-0.182441	0.230728	1.46651
Q24298	FBgn0003391	32	22	0.665655	0.896256	1.86364	1.19129	0.451093	0.68227	0.84837	1.1669	0.848703	0.607652	1.02085	1.33108	1.16741	8.06934e-06	11.7274
Q24311	FBgn0015509	18	10	0.0338743	-0.308095	-0.861435	-0.41132	-0.244969	0.0600182	0.155611	-0.51621	-0.154304	-0.496878	-0.0892544	-0.245949	-0.35707	0.0209224	3.86693
Q24314	FBgn0000482	5	4	-0.0499805	-0.272487	-0.0459457	0.484894	-0.168487	0.0378195	0.221239	0.633568	0.00367751	-0.113001	-0.179254	-0.256363	-1.81486	0.617647	0.481839
Q24317	FBgn0011762	7	4	-0.372808	-0.452504	-0.457722	-0.417183	-0.0630459	-0.265402	-0.396723	-0.425309	-0.300943	-0.457143	-0.353431	-0.481724	-0.154286	2.69341e-05	10.5221
Q24318-2	FBgn0011763	2	1	0.469239	0.52293	0.742196	0.759482	0.220333	0.367889	0.297232	-0.13224	0.736319	0.244618	-0.112374	-0.119852	-0.0498328	0.00293551	5.83087
Q24319	FBgn0014868	11	8	0.379779	0.145319	0.451638	0.518273	0.243872	0.130565	0.385489	0.484448	0.424165	0.283155	0.362564	0.15896	0.200521	5.76437e-05	9.76123
Q24323-2	FBgn0011260	14	8	0.700018	0.33227	0.530059	1.02891	0.470365	0.319213	0.530635	0.70395	0.637361	0.319925	0.600445	0.0795635	0.17847	9.8396e-06	11.5291
Q24324	FBgn0010269	7	4	-0.606572	-0.574717	-0.299818	-0.176049	-0.256805	0.0121787	-0.305883	-0.142599	-0.236573	-0.623699	-0.628828	-0.170905	-0.250263	0.000739787	7.20915
Q24368	FBgn0011604	33	20	0.946624	0.828478	0.795991	0.781704	0.569431	0.270203	-0.203677	0.0476736	-0.304478	-0.751201	0.00033867	0.325701	0.527813	0.135887	1.99593
Q24372	FBgn0010238	9	5	1.36481	0.82512	1.88288	1.668	1.86382	0.864752	2.38247	1.9808	2.42976	1.94003	1.22006	1.35846	1.38166	7.07717e-07	14.1612
Q24388	FBgn0002565	9	3	0.842403	-1.62672	1.91848	-2.30697	-1.23412	0.144599	-2.33934	-1.83603	-0.254059	-0.124854	-2.56696	-0.09006	-1.44693	0.0710343	2.64459
Q24439	FBgn0016691	7	10	0.0628572	0.122425	-0.337919	0.258549	0.415545	-0.444483	-1.73567	-0.0125989	-1.25651	-0.222096	-1.90762	-0.192176	0.00387522	0.0800001	2.52573
Q24472	FBgn0015799	6	4	-0.207028	-0.118155	0.166209	-0.102628	-0.106464	-0.0747497	-0.0810979	0.430347	0.0854984	-0.165737	0.108581	-0.0048061	0.133844	0.940104	0.061765
Q24478	FBgn0000283	28	17	0.896968	1.00642	0.960061	0.658775	0.592362	0.597811	1.08152	1.27288	1.57215	1.31905	1.14684	1.03496	1.02238	7.72915e-07	14.0731
Q24491	FBgn0011305	3	3	-1.09998	0.247035	-0.0806075	0.60535	0.85974	-0.728507	0.14847	-1.06592	-0.213509	-0.496544	-0.940582	0.55755	0.7598	0.242304	1.41756
Q24492	FBgn0010173	21	11	-0.347767	-0.398033	-0.325336	-0.572365	-0.237428	0.079785	-0.643098	-0.212434	0.0488177	-0.130596	-0.642279	-0.514897	-0.430935	0.00323478	5.73379
Q24524	FBgn0003447	14	9	0.36318	0.155708	-0.148964	0.0810927	-0.0487811	0.404488	0.493206	0.109766	0.727449	0.245561	0.437418	0.357612	-0.0137601	0.0110188	4.50816
Q24537-3	FBgn0011764	5	5	2.55765	1.91681	2.45521	1.78581	0.0328868	2.10718	1.72669	1.02755	2.06836	0.794401	2.11808	1.14243	0.397363	1.26093e-05	11.2811
Q24560	FBgn0003887	24	14	0.256893	0.321224	0.501318	0.473884	0.595572	0.329339	0.268794	0.326933	-0.0981113	0.185326	0.540373	0.0888199	0.156177	0.000465325	7.67277
Q24572	FBgn0263347	14	10	-0.272866	-0.178019	0.411112	0.0863262	0.250685	-0.221099	-0.394159	0.165736	0.0517703	0.148807	0.00490427	-0.0863477	-0.120306	0.957765	0.0431525
Q24573-2	FBgn0004795	1	4	-0.207028	-0.56821	-0.511629	-0.160751	-0.16052	-0.108558	-0.620367	-0.383112	-0.362624	-0.521988	-0.897286	-1.01743	-0.85189	0.00034995	7.95772
Q24574	FBgn0016756	15	14	-0.232991	-0.557439	-0.0178823	-0.169371	-0.177778	-0.565032	-0.546838	-0.415433	-0.0699086	-0.449477	-0.366682	0.0275821	-0.114252	0.000711994	7.24744
Q24592	FBgn0004864	3	3	-0.207028	-0.139868	-0.23354	-0.101968	0.551095	0.0620651	-0.0981692	-0.236546	0.19265	-0.306169	0.00701602	-0.0170057	0.000428857	0.604469	0.503405
Q26365-2	FBgn0003360	21	16	0.1775	-0.100474	-0.137908	-0.217082	-0.0948555	-0.0669966	-0.0947611	-0.130498	0.3589	-0.115896	0.139055	-0.406748	-0.197011	0.718712	0.330295
Q26454	FBgn0015929	35	20	-0.108171	-0.0421436	0.230459	0.0855987	-0.397279	-0.264233	0.0907058	-0.4303	-0.209526	-0.393091	-0.0874116	0.0523059	0.196026	0.0954202	2.34947
Q27268	FBgn0014189	18	10	0.507997	0.658585	0.746505	0.853839	1.00609	0.546947	0.398689	0.6755	0.671859	0.132708	0.440037	0.501493	0.56279	1.09013e-05	11.4266
Q27294	FBgn0011571	9	4	1.2944	1.08766	1.10781	0.998219	0.861654	1.10103	0.612348	0.986503	1.07475	1.26863	0.763023	0.499561	0.471715	2.45425e-08	17.5229
Q27331	FBgn0032464	33	23	-0.470308	-0.508004	-0.486204	-0.414334	-0.205616	-0.312139	-0.153314	-0.332303	-0.502175	-0.723743	-0.316873	-0.275143	-0.296186	3.9506e-05	10.1391
Q27580	FBgn0014455	21	10	-0.361023	-0.220144	-0.238672	-0.0827754	-0.13505	-0.677102	-0.375382	-0.283541	0.0259076	-0.212013	-0.198213	-0.318341	-0.341774	0.00286223	5.85615
Q27597	FBgn0015623	16	9	1.11571	1.11867	0.891443	0.799496	0.982269	0.368574	0.781642	0.813351	0.772424	0.572273	1.03347	0.661989	0.633508	3.73549e-07	14.8002
Q27601	FBgn0004901	12	4	0.125748	0.339097	-0.090877	0.1014	0.219968	0.278169	0.27482	0.343861	0.48522	0.186891	0.38177	0.0153017	0.219439	0.00210438	6.16373
Q27884	FBgn0003139	6	2	-0.316412	-0.0331957	-0.21367	-0.0480789	-0.567681	-0.368833	-0.202909	-0.177575	-0.30449	-0.143823	0.0563784	-0.119852	-0.331997	0.00712827	4.94369
Q27889	FBgn0010015	14	9	-0.526762	0.650401	-0.480338	-0.132452	-0.615808	-0.213376	0.395623	0.566844	0.492863	-0.0583186	-0.113472	-0.108136	-0.311185	0.983265	0.0168765
Q27IR0	FBgn0026611	10	8	-0.0488994	-0.109379	0.840624	0.614978	0.240615	0.252971	0.549068	0.672137	0.89038	-0.124854	0.23763	0.242793	-0.794558	0.00818095	4.80595
Q29QE1	FBgn0025836	3	7	0.154864	0.385048	-0.231373	0.430261	0.257326	-0.108558	-0.102021	-0.13224	-0.0360366	-0.124854	0.338962	-0.0600224	-0.0106923	0.38456	0.955655
Q29R44	FBgn0010355	3	4	0.2257	0.0937738	0.382885	0.238147	-0.0913001	0.226183	-0.102021	0.196123	-0.0360366	-0.124854	-0.112374	0.245123	0.0699026	0.251472	1.38043
Q2EZ47	FBgn0053554	14	18	0.296133	-0.166668	0.0931573	-0.00587683	-0.28604	0.267272	0.187209	0.0334256	0.0779996	-0.388331	0.2228	0.0366287	0.0659576	0.723369	0.323836
Q2PE14	FBgn0035021	2	6	-0.00466691	-0.118155	0.308468	0.208314	0.149705	-0.108558	0.0219101	-0.0207319	0.188165	-0.00669896	0.0978103	-0.350016	-0.00134756	0.28234	1.26464
Q2XXT6	FBgn0035373	2	3	-0.000748678	0.0199451	-0.133072	0.0368378	0.0925762	-0.142898	0.103686	-0.13224	-0.0360366	-0.124854	0.168867	-0.0778158	0.104605	0.817989	0.200906
Q2XXV4	FBgn0002878	2	5	-0.636068	-0.515245	-0.274948	-0.102628	-0.602042	-0.465754	-0.102021	-0.612315	-0.174065	-0.124854	-0.112374	-0.592053	-0.779492	0.0010357	6.87268
Q2XXZ0	FBgn0031051	7	11	-0.298503	-0.346538	-0.295622	-0.438416	-0.253314	-0.108558	-0.344118	-0.191814	-0.126145	-0.600661	-0.112374	-0.091898	-0.293157	0.00053446	7.53425
Q2XYF2	FBgn0029996	5	2	0.130354	-0.393576	-0.0579431	-0.27878	-0.218263	-0.0108049	0.0674975	-0.333708	0.34961	-0.146634	-0.389775	-0.0666638	0.135523	0.176886	1.73225
Q2XYI2	FBgn0031310	5	5	-0.035742	-0.34991	0.144702	-0.0338255	-0.211255	-0.197901	0.0564654	-0.279191	-0.106129	-0.0838913	-0.119821	0.0142283	0.549645	0.0837431	2.48
Q2XYI8	FBgn0037568	8	5	-0.0338092	0.197781	-0.194772	-0.342873	-0.0292653	0.111386	-0.380804	0.164339	-0.475437	0.168601	-0.315579	-0.139055	0.00142201	0.247016	1.3983
Q32KD2	FBgn0086908	12	10	0.520638	0.696194	-0.104789	0.433189	-0.112797	0.331811	-1.69986	0.331219	-0.0539306	-1.00124	0.160114	0.0334001	-0.0905566	0.851792	0.160412
Q32KG2	FBgn0022936	5	3	-0.384614	-0.577599	-0.175826	-0.370006	-0.0615164	-0.0394266	0.114957	-0.107469	-0.27075	-0.166827	-0.913138	-0.312034	-0.346924	0.0135467	4.30161
Q3KN57	FBgn0035357	18	13	0.719863	-0.383171	0.870482	0.998155	-0.338245	0.357436	0.338713	-0.143151	0.959796	0.886044	0.838973	0.63077	0.652141	0.0135467	4.30161
Q3YMU0	FBgn0014002	26	14	-0.541757	-0.127247	0.157573	0.170816	-0.175864	-0.339726	-0.296234	-0.0991594	0.12549	-0.0766342	-0.181996	0.00367857	-0.120363	0.126747	2.06556
Q494K2	FBgn0033890	16	12	-0.715071	-1.11989	-0.704593	-0.43075	-0.793593	-0.753071	-1.21236	-0.717942	-0.554154	-0.922416	-0.513427	1.30335	-0.409448	1.41128e-06	13.471
Q494K4	FBgn0001145	8	3	0.976239	-0.118155	-0.0806075	-0.102628	-0.0913001	-1.89602	0.425289	-0.13224	-1.48847	1.14394	-1.96753	0.765226	1.31411	0.36363	1.01162
Q4ABE3	FBgn0053801	1	3	1.20006	0.959964	1.01591	1.30389	1.50269	-0.108558	-0.102021	0.78334	-0.0360366	1.65115	0.580351	1.56856	2.08181	0.00143382	6.54741
Q4V3J3	FBgn0031877	5	6	-3.72129	0.0296478	0.20057	0.00386067	-0.234083	0.035081	-0.113719	-0.238269	-0.454518	0.0122748	-0.176951	-0.492642	-0.259395	0.224719	1.4929
Q4V3Z5	FBgn0034495	6	2	-0.105293	-0.0353904	0.761183	0.0502732	0.0795612	-0.579416	-0.203705	-0.427899	-0.146381	-0.0173097	0.135287	-0.416385	-0.224321	0.710049	0.342421
Q4V5C6	FBgn0051729	3	4	0.00997275	-0.278338	-0.326456	-0.102628	-0.343879	-0.134009	0.173225	-0.43422	0.217369	-0.111992	0.0639213	-0.766264	-1.06755	0.153725	1.87259
Q4V5N3	FBgn0033712	2	2	-0.0177022	-0.118155	0.186232	-0.217215	-0.0322139	0.0285219	0.21903	0.00867435	0.212679	-0.0581439	0.134456	0.061679	0.281016	0.616979	0.48292
Q4V6A4	FBgn0034514	2	1	0.591051	0.148166	1.35144	0.342083	1.83359	-0.268949	0.683053	0.361699	1.12628	0.973846	1.15762	0.462579	0.806943	0.00141233	6.56252
Q4V6Z7	FBgn0052767	1	1	0.234097	0.164009	0.0882176	0.125137	-0.200775	0.251569	-0.186491	0.0916841	0.108036	0.167155	0.0183244	-0.112725	-0.144463	0.218399	1.52143
Q4Z8K6-3	FBgn0262114	14	10	0.071412	0.371711	0.355758	0.438024	0.158492	0.567567	0.313363	0.271153	0.0662157	0.458732	0.302055	0.122287	-0.0800034	0.000361679	7.92475
Q540V5	FBgn0011710	13	7	1.12825	0.0820462	0.873156	0.889666	0.538979	0.309226	1.01918	1.11141	1.17358	0.985236	0.852225	0.889615	1.01185	1.4253e-05	11.1585
Q541C9	FBgn0024920	10	7	-0.305345	-0.0819774	0.00190719	-0.495147	0.124733	-0.686528	-0.197972	-0.344812	-0.721724	-0.198584	-0.226135	-0.214025	-0.112581	0.00700292	4.96143
Q58CK1	FBgn0019932	3	2	-0.207028	-0.45165	0.0601175	-0.411647	-0.0621403	-0.108558	-0.337551	-0.353244	-0.0360366	-0.385569	-0.426823	-0.136801	0.0539138	0.00313564	5.76492
Q59E30	FBgn0014163	18	11	2.31587	2.4235	2.47588	2.48718	2.87115	2.41302	2.38328	2.55723	1.95587	2.4459	2.18425	2.17991	1.86885	5.15594e-11	23.6883
Q59E36-2	FBgn0261573	8	5	0.666139	-0.258083	0.158923	0.799003	0.716867	0.78207	0.860406	0.6305	-0.114703	0.492663	-0.30591	-0.512375	-0.601302	0.0123197	4.39656
Q59E58		83	1	0.616183	0.24982	0.157283	0.46565	0.426825	0.0783592	0.532677	0.471339	0.827611	0.438892	0.575028	0.153685	-0.0504808	9.1268e-05	9.30171
Q5BI50	FBgn0033260	16	13	-0.0933128	0.107357	0.117569	0.334011	0.52603	0.612619	0.375333	0.289089	0.415296	-0.208539	0.317893	1.02354	0.697304	0.0103275	4.57294
Q5EAK6	FBgn0045035	4	7	0.0554395	-0.2668	-0.184173	-0.216997	-0.313729	-0.108558	-0.102021	-0.13224	0.0729679	-0.124854	-0.112374	-0.140749	-0.173926	0.0303896	3.49365
Q5KTT4	FBgn0010488	33	28	0.353563	0.307815	0.124544	-0.0457812	-0.304274	0.854459	-0.534521	-0.824648	-0.16376	-0.772113	-0.657601	0.165139	0.236395	0.378412	0.971771
Q5U0U9	FBgn0033339	19	11	0.341383	0.412147	0.137487	0.506346	0.237625	0.644671	0.28227	0.296142	0.361116	0.391637	0.11607	0.0625702	0.025357	0.000141233	8.8651
Q5U117	FBgn0019818	10	8	-1.21494	-0.169712	-0.145409	0.0574478	0.432705	0.0231633	-0.0608923	-0.0218182	-0.124891	-0.907105	0.150264	-0.192836	-0.18934	0.240504	1.42502
Q5U124	FBgn0050359	17	11	0.915639	0.892341	-0.195354	-0.0644664	-0.0245344	-0.124771	0.354346	0.269653	0.463762	-0.4302	0.306728	-0.116964	-0.122643	0.135163	2.00127
Q5U156	FBgn0033998	11	6	0.979063	-1.11624	-0.663283	1.23218	-0.643264	-0.639366	-0.958009	-1.04147	-0.80519	-1.28445	-1.02242	0.401165	0.455333	0.0507747	2.98036
Q6AWJ9	FBgn0004839	3	2	0.164966	0.110511	-0.0806075	0.398067	-0.0913001	0.417206	1.10895	0.366609	0.657042	-0.124854	-0.112374	-0.119852	-0.0632023	0.054438	2.91069
Q6AWN0	FBgn0052068	8	8	-0.275705	-0.36505	1.14922	-0.013356	0.0812888	-0.616493	-0.335995	-0.306131	-0.597173	-0.232692	-0.42191	-0.0979327	-0.200198	0.265587	1.32581
Q6NL44	FBgn0042182	19	7	0.00603494	0.465204	0.23893	0.111347	-0.159891	0.854718	-0.0113395	0.302299	0.198468	1.45002	1.1211	-0.255667	-0.223489	0.0199152	3.91627
Q6NMU5	FBgn0033083	6	4	0.000355962	-0.506955	-0.195201	-0.326735	-0.339529	0.00783974	-0.535722	-0.19828	0.240591	-0.140943	-0.403411	0.0119587	0.0533761	0.0185588	3.98681
Q6NNB2	FBgn0033376	7	4	-0.392206	-0.034677	-0.025347	-0.294453	-0.115353	-0.137621	0.548114	-0.321731	0.430522	-0.380002	-0.136004	-0.358224	-0.127201	0.461867	0.772478
Q6NP22	FBgn0033482	36	20	0.517875	0.310917	-0.13294	0.302841	0.0546576	0.434081	0.152002	0.220686	0.456895	-0.0143063	0.364613	0.292422	0.107564	0.00603146	5.11077
Q6NP57	FBgn0034246	8	11	-0.0273336	-0.433903	-0.243988	-0.187015	-0.407263	-0.71693	-0.301506	-0.0306713	0.152172	-0.493817	0.183406	0.187283	0.0611292	0.0279175	3.5785
Q6NP69	FBgn0053546	3	5	-0.207028	-0.118155	-0.0806075	0.301226	-0.0913001	0.355088	0.684799	0.973896	0.50892	0.923925	0.91391	0.0599645	0.468398	0.0185588	3.98681
Q6NR32	FBgn0001086	3	3	-0.207028	-0.314507	-0.0806075	-0.102628	-0.0913001	-0.658259	-0.102021	-0.517811	2.61268e-05	-0.502524	-0.334321	-1.20444	-1.27366	0.00427846	5.45416
Q6WV20	FBgn0034025	2	1	-0.207028	0.0551431	-0.0806075	0.0558638	0.11972	0.0646852	0.11907	-0.13224	-0.0825791	-0.0164074	0.036808	-0.119852	0.131774	0.917209	0.0864204
Q709R6	FBgn0037719	4	9	0.486872	-0.305516	0.529256	0.309222	0.357	-0.135093	0.102265	0.154555	0.519676	-0.00222066	-0.14985	0.0978068	0.0653393	0.100207	2.30052
Q70PY2	FBgn0043578	6	4	-0.421598	-0.118155	-3.26981	-0.819583	-0.555679	-0.314023	0.119859	0.384832	-0.0360366	0.371692	-0.0381355	-0.507415	-0.38983	0.183909	1.69331
Q76NQ0	FBgn0053303	11	6	0.310265	0.312988	0.21392	0.373813	0.180255	0.124257	0.358083	0.247642	0.304105	0.410679	0.39046	-0.0431829	0.091706	7.48919e-05	9.49947
Q7JNE1	FBgn0014269	6	4	1.06734	0.673668	0.445075	1.17933	0.867872	0.610782	0.695233	1.87181	1.51354	1.43648	1.58439	0.464743	0.892409	9.8396e-06	11.5291
Q7JQH9	FBgn0027842	13	7	-0.50899	-0.271432	-0.181425	-0.0953023	-0.050289	-0.305663	-0.0110666	-0.343351	-0.192844	-0.221548	0.0701213	-0.0390798	-0.153235	0.010095	4.59571
Q7JQR3	FBgn0033814	4	11	0.359263	-0.10927	0.0446183	-0.307882	0.0951509	-0.108558	0.10142	0.335809	-0.0360366	0.257894	0.368551	0.318286	0.234691	0.265055	1.32782
Q7JQT9	FBgn0033454	5	5	0.396639	0.406753	0.245296	0.200094	0.00034148	0.424374	0.210688	0.387956	0.535135	0.389038	0.346715	-0.346755	0.102107	0.000174672	8.6526
Q7JR58	FBgn0033879	13	11	-1.48637	-1.3674	-0.890418	-0.477155	-0.337144	-0.297191	0.225235	-0.255525	-1.26709	-0.5238	-0.335232	-0.129026	-0.234626	0.00220833	6.11552
Q7JRC9	FBgn0050496	2	7	-0.161137	-0.311292	-0.245966	-0.315561	-0.0913001	-0.182962	-0.017699	-0.259955	-0.147525	-0.315862	-0.0938598	-0.0756632	0.0239701	0.00229138	6.0786
Q7JRE4	FBgn0034962	7	5	0.807097	1.03086	0.506422	0.362346	-0.38226	0.262531	0.0297838	0.721322	0.226423	0.383591	0.212869	0.208241	1.01964	0.00843064	4.77588
Q7JRH2	FBgn0050193	1	5	-0.207028	0.72449	0.433759	0.493289	-0.349102	0.529216	-0.298017	0.55513	0.917546	0.553339	0.301932	0.172425	0.127435	0.0260918	3.64613
Q7JRH5	FBgn0034313	10	8	-0.963263	-0.392046	-0.814524	-0.690187	-0.67913	-0.0127954	-0.590006	-0.628652	-0.351595	-0.454706	-0.217646	1.03731	0.289589	9.69479e-05	9.24134
Q7JRJ9	FBgn0033156	7	4	-0.229258	-0.467901	0.720257	0.353463	-0.265134	-0.108558	0.324567	-0.13224	0.665878	0.213888	-0.112374	-0.440995	0.189602	0.501738	0.689677
Q7JUN9	FBgn0033117	3	8	-0.0625027	0.264739	-0.357148	-0.191399	-0.295814	-0.322212	0.241367	-0.129535	-0.253351	-0.0435759	-0.112374	-0.368053	0.0053833	0.147012	1.91724
Q7JUP3	FBgn0034068	11	7	-0.366898	-0.119527	0.0647768	-0.126759	-0.300326	0.126264	-0.196808	-0.0457876	0.29614	-0.0407994	0.117081	-0.0933015	0.0141844	0.473432	0.747747
Q7JUX9	FBgn0034351	1	2	0.0754	0.0167867	0.0333533	-0.155918	-0.205009	-0.0229896	0.070398	0.00160905	-0.0360366	-0.124854	0.111175	0.215676	-0.184656	0.697444	0.360333
Q7JVG2	FBgn0036111	4	5	-0.138113	-0.443736	-0.227884	-0.108936	-0.340578	-0.76826	-0.351987	-0.37092	-0.647663	-0.247831	-0.241519	-0.165635	-0.351167	0.000406634	7.8076
Q7JVG6	FBgn0033225	3	8	-0.0226621	0.150866	-0.0806075	-0.477	-0.148205	-0.250199	-0.450131	-0.394646	0.144957	0.0882553	0.399995	-0.0278722	-0.0353497	0.334517	1.09507
Q7JVH6	FBgn0033101	13	7	-0.831361	-0.718587	-0.352684	-1.01519	-0.461332	-0.69324	-0.47868	-0.419113	-0.993455	-0.621703	-0.646958	-0.258045	-0.267292	3.39328e-06	12.5937
Q7JVI3	FBgn0033902	19	14	-0.777504	-0.38277	-0.905511	-0.743163	-0.525206	-0.891774	-0.752782	-0.434575	-1.09346	-0.453568	-0.926279	0.0793606	0.0227798	2.25488e-06	13.0024
Q7JVI6	FBgn0033381	6	4	-0.139192	0.350783	0.1634	-0.740495	0.245814	0.0972225	-0.112925	-0.249024	-1.08379	-0.343098	0.130325	0.0982792	0.100742	0.28571	1.25278
Q7JVK6	FBgn0033528	4	5	-0.396151	0.0495255	-1.12746	-0.595427	-0.388747	-0.097668	-0.292151	-0.177265	-0.278217	-0.118998	-0.216803	0.175875	-0.206285	0.00649319	5.037
Q7JVX3	FBgn0039073	10	8	-0.26834	-0.265811	0.0101322	-0.29363	-0.0386945	-0.708555	0.307213	-0.148266	-0.450582	-0.875204	-0.568872	-0.256582	-0.233854	0.015888	4.14219
Q7JVY0	FBgn0033109	16	7	-0.258054	-0.392307	-0.304428	-0.0923097	-0.268064	-0.478731	-0.272914	-0.15822	0.44863	0.162564	-0.166365	-0.313175	-0.138142	0.0879785	2.43066
Q7JW66	FBgn0033475	6	5	-0.803197	3.65502	-0.523081	-0.14186	-0.866303	-0.112123	0.997589	0.0389366	0.0866503	-0.580186	-0.0776026	-0.678164	-0.484173	0.712031	0.339633
Q7JWD3	FBgn0033191	5	2	-3.06833	-3.04731	-0.629032	-0.102628	-0.402992	-1.22293	-0.484004	-1.15788	-0.273041	-1.9465	-0.262496	-0.371071	-0.291758	0.00388617	5.55033
Q7JWF1	FBgn0033465	17	13	-0.523894	-0.409191	0.0476569	-0.492794	-0.137914	-0.490173	-0.661296	-0.519522	-0.500668	-0.409469	-0.419775	-0.304214	-0.269229	0.000105602	9.15583
Q7JWI7	FBgn0033028	5	1	0.521636	0.13691	-0.0806075	-0.0714045	-0.567413	-0.108558	-0.0566943	0.0151598	-0.0360366	0.210256	0.296776	0.284414	0.285806	0.817989	0.200906
Q7JWR9	FBgn0033317	14	7	0.209569	-0.0732459	0.0518966	-0.393832	-0.618703	-0.235801	-0.0598308	-0.100391	0.175488	0.00364831	-0.036408	-0.252823	-0.246075	0.259448	1.3492
Q7JWS8	FBgn0039532	4	3	-0.0985353	-0.134779	0.203157	0.211583	0.239514	0.0620789	0.0455641	0.297823	-0.105801	0.304526	-0.200868	-0.270238	-0.339019	0.300843	1.20117
Q7JWU9	FBgn0034242	7	6	-0.0109823	0.15597	0.82572	0.585736	-0.0683045	0.389879	-0.155878	0.466225	0.331235	0.407386	0.0898621	-0.0514103	0.225863	0.0149431	4.20351
Q7JXA2	FBgn0001332	2	2	-0.207028	0.413136	-0.0806075	-0.102628	-0.0913001	0.174361	0.271256	0.243687	-0.0360366	0.278423	0.300078	-0.119852	0.313089	0.183046	1.69802
Q7JXC4	FBgn0034259	7	5	-0.541207	-0.5459	-0.022914	-0.353647	-0.284894	-0.382985	-0.0893032	-0.0383524	-0.00203701	-0.0668338	-0.0613352	-0.259917	-0.171935	0.0120079	4.42219
Q7JXF5	FBgn0034118	2	7	-0.335648	-0.303928	0.0877412	-0.102628	-0.0913001	-0.312184	0.178251	0.112702	-0.0332619	0.181019	0.341623	-0.983306	-0.306064	0.769423	0.262115
Q7JXF7	FBgn0033477	5	4	0.0528861	0.381024	-0.0806075	-0.0309686	-0.0913001	0.695613	0.796105	0.565248	0.0236136	0.494207	0.471393	0.614948	0.636276	0.0146203	4.22535
Q7JXU4	FBgn0034243	7	7	0.0480322	-0.118155	0.44022	-0.102628	0.265858	1.62972	1.45685	1.3423	0.498738	1.52265	1.30997	0.49075	0.706368	0.00358654	5.63057
Q7JXZ2	FBgn0000566	15	7	-0.771824	-0.768364	-1.195	-0.739355	-0.331786	-0.664849	-0.219109	-0.258142	-0.265126	-0.0744397	-0.319143	-0.287389	-0.21261	0.00051292	7.57539
Q7JY94	FBgn0034366	15	9	-0.240106	-0.656068	-0.555845	-0.646488	-0.437323	-0.0804867	-0.224773	-0.62643	-0.398855	-0.440073	-0.412046	-0.437965	-0.358961	5.33608e-05	9.83843
Q7JYH3	FBgn0034576	3	1	-0.164711	0.462984	0.528266	0.10633	-0.0740901	-0.0759594	-0.0878483	-0.340399	-0.0360366	-0.152902	-0.112374	-0.0889328	-0.104204	0.959092	0.0417681
Q7JZ25	FBgn0033755	2	4	-0.207028	0.402162	0.204628	0.304832	-0.312323	-0.108558	0.17608	0.127899	0.43106	-0.124854	-0.108714	0.0838795	0.0816692	0.432205	0.838855
Q7JZB4	FBgn0037279	3	1	0.0175264	0.307941	0.0466366	-0.102628	0.0288391	-0.815957	0.126603	-0.13224	-0.0360366	-0.0614295	0.397344	-0.119852	-0.182441	0.857984	0.15317
Q7JZF5	FBgn0033571	4	3	0.0702349	0.549887	-0.0806075	-0.0944466	-0.121179	-0.268017	-0.259121	0.0894631	-0.0360366	-0.382935	-0.566902	0.435619	0.316137	0.319613	1.14065
Q7JZK1	FBgn0033570	2	2	-0.141682	0.45492	-0.504652	-0.627652	-0.255718	-0.108558	-0.102021	-0.312953	-0.9354	-0.928728	-1.30937	-0.180571	-0.180824	0.0134105	4.31172
Q7JZM8	FBgn0034001	5	2	-0.189198	-0.116094	-0.04836	-0.643523	0.000454648	0.0817661	0.147352	0.0836219	0.31509	0.368559	-0.0129763	0.0615677	0.154309	0.99026	0.00978755
Q7JZN0	FBgn0010638	1	1	-0.226399	0.0952676	-0.849827	-0.511589	-0.318443	-0.108558	0.327117	-0.166178	-0.467948	-0.127365	-0.112374	1.54833	-0.182441	0.0452557	3.09543
Q7K012	FBgn0025716	9	6	0.363695	0.116635	0.661823	0.16951	0.479007	-0.144842	0.244662	0.369324	-0.386494	0.416461	0.371051	0.320527	0.401414	0.0260496	3.64775
Q7K0A0	FBgn0033480	1	2	-0.218948	0.105695	-0.0806075	-0.905692	0.201408	-0.485391	-0.102021	-0.318377	-0.0360366	-0.124854	-0.808583	-0.265558	-0.229958	0.0418756	3.17305
Q7K0B6	FBgn0050000	11	8	-0.500602	-0.259628	-0.901387	-0.822959	-0.454863	-0.500799	-0.334782	-0.543694	-1.6016	-0.310287	-0.77466	-0.0211323	-0.131662	0.000213683	8.45102
Q7K0D3	FBgn0033507	9	9	1.00253	1.04567	0.131357	1.53827	-0.890807	0.736044	1.44422	1.11462	1.33149	0.814115	1.1708	0.605547	0.959592	0.00150088	6.50171
Q7K0D8	FBgn0033264	13	8	1.51286	1.59478	1.6228	1.07893	0.660448	1.0211	0.111289	1.24181	0.420797	1.6431	0.943392	0.138564	0.201289	2.43222e-05	10.6241
Q7K0E3	FBgn0259483	7	3	-1.61196	-0.216893	-0.394623	-0.239885	-0.574679	0.115369	-1.41458	0.575668	-1.8556	0.202721	0.230475	0.814084	0.362969	0.0752415	2.58705
Q7K0E6	FBgn0002069	21	15	-0.0333501	-0.0139189	0.192202	0.295935	-0.213084	0.172475	0.0187711	-0.0248926	0.193243	0.0408212	0.117184	0.130474	-0.0682965	0.273962	1.29476
Q7K0L4	FBgn0037094	17	9	1.21102	0.981639	1.01429	0.896717	0.972956	0.543061	1.21695	0.990614	1.04946	0.833818	0.934058	0.786195	0.880641	2.03511e-08	17.7101
Q7K0Q2	FBgn0053139	7	7	-0.267274	-0.273797	-0.985757	-0.481971	-0.594545	-0.108558	-0.281742	-0.581225	-0.151562	-0.257798	-0.0517967	-0.363883	-0.183897	0.00156133	6.46222
Q7K0S5	FBgn0034372	8	12	0.315624	-0.0339897	0.156391	0.0283919	0.32691	0.401731	-0.041217	0.0328953	0.298398	-0.00801413	0.331212	0.0284906	0.0892454	0.0256569	3.66294
Q7K0W1	FBgn0033918	4	4	0.207057	-0.192152	0.0507083	0.00833859	0.0902652	0.041263	0.352369	0.302435	0.282356	-0.00428534	0.111297	0.392047	-0.258108	0.0929564	2.37563
Q7K0X3	FBgn0035205	11	8	0.280403	0.0973291	0.311706	-0.0844249	0.269118	0.211619	0.0427369	0.113992	0.429082	-0.0301805	0.316125	0.620449	0.0230473	0.0141057	4.26118
Q7K0X9	FBgn0033583	2	3	-0.161371	-0.219923	-0.0806075	-0.213044	-0.0913001	0.0961225	-0.177609	0.00981798	0.59114	0.048128	-0.259477	-0.23363	-0.562396	0.635131	0.453923
Q7K0Y1-2	FBgn0028744	6	10	0.292517	0.0710607	-0.0806075	0.393788	0.589291	0.250215	1.22667	0.78152	1.27623	0.989396	0.584026	1.03386	0.0863034	0.00133029	6.62236
Q7K110	FBgn0034277	15	11	0.361301	0.428255	0.00466507	0.390374	0.0616699	0.160802	0.221145	0.137496	0.466312	0.14371	0.229072	0.0651189	0.247307	0.00214309	6.14551
Q7K126	FBgn0033029	9	7	-0.134319	0.676139	1.15899	0.763667	0.431896	-0.328779	-0.0278992	-0.0545916	0.242275	0.133239	-0.0299766	-0.477037	-1.25927	0.0889156	2.42007
Q7K127	FBgn0034117	6	4	0.956611	0.883341	0.459568	0.00758004	-0.284953	-0.0496344	0.7923	1.14286	1.71478	0.0940174	1.20547	-0.0687551	-0.122973	0.00588551	5.13526
Q7K130	FBgn0033206	3	4	-0.316055	-0.423833	-0.248477	0.00569385	-0.269007	-0.108558	-0.187649	-0.13224	0.395246	0.075211	-0.112374	-0.363688	-0.200908	0.145461	1.92785
Q7K159	FBgn0034430	3	4	-0.207028	-0.118155	0.867243	0.277446	0.755483	0.551827	0.440976	0.281116	0.763483	0.326255	0.59565	0.0637229	0.0397527	0.00275755	5.89341
Q7K172	FBgn0034176	7	5	0.31911	0.081055	-0.317666	-0.25756	0.112742	-0.0805795	0.152637	0.0468273	0.247488	-0.183589	-0.175734	-0.553354	-0.384325	0.949961	0.0513339
Q7K180	FBgn0010342	8	5	1.51031	1.57182	0.112428	0.976307	0.448325	1.38353	-1.07423	0.56226	1.59306	1.3881	1.55895	0.787459	1.13584	0.00328272	5.71908
Q7K1C3	FBgn0034191	3	2	-0.508217	-0.118155	-0.214753	-0.342875	-0.644698	-0.486694	-0.102021	-0.192761	-0.0360366	-0.159975	-0.446872	0.0660108	-0.150527	0.00143172	6.54888
Q7K1H0	FBgn0052066	6	9	-0.00794213	0.0657203	-0.407913	0.000216774	0.0289985	0.178631	-0.163717	-0.130866	-0.442655	-0.22368	0.0929872	0.105633	0.0661628	0.229742	1.4708
Q7K1M4	FBgn0033434	2	3	0.1415	0.905039	0.441119	-0.102628	0.222257	0.25834	-0.102021	0.197146	0.0167961	0.25982	0.231941	0.700238	0.610344	0.0294642	3.52458
Q7K1Q7	FBgn0033485	1	2	-0.207028	0.198057	0.260398	0.404561	-0.0441123	-0.108558	0.378242	-0.13224	0.458164	-0.124854	0.13041	0.635558	0.580745	0.208108	1.5697
Q7K1V1	FBgn0034086	3	1	-0.207028	-0.141511	-0.0616564	-0.102628	-0.0913001	0.132816	0.0601668	0.126631	0.194041	0.0822672	0.13798	0.0582774	0.229996	0.855103	0.156533
Q7K1V5	FBgn0037374	2	1	0.477577	-0.118155	-0.367066	0.368604	0.595054	-0.108558	0.0858559	0.689442	0.121352	0.421453	0.333293	0.120549	-0.0149646	0.0513246	2.96958
Q7K1W5	FBgn0034027	2	1	0.194664	-0.0493045	-0.0806075	0.0895351	0.0636047	-0.108558	-0.102021	-0.165862	-0.295342	-0.124854	-0.377646	-0.757547	-0.0477117	0.196152	1.62886
Q7K1Y4	FBgn0033972	5	4	0.315342	0.0775604	-0.0938908	0.219559	-0.109031	-0.278743	0.106489	-0.154169	0.136477	-0.182688	-0.159245	0.161209	-0.0356415	0.887094	0.119804
Q7K204	FBgn0037081	2	5	-0.235043	-0.211145	0.111725	-0.0549357	-0.134449	0.015047	-0.0714965	-0.170899	0.156955	0.0728301	-0.0542489	0.0626314	-0.393738	0.377845	0.973272
Q7K231	FBgn0034109	4	2	-0.0967953	-0.0143044	-0.0806075	0.016321	-0.0913001	0.0602589	0.185816	-0.00908764	0.150655	0.255573	0.0680917	0.24236	-0.0698237	0.47451	0.745473
Q7K2D2	FBgn0021825	10	9	-0.626562	-0.500037	-0.80307	-0.690829	-0.52213	0.142768	-0.223193	-0.026061	-0.832391	-0.329836	-0.45153	-0.116482	-0.0614464	0.000868478	7.04877
Q7K2E1	FBgn0033717	4	8	-0.366612	-0.192728	-0.375897	-0.102628	-0.0913001	-0.132827	-0.186245	-0.133394	-0.379486	-0.571821	-0.229664	-0.436634	-0.595529	0.00138401	6.58277
Q7K2G1	FBgn0033886	1	7	1.10053	0.62504	1.39875	1.12079	-0.104445	1.61627	0.104448	0.817701	0.437576	1.49084	0.700831	0.207229	0.234624	0.00035171	7.9527
Q7K2G1-2	FBgn0033886	11	1	0.320977	0.390511	0.438203	0.367317	-0.0281557	0.086065	-0.106462	0.200018	-0.174116	0.649463	0.136985	-0.92019	-0.374625	0.029877	3.51067
Q7K2L7	FBgn0033529	2	1	-0.207028	-0.584183	-0.0806075	-0.102628	-0.0913001	-0.285182	0.256892	-0.00567235	-0.0289634	-0.111631	0.28474	-0.224671	0.0203792	0.312464	1.16327
Q7K2N0	FBgn0033309	7	5	-0.504421	-0.263942	-0.546383	-0.724739	-0.785732	-0.340213	-0.259205	-0.598925	-0.346848	-0.0676866	-0.587688	-0.512777	-0.219287	7.66992e-05	9.47562
Q7K2V9	FBgn0053009	1	1	-0.0268518	-0.205924	-0.116643	-0.102628	-0.0459931	-0.25468	0.0733666	0.0509969	-0.354561	-0.095337	-0.217253	-0.119852	-0.186044	0.0562175	2.87853
Q7K2X8	FBgn0033247	8	4	0.0711234	0.138822	-0.0881077	0.275912	-0.200747	0.288287	-0.0966009	0.186499	0.164327	-0.0472899	0.133361	0.563009	0.00671183	0.257676	1.35605
Q7K3B7	FBgn0034488	9	5	-1.26113	-0.743002	-1.15032	-1.12967	-0.315423	-0.283314	-0.640918	-1.0756	-1.25369	-0.956481	-0.87732	-0.533208	-0.582652	6.13324e-06	12.0018
Q7K3C0	FBgn0034569	6	8	-0.207028	-0.304685	-0.0806075	-0.534387	-0.0913001	-0.108558	-0.355055	-0.554327	-0.466732	-0.600288	-0.817099	-0.427046	-0.303821	0.000672492	7.30452
Q7K3D4	FBgn0034368	14	8	-0.138365	-0.20312	-0.273877	-0.248394	0.128791	0.117984	-0.230395	-0.313782	0.14186	-0.502037	-0.26587	0.0862498	0.0157423	0.0458173	3.08309
Q7K3D8	FBgn0034537	1	4	-0.207028	0.100399	0.0515818	0.0804734	0.00824018	-0.135084	-0.102021	-0.13224	-0.0360366	-0.124854	-0.010325	0.42996	0.582348	0.387347	0.948435
Q7K3F6	FBgn0035793	9	8	0.302611	-0.307707	-0.430469	-0.709096	-0.751311	0.737737	-0.242935	-0.319165	0.128393	0.228261	-0.163003	0.0686145	0.147747	0.345334	1.06324
Q7K3J0	FBgn0033342	31	22	-0.490592	-0.463879	-0.0834129	-0.403572	-0.360912	-0.331497	-0.509542	-0.398886	-0.112524	-0.429879	-0.325238	-0.311871	-0.405676	6.31259e-05	9.67038
Q7K3M5	FBgn0033160	15	10	0.0513164	0.261913	-0.0646902	-0.0166834	0.0269172	-0.0297191	0.0947119	-0.0874633	0.221305	-0.0168971	0.0717907	-0.129246	-0.17077	0.399724	0.91698
Q7K3W2	FBgn0033235	11	9	-0.457305	-0.249032	-0.351251	-0.559175	-0.0124422	-0.316346	-0.516672	-0.516036	-1.20181	-0.378789	-0.579879	-0.20595	-0.293848	0.000406875	7.807
Q7K3Z3	FBgn0033179	16	12	1.21185	1.07611	0.578106	0.155409	-0.054016	1.26132	-0.126225	0.426234	-0.511299	0.700986	0.122879	-0.147355	0.154572	0.0273249	3.59996
Q7K485	FBgn0029093	11	7	-0.00868683	-0.0979382	0.520819	0.371324	0.398113	-0.320475	1.08617	0.188102	0.292748	1.00223	0.100963	-0.0108989	-0.386845	0.0317971	3.44838
Q7K486	FBgn0034315	18	12	0.874375	-0.123553	0.72744	-0.359811	-0.185358	-0.0139557	0.387686	0.355559	0.760519	0.157492	-0.012351	-0.374949	-0.278622	0.0966677	2.33648
Q7K4B2	FBgn0033059	3	4	0.830409	0.918572	0.710498	0.845121	0.861403	0.656743	1.06393	0.891503	0.697724	0.571005	0.84541	0.380133	0.32295	2.42997e-08	17.5328
Q7K4B3	FBgn0033540	8	4	-0.328057	-0.0843135	-0.00198846	0.0791377	-0.119433	-0.00323778	-0.0699021	-0.31654	0.252687	-0.128167	-0.278043	-0.521144	-0.174056	0.19446	1.63753
Q7K4B4	FBgn0033740	6	9	-0.599533	-0.0511375	0.0293357	-0.134589	-0.402858	-0.416134	-0.513959	-0.364024	-0.143533	-0.232483	-0.594819	-0.351661	-0.229135	0.00151495	6.49237
Q7K4G8	FBgn0033581	10	5	0.121581	0.395396	-0.0130519	0.635461	0.0122011	0.146813	0.273274	0.401579	0.257965	0.692022	0.362614	-0.393266	-0.0556186	0.00256151	5.96716
Q7K4H4	FBgn0029704	15	10	-1.06741	-0.70538	-1.01745	-0.954909	-0.860097	-0.538785	-1.23907	-1.06475	-0.778296	-0.835642	-0.597579	-0.687463	-0.637091	1.56371e-07	15.671
Q7K4I5	FBgn0031664	11	12	-0.0693323	-0.090802	0.569729	0.558323	0.393072	0.470615	-0.0070795	-0.111334	0.17986	0.175776	0.218204	0.0197855	0.223285	0.0321797	3.43642
Q7K4L8	FBgn0037549	9	3	-0.0362684	-0.350577	-0.0870889	-0.675463	-0.460695	-0.526008	0.0285692	-0.0870406	-0.191274	-0.835859	-0.2629	-0.0965686	-0.0568489	0.00463782	5.37351
Q7K4N3	FBgn0022942	13	9	0.484418	0.110984	0.0811848	0.421338	0.243374	0.477354	0.462609	0.323292	0.399395	-0.0213659	0.332279	-0.0853264	0.0883718	0.000657345	7.3273
Q7K4Q5	FBgn0033021	25	13	1.84155	1.54274	1.68494	1.64102	1.07948	1.37308	1.16379	1.55919	1.79823	1.59325	1.31519	1.48993	1.10869	3.00412e-09	19.6233
Q7K4Q9	FBgn0010611	2	1	-0.48778	-0.539223	-0.0806075	0.0215807	-0.0913001	0.0346825	0.656792	-0.301367	-0.0360366	0.202293	0.771916	0.0312681	-0.182441	0.926384	0.0764663
Q7K519	FBgn0033272	4	3	-0.310655	-0.208477	0.23256	0.15848	-0.200579	0.0475901	0.00581754	-0.252825	1.27306	-0.0650165	-0.158107	-0.197292	-0.368379	0.751052	0.28628
Q7K550	FBgn0027619	12	6	0.0656621	0.104472	0.789822	0.337052	0.265228	0.872094	0.224209	0.404112	0.258495	0.810451	0.12518	0.273872	-0.120901	0.00177636	6.33319
Q7K561	FBgn0033917	6	7	-0.236907	-0.145944	-0.497743	-0.305658	0.124715	-0.335768	0.153303	0.101964	0.00851001	-0.216188	-0.102098	-0.446815	-0.0626155	0.100203	2.30055
Q7K581	FBgn0034181	10	9	-0.510127	-0.550125	0.447848	0.789294	-0.473424	-0.21912	-0.253376	0.184772	0.151935	0.0751432	0.155275	-0.373425	-0.253158	0.901895	0.103257
Q7K738	FBgn0026309	5	4	-1.28612	-0.375782	-0.202535	-0.737999	-0.761888	-1.22659	-0.77705	-0.754737	-1.16771	-0.549446	-1.03986	-0.351402	-0.284785	1.35382e-05	11.21
Q7K7A9	FBgn0025832	11	8	-0.3865	-0.447636	-0.185557	-0.501413	0.0880157	-0.456364	0.174611	0.536974	0.377685	0.270597	1.19626	-0.338789	-0.725505	0.72853	0.316726
Q7KA66	FBgn0024294	9	5	0.895668	2.22316	1.53046	2.11877	1.04109	2.18653	2.33946	1.23361	0.718464	1.1903	1.5142	1.47243	1.70575	2.71736e-06	12.8159
Q7KAK2	FBgn0025373	8	4	-0.0684562	0.229475	-0.159815	0.0948436	0.0177631	0.62913	0.521634	-0.0543316	-0.160477	0.130334	-0.364206	0.624973	0.304549	0.468347	0.758545
Q7KF43	FBgn0003254	6	7	0.898774	0.632342	1.02474	1.04786	-0.0867197	1.33918	1.23284	1.41043	2.10283	1.16398	1.50253	1.10597	0.937031	2.92287e-05	10.4404
Q7KJA9	FBgn0040295	13	13	0.0315453	-0.119504	0.32305	0.109738	-0.739569	-0.0509842	-0.0935294	0.114311	0.233881	-0.392141	-0.340299	-0.15902	-0.0363551	0.426463	0.85223
Q7KK29	FBgn0028470	2	7	1.16479	1.33398	0.491954	0.870718	0.852916	1.35958	0.565745	0.801552	0.525002	0.50972	0.605927	0.39634	0.314142	6.84702e-06	11.8917
Q7KK34	FBgn0021995	12	6	1.39956	1.76547	1.3438	1.99596	1.34702	1.17595	1.0076	-0.601882	0.993283	0.730432	0.618446	1.01294	0.480617	0.000257803	8.26332
Q7KK51	FBgn0028497	3	6	-0.297623	-0.177908	0.139531	0.138618	-0.338147	-0.303271	0.136379	-0.257112	0.157016	-0.184634	0.135964	-0.047039	-0.243897	0.331926	1.10284
Q7KK96	FBgn0027783	22	26	-0.350324	-0.647003	-0.230565	-0.113273	-0.224828	-0.57769	-0.364485	0.0297897	0.167792	-0.329961	-0.20732	0.80195	-0.202486	0.00736867	4.91052
Q7KK97	FBgn0028563	1	1	0.12088	0.100359	-0.0806075	-0.102628	0.404821	0.42348	-0.102021	-0.13224	-0.0360366	0.314369	0.420958	-0.119852	0.0224047	0.152072	1.8834
Q7KKI0	FBgn0010621	30	15	-0.540579	-0.506698	-0.531826	-0.475517	-0.517908	-0.444164	-0.671855	-0.548823	-0.528432	-0.458967	-0.438314	0.120313	-0.348841	1.88743e-07	15.4829
Q7KLE5	FBgn0027356	6	2	0.0253171	0.146264	-0.20602	-0.102628	0.0312399	0.387336	0.160368	-0.220695	-0.616814	0.0283241	-0.206672	-0.0962578	-0.207844	0.581116	0.542805
Q7KLV9	FBgn0028689	25	16	-0.439766	-0.313589	-0.458656	-0.571359	-0.347552	-0.563007	-0.777483	-0.352164	-1.10341	-0.656112	-0.947572	-0.139045	-0.250636	2.31457e-05	10.6737
Q7KLW9	FBgn0013969	13	9	0.552406	0.468481	0.769834	0.582111	0.474926	0.317045	0.303061	0.452672	0.637928	0.557847	0.4167	0.144709	0.186777	2.60166e-06	12.8594
Q7KLX3	FBgn0021795	4	3	-0.0974215	0.169361	-0.919768	0.233733	-0.149097	0.549732	0.65325	0.392391	0.49133	0.532217	0.542234	0.193216	0.535407	0.151835	1.88496
Q7KM15	FBgn0000181	9	5	-0.195222	-0.140637	-0.054634	-0.9062	-0.145266	0.208128	-0.308066	-0.220361	-1.17341	0.0503788	-0.606128	-0.0840318	-0.15892	0.0289672	3.54159
Q7KMH5	FBgn0027495	16	6	-0.134626	-0.723692	-0.22762	0.024299	-0.0428649	-0.448594	0.167707	-0.42219	-0.260368	-0.505538	-0.0817674	0.533894	0.0427025	0.0165978	4.09849
Q7KMH9	FBgn0027499	6	18	0.145361	0.12519	-0.0806075	0.204099	-0.0913001	-0.219074	0.131762	-0.288496	0.540702	-0.0487952	0.30645	0.482908	0.59617	0.448795	0.80119
Q7KMI7	FBgn0027507	2	2	-0.207028	-0.286769	-0.0900131	-0.0199569	-0.295204	-0.178697	-0.102021	0.0806055	-0.0360366	-0.124854	-0.0307683	-0.157592	-0.159981	0.04633	3.07197
Q7KMJ6	FBgn0027548	15	14	0.620947	0.962119	0.532504	0.806422	0.515405	0.798871	0.313311	0.736724	0.636437	0.636527	0.282998	0.430077	0.369281	3.38386e-06	12.5965
Q7KML2	FBgn0027572	4	5	-0.200656	-0.786543	-0.789593	-0.289418	-0.447554	-0.296331	-0.292172	-0.905378	-0.638815	-0.629208	-0.431689	-0.400454	-0.587143	4.87394e-05	9.92902
Q7KMM4	FBgn0027588	29	18	-0.00363517	0.100236	-0.171485	0.305043	-0.00731271	-0.141955	-0.839826	-0.881716	0.286937	-1.01534	0.145083	-0.11121	-0.0457873	0.197611	1.62145
Q7KMP8	FBgn0028691	16	10	-0.210656	-0.284292	-0.922489	-0.346057	-0.433885	-0.601292	-0.417383	-0.28003	-0.701173	-0.226399	-0.395942	0.180285	-0.0928574	0.000113969	9.07958
Q7KMQ0	FBgn0028687	30	17	-0.241904	-0.319961	-0.196854	-0.16604	-0.302259	-0.332344	-0.323963	-0.190006	0.117134	-0.22352	-0.333362	-0.233006	-0.212331	0.00154546	6.47243
Q7KN62	FBgn0024923	62	27	-0.341934	-0.283646	-0.0783692	-0.111291	-0.287057	-0.287805	-0.307399	-0.232052	0.075705	-0.110039	-0.156495	-0.13396	-0.194327	0.00433577	5.44086
Q7KN75	FBgn0027835	48	36	0.687474	-0.0712214	0.852119	-0.108429	0.263642	0.813651	0.612446	0.526677	0.647004	0.415052	0.551802	0.0169695	0.28824	0.000689211	7.27996
Q7KN79	FBgn0027525	3	3	1.07834	0.12994	1.01745	0.829037	0.966133	0.818501	0.625509	0.164256	0.981892	0.874118	0.215238	0.171112	0.233454	6.20213e-05	9.68803
Q7KN85	FBgn0020236	30	26	0.246409	-0.213502	-0.17944	-0.210461	-0.0275088	0.121373	0.0987173	0.17617	0.18597	-0.193157	-0.0819705	-0.0485451	-0.134833	0.926877	0.0759339
Q7KN90	FBgn0027091	22	16	-0.745312	-0.237726	-0.269591	-0.167502	-0.245417	-0.255962	-0.152647	-0.31388	0.00719894	-0.317304	-0.279731	-0.360488	-0.294953	0.00171843	6.36634
Q7KN94	FBgn0010516	9	5	-0.940054	-0.983861	-0.462778	-0.0205541	0.160448	-0.217345	0.00670312	-0.256713	-0.209048	0.265828	0.0193648	-0.336605	-0.208127	0.0837502	2.47992
Q7KN97	FBgn0027580	43	28	-0.671242	-1.01182	-0.773422	-0.201672	-0.494902	-0.764796	-0.669191	-0.604394	-0.490929	-0.934014	-0.605806	-0.151918	-0.273078	3.38386e-06	12.5965
Q7KN99	FBgn0027595	3	1	-0.366082	-0.130862	-0.118421	0.11574	-0.0541659	-0.268185	-0.139958	-0.318673	-0.477815	-0.167162	-0.302467	-0.144454	-0.136313	0.00723241	4.92918
Q7KNF2	FBgn0005648	4	2	0.610204	0.310234	0.315351	0.57387	0.480871	0.726426	0.662147	0.661169	0.236549	0.466224	0.476925	-0.0260698	0.600586	6.01602e-06	12.0211
Q7KNF3	FBgn0026761	25	16	-0.249873	-0.213108	0.0211005	-0.215676	-0.460725	-0.0840434	-0.208827	-0.427765	-0.0613652	-0.248902	-0.286553	-0.207101	-0.26937	0.00265339	5.93192
Q7KNM2	FBgn0010602	3	5	-0.104259	0.0202998	-0.388127	-0.161917	0.0720257	-0.0705796	0.093421	0.180575	-0.161012	0.19219	-0.366732	0.295479	0.588348	0.40227	0.910632
Q7KNS3	FBgn0015754	12	6	-0.541802	-0.560479	-1.04786	-1.12832	-1.2541	-0.79557	-0.37983	-0.348151	0.18495	-0.92595	-0.294497	0.656731	0.530607	0.000434111	7.74221
Q7KPK6	FBgn0024326	4	4	0.685274	0.691601	0.62357	-0.0154923	0.387629	0.225179	0.16691	0.178318	-0.297801	0.580235	0.442395	0.67421	-0.270746	0.00617014	5.08803
Q7KQM6	FBgn0039936	13	11	-2.71614	-2.72519	-0.19554	0.0723321	-0.000410313	0.239298	-0.213179	-0.0565426	0.393362	0.10699	-0.106942	0.174051	0.369815	0.184467	1.69029
Q7KQN6	FBgn0039902	1	1	0.0728082	0.252147	-0.0806075	0.127973	-0.121054	0.545444	0.189465	-0.13224	-0.0360366	-0.0530194	-0.112374	-0.119852	-0.182441	0.448795	0.80119
Q7KQZ4-3	FBgn0005630	10	2	0.319044	0.77429	0.222579	0.51757	-0.302474	0.994718	-0.378145	0.354481	0.535976	0.535132	0.0255058	-0.119852	-0.774729	0.0261661	3.64329
Q7KRI2	FBgn0022238	2	4	-0.430634	-0.411963	-0.571349	0.1778	0.426257	-0.230865	-0.102021	-0.076755	-0.0360366	-0.124854	-0.112374	0.56697	0.602712	0.168342	1.78176
Q7KRU8	FBgn0015222	8	6	-1.1697	-0.494417	-0.824621	-1.19474	-0.820036	-0.831691	-0.737215	-0.444991	-1.61204	-0.775658	-1.36545	-0.047736	-0.242932	4.78374e-06	12.2503
Q7KRW8	FBgn0039600	12	7	1.00406	0.975984	0.690168	0.915751	1.0069	0.509602	1.03884	1.16746	1.16016	1.02076	1.02279	0.152608	0.303537	3.22926e-08	17.2484
Q7KRY6	FBgn0027889	5	5	-0.0300931	0.0968073	-0.0435588	0.172192	0.0361157	0.0651807	-0.550489	-0.108235	0.019594	-0.229276	-0.102592	-0.546276	-0.407756	0.41257	0.88535
Q7KS07	FBgn0039234	3	2	0.134948	-0.146769	-0.0806075	0.232589	0.0340532	-0.133291	-0.539396	-0.0344769	-0.040283	0.0217319	-0.211643	0.0587109	0.0914203	0.36363	1.01162
Q7KSE0	FBgn0038575	5	3	-0.565965	-0.604161	-0.457776	-0.568522	-0.565438	-0.557616	-0.538575	-0.649605	-0.291533	-0.427636	-0.435442	-0.651555	-0.307386	6.3021e-07	14.2772
Q7KSE8	FBgn0261885	15	15	0.459078	0.302789	0.601265	0.377105	0.55907	0.666496	0.265508	0.385809	0.506717	-0.261344	0.267598	0.538561	0.315321	0.000812093	7.1159
Q7KSM5	FBgn0029512	12	10	0.181296	-0.0302671	0.0739464	-0.171393	-0.173359	-0.363094	-0.2154	-0.0609381	-0.201379	-0.0992288	-0.0331216	-0.208748	-0.326532	0.123185	2.09407
Q7KSN0	FBgn0038016	3	2	0.198577	-0.118155	-0.0806075	-0.0903221	-0.00682544	-0.276808	-0.00554395	0.186251	-0.18093	0.081571	-0.0193625	-0.119852	0.226982	0.655701	0.42205
Q7KSQ0	FBgn0037912	3	5	-0.109114	-0.095484	-0.150626	-0.402257	0.507365	-0.108558	-0.102021	-0.931938	-0.263644	-0.285163	-0.0364667	-0.110363	-0.062218	0.121284	2.10962
Q7KSW3	FBgn0051472	5	8	-0.669136	-0.930674	-0.412629	-0.223305	-0.445121	-0.982029	-0.540945	-0.488418	-0.880269	-0.555683	-0.48601	-0.221713	-0.301045	1.20273e-05	11.3283
Q7KT11	FBgn0032889	9	6	-0.444151	-0.398831	0.158287	0.277329	0.342319	0.670333	0.492021	0.158116	-0.180624	-0.114933	0.0430725	-0.256776	-0.0597	0.443426	0.813225
Q7KT91	FBgn0028916	3	7	-0.0327625	-0.121323	0.0254362	-0.102628	0.079857	0.100055	-0.161368	-0.0295801	-0.0417576	-0.466543	-0.394272	-0.357345	-0.477108	0.146673	1.91955
Q7KTG0	FBgn0032166	5	5	-0.222198	0.0322319	0.047842	-0.614325	-0.146597	0.2414	-0.164013	-0.0943079	-0.235936	-0.094687	-0.926976	-0.0877242	0.000729463	0.0782382	2.548
Q7KTK9	FBgn0031912	14	8	0.00029927	-0.102701	0.00594713	0.117186	0.310926	-0.13414	-0.135571	-0.276168	-0.665644	-0.287873	-0.337152	0.0493155	0.03628	0.139432	1.97018
Q7KTW5	FBgn0037063	11	7	-0.601749	-0.159593	-0.033491	-0.377023	-0.059744	-0.466243	-0.0536507	0.0103409	-0.12293	0.112336	0.116815	-0.0762699	0.140012	0.0881662	2.42853
Q7KTW9	FBgn0041607	6	6	-0.869362	-0.342636	0.0824567	-0.940022	-0.593938	-1.07372	-0.666973	-0.91181	-0.479276	-0.270882	-0.628776	-0.746446	-0.841483	0.000134482	8.91408
Q7KUA4	FBgn0029113	25	15	0.132188	0.0304251	0.0749901	0.143556	0.208542	0.138268	0.00863247	0.0947666	0.0556594	-0.212596	-0.101781	-0.212431	-0.114438	0.36363	1.01162
Q7KUB0	FBgn0001248	23	15	-0.623512	-0.542343	-0.588103	0.261847	-0.618028	-0.415209	-0.391	-0.550229	-0.769508	-0.419199	-0.391137	-0.550304	-0.584115	0.000256673	8.26771
Q7KUZ0	FBgn0045073	11	7	0.0875534	-0.118964	-0.0243038	0.555548	0.0891588	-0.163238	0.0268388	0.0127831	0.60229	0.121502	0.0550634	-0.0770273	0.024708	0.199655	1.61117
Q7KV90	FBgn0010909	10	6	0.888672	0.468423	0.291167	0.30088	0.272717	0.645545	0.655783	0.497414	0.584937	0.493557	0.666634	0.586397	0.38932	9.70014e-06	11.5434
Q7KVL7	FBgn0034708	13	8	0.118889	0.0312908	0.84019	0.00349992	0.215074	-0.200277	-0.0304722	0.345868	-0.0934628	-0.0495867	-0.11806	0.0714434	0.00820229	0.337606	1.08588
Q7KVQ0	FBgn0011824	5	3	1.39	1.23975	0.604151	0.824438	1.13215	1.14807	1.72776	1.04017	0.446476	0.810057	1.21543	0.199016	0.689368	1.71649e-06	13.2752
Q7KVU4	FBgn0026144	7	7	-0.362478	0.10084	0.239367	0.028781	0.20483	0.104706	0.0646244	0.273472	0.110223	-0.393313	-0.0710712	-0.00922317	0.078156	0.748329	0.289912
Q7KVX5	FBgn0029687	6	6	-0.169934	-0.240836	-1.09929	-0.610169	-0.531779	0.169311	-0.111893	-0.340464	-0.812152	-0.249008	-0.188208	0.532174	0.358045	0.0052262	5.25407
Q7KW39-2	FBgn0023537	16	9	-0.28615	-0.426315	-0.113922	-0.404015	0.186102	-0.0736864	-0.262384	-0.568423	-0.687977	-0.59115	-0.422164	-0.168788	-0.106711	0.00223691	6.10266
Q7M3J9	FBgn0003888	1	1	0.486526	0.61939	0.691358	0.843007	0.990192	0.561615	0.461205	0.45824	-0.0671505	0.20448	0.604472	0.328331	-0.044063	0.000121743	9.0136
Q7PLI7	FBgn0261387	8	3	0.649429	0.434981	0.212626	0.200884	0.341796	0.15549	0.537366	0.614416	1.01132	0.172223	0.547159	0.0117426	0.239406	0.000306753	8.08947
Q7PLL3	FBgn0020660	17	14	1.14772	1.0144	1.04327	1.00408	0.418475	0.770621	0.466979	0.913437	1.30388	1.22189	0.768252	-0.109831	0.173068	9.48803e-07	13.8681
Q7PLL6	FBgn0039959	42	41	0.690472	-0.0828966	-0.740037	-0.282083	-0.521352	-0.722291	-0.0168876	-0.261891	0.125769	-0.404976	-0.0842248	-0.269617	-0.130367	0.126537	2.06722
Q7PLP4	FBgn0039955	10	13	-0.295751	-0.32524	-0.634485	-0.552524	-0.331392	-0.429808	-0.133193	-0.368057	-0.327266	-0.671644	-0.570074	-0.613645	-0.391098	3.09616e-05	10.3828
Q7YU20	FBgn0003210	9	10	-0.207028	0.104827	-0.507652	0.0147759	-0.0883894	-0.482176	-0.012501	-0.317433	0.241891	-0.4816	-0.150174	-1.2913	-1.09236	0.0656598	2.72327
Q7YU24	FBgn0029870	7	7	0.10376	0.0866717	0.100631	0.0303873	0.136529	-0.182962	-0.33735	-0.13224	-0.0300108	-0.124854	-0.112374	-0.00584006	0.188405	0.51025	0.672854
Q868Z9-2	FBgn0003137	26	20	-0.609347	0.66247	0.495229	0.715707	1.23771	1.81341	1.76432	1.24099	-0.0360366	-0.369786	-0.439297	1.48894	1.33605	0.0409689	3.19494
Q86B47-2	FBgn0027602	3	5	0.0318153	0.796713	0.616692	0.29924	0.656915	0.245371	0.180005	0.0540753	-0.0360366	0.126722	0.690659	0.239239	0.247891	0.0049238	5.31367
Q86B79	FBgn0004395	9	6	0.546357	0.304762	0.02748	1.03531	0.415726	-0.0629561	0.348804	0.798184	0.676511	0.273641	0.176896	-0.328234	0.139959	0.00203184	6.19881
Q86B83	FBgn0053099	6	3	0.140902	0.446824	0.147779	0.346197	0.237193	0.444666	0.629034	-0.456931	-0.397818	0.322465	0.943196	0.547701	1.94075	0.0659731	2.71851
Q86B87	FBgn0002781	6	7	1.58715	0.86398	1.18042	-0.906922	-1.24847	1.68639	0.873025	1.22231	1.49211	1.40463	0.903691	0.391155	0.611115	0.0150168	4.19859
Q86BI3	FBgn0017453	12	6	0.397989	0.289581	-0.156113	0.254792	0.221688	-0.948645	-0.340886	0.251878	-0.0700511	-0.562146	-0.683309	0.0803431	0.20524	0.411483	0.887987
Q86BM5	FBgn0027932	22	11	1.22708	1.56873	2.07583	1.29078	1.02709	1.71322	0.891134	1.41205	0.72958	1.33287	1.0512	0.55014	0.594838	3.60865e-07	14.8348
Q86BM8	FBgn0053002	4	2	0.0597816	0.0516058	0.213261	-0.226125	0.033918	-0.142539	0.150657	0.296823	0.357548	0.0151688	0.399423	0.165919	0.423087	0.14769	1.91264
Q86BQ4	FBgn0031459	1	2	-0.500967	-0.128917	-0.901661	-0.167309	-0.370802	-0.108558	-0.205094	0.11552	-0.296081	-0.0649413	-0.346534	0.00274135	0.174149	0.00973452	4.63208
Q86BY9	FBgn0250850	31	20	-0.176635	-0.674943	-0.390801	-0.703233	-0.685134	0.118993	-0.91043	-0.468533	0.0706405	-0.363821	-0.345982	-0.711165	-0.775683	0.00190486	6.26335
Q86D36	FBgn0030170	7	7	-0.361108	-0.782645	-0.55103	-0.543079	0.067668	-0.81763	-0.345656	-0.475158	-0.307004	-0.442399	-0.541122	-0.848915	-0.818372	0.000121455	9.01597
Q86DS1	FBgn0029676	17	11	-0.352449	-0.495764	-0.256278	-0.0972474	-0.342265	-0.0371842	-0.17426	-0.372187	0.0801542	-0.122316	-0.284041	-0.352111	-0.321707	0.00447179	5.40997
Q86DS7	FBgn0015657	7	5	-0.864258	-0.298454	-0.662906	-0.680368	-0.0290491	0.12749	-0.284096	-0.267137	0.0326394	-0.329817	-0.486089	0.0396282	-0.121505	0.00523258	5.25285
Q86NS0	FBgn0033460	8	5	0.135011	0.205469	0.138709	0.363405	0.398758	-0.0404932	0.130443	0.274782	0.384683	0.222077	0.296252	0.122239	0.147868	0.00166649	6.39704
Q86P01	FBgn0024182	1	2	-0.295452	-0.121296	-0.0387383	-0.133578	-0.0304131	-0.00981595	-0.0835381	-0.25243	0.0176763	-0.0687975	-0.112374	-0.119852	-0.188398	0.0603846	2.80702
Q86P95	FBgn0033241	12	9	0.0288779	-0.507179	0.211535	-0.235645	0.022988	-0.516295	0.127589	0.484497	-0.549656	0.45737	0.208512	0.304494	0.161091	0.856021	0.15546
Q86PD3	FBgn0050022	4	5	-0.35652	-0.237304	0.142763	-0.101626	0.186892	-0.395033	-0.103547	-0.13224	-0.0360366	-0.174453	-0.0850472	0.242208	0.078692	0.102164	2.28117
Q86S05-3	FBgn0020279	15	11	0.841477	0.819596	0.949361	0.801033	0.1352	1.65111	0.0847221	0.69528	0.974694	1.1114	0.717093	0.411669	0.28906	7.5151e-05	9.49601
Q8I050	FBgn0051131	2	1	-0.267296	-0.310778	0.139042	-0.0935996	0.282534	-0.108558	-0.102021	-0.13224	-0.863335	-2.09071	-0.112374	0.389534	0.718745	0.114705	2.16539
Q8I0G5-2	FBgn0028968	1	2	-0.207028	0.1068	0.0839668	0.0918474	-0.110491	0.269488	-0.230167	-0.318015	-0.15737	-0.11394	0.020833	-0.119852	-0.25536	0.467348	0.760681
Q8I0G5-3	FBgn0028968	19	15	0.233628	0.182557	-0.296164	0.373597	0.243892	0.555701	0.439757	0.18617	0.605815	0.0107982	0.469258	0.346052	0.309781	0.00797051	4.83201
Q8I0J3	FBgn0044511	3	3	-0.259473	-0.0217476	-0.120785	-0.521832	-0.301582	-0.291666	-0.433984	-0.167084	-0.944825	-0.229374	-0.589118	-0.0760481	-0.172182	0.00153843	6.47699
Q8I0S6	FBgn0011205	5	5	0.0705901	0.00755537	-0.260062	-0.252413	-0.0515795	-0.123678	0.100601	0.0455365	-0.255879	-0.0532779	-0.0837005	0.0392875	0.202278	0.194086	1.63945
Q8I725	FBgn0037370	15	9	-0.289651	-0.415813	1.25454	0.521502	-0.144726	-0.316143	-0.165203	-0.244146	-0.900288	-0.139054	-0.154553	0.0412793	-0.078196	0.618706	0.480125
Q8I7Q1	FBgn0043856	10	8	0.484739	0.671227	0.342657	-0.043264	0.363775	1.13699	0.885364	0.26438	1.19452	0.0757039	0.811926	1.33649	1.4456	0.000895594	7.01802
Q8I937	FBgn0052409	7	3	0.729468	1.03575	1.0141	0.825141	0.636268	-1.23572	-0.538157	-1.56047	0.796576	-1.25744	-0.179662	0.694291	0.947727	0.942302	0.0594295
Q8IA36	FBgn0034727	8	8	-0.0953361	-0.235057	-0.462651	-0.148829	-0.0670925	-0.282557	-0.0495217	-0.185688	-1.09985	-0.239304	-0.197826	-0.0820441	-0.180297	0.0127488	4.36232
Q8IA62	FBgn0032746	1	2	0.308123	0.127744	-0.391942	-0.102628	-0.194839	-0.108558	0.469305	-0.202206	0.617408	0.378431	-0.112374	-0.280569	-0.319961	0.519885	0.654147
Q8IGC5	FBgn0027081	34	22	-0.191253	-0.381718	-0.31106	-0.0843789	-0.340121	-0.169972	-0.183312	-0.256291	0.157121	-0.385537	-0.170379	-0.3806	-0.301375	0.00474072	5.35157
Q8IGD6	FBgn0036239	5	5	-0.721523	-0.367526	-0.701347	-0.389637	-0.52897	-0.512454	-0.187665	-0.222949	-0.844798	-0.0673551	-0.418002	-0.0825063	0.0552072	0.000154565	8.7749
Q8IGR0	FBgn0003942	9	7	0.334137	0.467092	0.174038	0.292038	0.293319	0.572889	0.415431	0.438357	0.113768	0.37259	0.315928	-0.343806	0.115334	6.05222e-05	9.7125
Q8IH14	FBgn0024987	4	3	-0.000878668	0.638494	0.483881	0.487505	0.742996	0.876045	0.628398	0.573321	1.07371	0.530784	0.344404	0.273042	0.87947	4.75416e-05	9.95391
Q8IH53	FBgn0010786	4	2	0.0106399	-0.118155	-0.0806075	-0.0358434	-0.274866	0.0750019	-0.102021	0.131712	-0.0360366	-0.160767	0.0612383	0.170441	0.148367	0.392925	0.934136
Q8IHB4	FBgn0001124	14	11	-0.164961	-0.538557	-0.282618	-0.457663	-0.224716	-0.295539	-0.30143	-0.308353	-0.289179	-0.209407	-0.366645	-0.217292	-0.328074	6.96601e-05	9.57188
Q8IMH4	FBgn0000416	11	9	-1.35629	-0.720755	0.985353	0.579195	0.453014	-0.349475	-0.540311	-0.491941	-0.593268	-0.562048	-0.516615	-0.634982	-0.44799	0.19145	1.65313
Q8IMK7	FBgn0039672	13	6	-0.251339	-0.341197	0.450722	0.0664865	-0.288473	-0.534989	-0.447999	-0.121615	-0.000756311	-0.101834	-0.064511	0.026078	-0.157528	0.124498	2.08347
Q8IML3	FBgn0028671	15	12	0.381216	0.460067	0.0694753	0.304395	0.159299	0.466377	0.270102	0.276552	-0.359563	-0.0728951	0.232299	0.027611	0.304442	0.0322494	3.43426
Q8IML6	FBgn0039635	2	1	-0.223173	-0.351973	-0.331572	-0.102628	-0.0913001	-0.0590469	-0.449211	-0.250366	1.90665	0.10075	0.25614	-0.0371772	-0.0510081	0.867081	0.142623
Q8IMV6	FBgn0039229	14	9	1.18678	1.05337	1.16702	1.36719	0.775849	1.22102	0.766376	1.00492	1.06742	1.2582	0.867947	-0.388334	-0.20496	1.39616e-08	18.087
Q8IN02	FBgn0024558	6	3	-0.499874	-0.364775	-1.01917	-0.670015	-0.376716	-0.332265	-0.149791	-0.0666907	-0.887066	-0.183114	-0.2622	-0.109613	-0.330855	0.000851764	7.0682
Q8IN05	FBgn0042645	12	15	-0.152482	-0.23478	0.237019	-0.321789	-0.415822	-0.0798468	-0.318839	-0.272382	0.122449	-0.214908	0.0293328	-0.221785	-0.236688	0.0635517	2.7559
Q8IN49	FBgn0051195	14	10	0.941014	1.2644	0.891733	1.32981	1.47243	1.0854	1.41063	1.54526	1.41258	1.29909	1.58305	0.935551	1.21603	9.2984e-09	18.4934
Q8IND1	FBgn0038369	2	1	-0.207028	-0.118155	-0.361985	-0.204486	-0.098621	0.0163121	0.230478	0.0118191	-0.0360366	-0.0230446	-0.112374	0.0449292	-0.0563086	0.201479	1.60207
Q8INE1	FBgn0038327	6	6	1.85739	2.6571	2.76959	2.59052	2.57259	-0.489967	-0.568666	-0.12343	-0.315726	-0.169334	-0.241025	0.119853	0.237157	0.0490296	3.01533
Q8INM3	FBgn0037810	39	31	-1.10603	-0.321565	-0.286451	-1.1773	-1.07753	0.072231	-1.00447	-0.495602	-0.19085	-0.204208	-0.697876	-0.768988	-0.524374	0.0010059	6.90188
Q8INX7	FBgn0051749	4	5	1.20982	1.49862	0.3961	0.758062	-0.0913001	1.22219	2.3823	1.9536	1.61014	2.00684	2.28158	1.80756	1.73587	8.90734e-05	9.32605
Q8IP92	FBgn0032421	1	1	0.392499	-0.0559657	-0.0806075	-0.102628	-0.0913001	0.228508	0.390171	0.265309	0.282524	0.468374	0.461267	0.315405	0.262158	0.0292366	3.53233
Q8IPB1	FBgn0013349	12	8	-1.38153	-0.809772	-0.515158	-0.982428	-0.40401	-1.09667	-0.496294	-0.107989	-0.931871	-0.0277745	-0.508234	-0.110371	0.092809	0.000298864	8.11552
Q8IPB9	FBgn0051716	9	3	0.439024	0.112734	-0.00245496	-0.173928	0.67687	0.852731	-0.106643	0.375853	-0.00862311	0.422293	0.332435	0.0295236	-1.02213	0.025736	3.65986
Q8IPE8	FBgn0028479	32	18	-0.087186	-0.34424	-0.710158	-0.284659	-0.19446	0.0619291	-0.253472	-0.395088	-0.45998	-0.508011	-0.22669	-0.361705	-0.376596	0.00132637	6.62531
Q8IPF5	FBgn0027932	1	1	0.308829	0.30764	1.70589	0.924831	0.159881	1.53424	0.639027	1.52142	0.531324	1.69369	1.40443	0.67956	0.830449	0.000213683	8.45102
Q8IPG9	FBgn0011219	7	5	0.113735	0.26368	0.182323	0.625133	0.305853	0.241342	0.704026	0.716718	0.595205	1.00586	0.824799	0.611538	0.450254	0.000229966	8.37758
Q8IPP8	FBgn0051548	6	5	-0.445872	-0.365797	-0.473949	-0.365715	-0.0974401	-0.153689	-0.75056	-0.129268	-0.937661	-0.187028	-0.500414	-0.159742	-0.135805	0.000693258	7.27411
Q8IPT1	FBgn0052441	1	1	-1.09981	-1.06368	-0.666722	-0.611416	-0.0913001	-0.108558	0.0433195	-0.161739	0.0132943	-0.315713	-0.0256832	-0.589642	-0.231269	0.0143096	4.24683
Q8IPX7	FBgn0051938	3	8	-0.207028	-0.118155	-0.291834	-0.102628	0.281364	0.102709	0.122026	-0.0200991	-0.290112	-0.0120878	0.118871	0.393594	0.456549	0.603906	0.504336
Q8IQ13	FBgn0051957	2	3	0.0740661	0.218479	0.176269	-0.0210302	-0.330484	0.0727672	0.255582	0.00680336	-0.0360366	-0.0146063	0.322638	-0.259831	0.00928248	0.352675	1.04221
Q8IQM5	FBgn0036516	5	2	0.237717	0.250144	-0.0465837	0.139691	0.306101	0.583102	0.539232	0.575841	0.583096	0.708292	0.797555	0.024001	-0.0918449	0.000417913	7.78024
Q8IQN2	FBgn0036566	2	2	-0.395296	-0.133421	-0.128049	-0.0131182	0.120676	0.209331	0.0759478	-0.0279747	-0.157586	-0.157731	-0.0153799	-0.0900297	-0.131382	0.397557	0.922417
Q8IQW6	FBgn0031030	5	3	0.126836	-0.118155	0.224305	-0.582995	0.140176	-0.108558	-0.154299	0.186668	0.177967	0.359377	0.127673	0.0366909	0.228455	0.716198	0.333799
Q8IRD2	FBgn0027616	2	1	0.545187	0.662321	0.744449	0.596723	0.351001	0.149774	0.680168	0.519513	0.784909	0.46831	0.826927	0.109216	0.167843	5.90492e-06	12.0397
Q8IRG6	FBgn0002183	34	19	-0.00490098	-0.0535243	0.0486421	-0.0417887	-0.0129322	0.0339541	-0.0353513	0.106408	0.136097	0.0254586	0.491794	-0.109046	0.0451532	0.3293	1.11079
Q8IRH5-2	FBgn0035213	13	10	1.87153	1.01964	0.74985	1.6237	0.464803	1.42703	1.48687	1.19334	1.66078	1.58503	1.3287	1.09	0.940538	7.57636e-07	14.0931
Q8IRJ8-1	FBgn0035110	5	3	0.513313	0.112935	0.16433	0.160194	-0.0569226	0.182353	0.171171	0.178443	0.313605	0.394089	0.108632	0.00141528	0.0828494	0.00540229	5.22093
Q8IRJ9	FBgn0025592	2	3	-0.560236	-0.53895	-0.0806075	-0.33517	-0.205123	-0.285168	-0.102021	-0.249842	-0.124403	-0.643104	-0.401115	-0.430331	0.0243417	0.000685635	7.28517
Q8IRQ5	FBgn0028336	17	8	-0.405811	-0.544086	-0.464799	-0.549149	-0.190494	0.011805	-0.25322	-0.568508	-1.24913	-0.509311	-0.421822	-0.00787303	-0.214872	0.000624822	7.37804
Q8MKK1	FBgn0050185	1	2	-0.695287	-0.359342	-0.956208	-0.256488	-0.373694	-0.154654	-0.303258	-0.136452	-0.22881	0.0402729	0.0880557	-0.69908	-0.558061	0.00880086	4.73291
Q8MKW7	FBgn0028426	5	2	-0.145112	-0.153087	-0.0269207	-0.284331	0.230644	-0.124845	0.0497707	-0.165082	0.344082	0.151652	0.187185	0.0899295	-0.0157925	0.942041	0.0597069
Q8MLP1	FBgn0035001	6	6	-0.207028	0.0676574	0.0517172	-0.102628	-0.394905	0.455313	0.211564	0.173159	0.170706	0.293965	0.194952	0.74559	0.457857	0.336397	1.08946
Q8MLS0	FBgn0040660	4	3	-1.80054	-0.380829	-1.40593	-2.71476	-1.98284	-1.15747	-1.20773	-0.495284	-1.76328	-0.708347	-1.15406	-0.249221	-0.16671	4.02447e-05	10.1205
Q8MLS2	FBgn0050410	10	8	-0.630693	-0.489124	-0.338261	-0.389889	-0.193725	-0.649664	-0.329396	-0.459932	-0.558153	-0.321198	-0.316804	-0.100126	-0.27394	1.49205e-05	11.1128
Q8MLS7	FBgn0021979	6	5	0.209017	-0.455784	-0.114415	-0.0589699	0.148096	0.079781	0.0259996	-0.37235	-0.34647	-0.216157	-0.0797966	-0.199518	-0.15884	0.187097	1.67613
Q8MLV1-2	FBgn0034657	11	7	2.84656	2.13585	2.23941	1.32817	1.90198	1.79046	0.997513	2.1539	2.17179	1.36355	1.55703	0.23707	1.19767	1.56371e-07	15.671
Q8MLY8	FBgn0039713	17	7	0.164988	0.241413	0.297303	0.119089	0.170852	0.253715	0.237694	0.0274707	0.23189	0.0885509	0.133392	-0.197855	-0.0320351	0.00255909	5.9681
Q8MMD3	FBgn0035060	11	7	0.103823	0.180159	-0.155543	-0.102628	-0.0913001	0.324765	-1.42912	0.000950502	-1.08448	-1.44441	0.160118	-0.0603982	0.35037	0.132828	2.0187
Q8MPP1	FBgn0034858	11	7	0.250364	0.673605	0.34174	0.397348	-0.00826627	1.27759	-0.379657	-0.0444469	0.128455	0.0110019	-0.17284	-0.0932763	-0.250213	0.133564	2.01317
Q8MQJ9	FBgn0010300	11	7	0.0638087	0.471213	0.165966	-0.0361526	-0.0437152	0.45436	0.584206	0.0844659	0.78513	0.316489	-0.118416	-0.207874	-0.107328	0.0228982	3.7767
Q8MQY1	FBgn0035383	10	12	-0.323264	-0.613194	-0.392655	-0.327817	-0.184288	0.454926	-0.0294227	-0.172045	0.310339	0.956371	1.13799	0.221159	-0.0982054	0.694469	0.364608
Q8MR62	FBgn0036237	2	7	-0.936307	-0.565492	-0.0806075	-0.26516	-0.0913001	-0.492455	-0.102021	-0.0667519	-0.379963	-0.124854	-0.365597	0.280431	0.157845	0.00407677	5.50245
Q8MR94	FBgn0034691	9	9	-0.321013	-0.2996	-0.467332	-0.463973	-0.397007	-0.0380735	-0.0271964	-0.225442	-0.524634	-0.00838534	-0.374518	-0.0312935	-0.374514	0.00133457	6.61914
Q8MRI4	FBgn0030336	12	6	-0.0611332	-0.169057	-0.178567	-0.44652	-0.475884	-0.249504	-0.329449	-0.477505	-0.0975465	-0.274766	-0.369021	-0.582088	-0.267534	0.000482635	7.63625
Q8MRS4	FBgn0034401	34	28	-2.47056	-2.60693	-1.0156	-2.51963	-2.84214	-0.931133	-2.78502	-2.19875	-0.822448	-2.77529	-1.40555	-0.219525	-0.186054	4.1549e-06	12.3912
Q8MRW1	FBgn0058042	2	2	-0.102032	0.0412126	-0.41632	-0.156308	0.0517641	0.590664	0.031226	-0.148518	-0.391422	-0.177975	0.127106	-0.0518665	-0.180247	0.608558	0.496662
Q8MS69	FBgn0031832	2	2	-0.975189	-0.78253	-0.741105	-0.72618	-0.816163	-0.108558	-0.045	-0.13224	-0.00557345	-0.124854	-0.112374	-0.119852	-0.182441	0.00447867	5.40843
Q8MSB1	FBgn0051357	6	7	-0.390672	0.0322999	0.276041	-0.0605221	0.0664408	0.150312	0.290613	-0.0438958	-0.307345	-0.137794	-0.0298655	0.0700198	0.0883996	0.867081	0.142623
Q8MSI7	FBgn0031436	2	3	-0.732643	0.00451969	-1.16739	-0.533723	-0.418711	-0.108558	-0.343453	-0.191594	-0.0360366	-0.186896	-0.692739	-0.398716	-0.221181	0.00383482	5.56363
Q8MSQ6	FBgn0011228	10	10	0.152124	0.2256	0.170627	-0.00025122	0.504047	0.342271	0.0425397	0.194721	0.253056	-0.0322582	-0.0406539	-0.150349	-0.570429	0.0236027	3.74639
Q8MSS1	FBgn0029688	16	36	0.507463	0.374257	0.283262	0.327503	-0.0042113	0.91284	0.313775	0.231954	0.094124	0.158235	0.470388	0.240973	0.430288	0.00170142	6.37629
Q8MSS7	FBgn0031639	4	2	-0.210711	0.0652317	0.311982	-0.241312	0.184677	-0.434699	-0.250112	-0.268244	-0.669767	-0.16225	-0.559299	0.0965052	-0.492034	0.0570833	2.86324
Q8MSS9	FBgn0041630	3	3	-0.301425	-0.288726	-0.0806075	-0.190144	-0.257474	-0.504658	-0.0728674	-0.0262708	-0.0360366	-0.0165346	-0.283303	-0.119852	-0.0122729	0.00941581	4.66537
Q8MSU4	FBgn0037371	5	13	0.000886388	-0.118155	-0.404367	-0.0730716	-0.150669	0.0381302	0.709762	-0.101466	0.242501	0.0512754	0.0840835	-0.0429155	0.013506	0.804564	0.217454
Q8MSW0	FBgn0027086	45	26	-0.225489	-0.358136	-0.79983	-0.476362	-0.250727	-0.507534	-0.355657	-0.567409	-0.220091	-0.45742	-0.316015	-0.473086	-0.398425	4.90285e-05	9.92311
Q8MSW6	FBgn0025457	10	8	-0.99456	-1.40926	-0.252038	-0.519717	-0.326694	-0.830202	-0.635823	-0.941632	0.14738	0.0512888	0.198664	-0.322626	-0.214279	0.00770389	4.86603
Q8MSW9	FBgn0033974	6	5	0.557648	0.203925	0.939957	0.467528	0.179793	0.718678	0.777191	-0.492724	0.760116	0.0812139	0.555146	0.277821	0.436228	0.00522396	5.2545
Q8MT06	FBgn0038473	11	8	0.323766	0.555445	1.79818	0.450691	1.64183	1.5002	1.6884	1.60115	1.5018	1.5561	1.31297	0.93563	0.903156	8.86309e-06	11.6336
Q8MT27	FBgn0002542	18	11	0.0876293	-0.43001	-0.889923	-0.480128	-0.363525	1.70247	-0.555015	-0.2808	0.277315	-0.403642	-0.110489	-0.325473	-0.409599	0.551458	0.59519
Q8MT58	FBgn0033035	28	15	-0.448513	-0.33261	0.118545	-0.297859	-0.138799	-0.482311	-0.17504	-0.213489	-0.302547	-0.214463	-0.314228	-0.317904	-0.237007	0.00163518	6.416
Q8MTA2	FBgn0039450	3	2	-0.285566	-0.014258	-0.809082	-0.613668	-0.341508	0.181901	-0.123173	-0.081028	-0.021398	0.183445	0.0493945	0.0555137	-0.333486	0.119296	2.12615
Q8MV48	FBgn0030930	5	5	0.151347	0.19163	-0.00936334	0.171641	0.200818	-0.230379	0.218591	0.025939	0.291528	0.0764412	-0.145404	0.0698179	0.173746	0.198119	1.61889
Q8MZI3	FBgn0035720	17	13	0.0392815	0.38497	-0.504645	0.334091	0.11174	-0.978444	-0.0430068	0.0252829	-0.0292469	-0.148859	-0.165875	-0.0214963	-0.188057	0.483818	0.726047
Q8SWU0	FBgn0039401	2	3	-0.207251	-0.118155	-0.363401	0.155003	-0.0913001	0.250196	-0.102021	-0.556583	-0.0488018	-0.235893	-0.112374	0.147997	-0.0322264	0.115588	2.15772
Q8SWU7-2	FBgn0030151	13	10	-0.390937	-0.0748909	0.119766	-0.260055	0.0494237	-0.370472	-0.22989	-0.2263	-0.0705114	-0.0865851	-0.292538	-0.161219	-0.208361	0.021656	3.83247
Q8SWU9	FBgn0000711	4	3	-0.754248	-0.767315	-0.649659	-0.675336	-0.447208	-0.117564	-0.641516	-0.60803	-0.836537	-0.381345	-0.543924	-0.219438	-0.266825	5.98648e-06	12.026
Q8SWV3	FBgn0033349	4	2	0.0477503	-0.277438	-0.0806075	0.555878	0.654297	0.564198	0.439373	-0.0766571	0.029904	0.403082	0.24815	0.0811346	0.389221	0.042616	3.15552
Q8SWX8	FBgn0038039	2	1	-0.164292	0.0371125	-0.192412	-0.194823	-0.0253866	-0.0797076	0.00706367	-0.144343	0.0483464	-0.0782016	-0.0135391	-0.252233	-0.184024	0.160896	1.827
Q8SX32	FBgn0032329	4	6	0.0292441	-0.106678	-0.167617	0.0146793	-0.0192739	-0.550521	0.162774	0.136577	-0.432487	-0.000112529	0.173263	0.194117	0.0849648	0.417376	0.873767
Q8SX50	FBgn0035318	3	3	-0.0317103	0.0825346	0.482968	-0.0153331	0.0539028	0.111122	0.390907	0.0126309	0.324564	-0.288537	1.46314	0.0937152	0.188391	0.123396	2.09235
Q8SX57	FBgn0051549	7	4	-0.749211	-0.840254	-0.970093	-0.565021	-0.667642	-0.380822	-0.0634394	-0.0183943	-0.366258	-0.126692	-0.063617	-0.209167	-0.107298	0.00170641	6.37336
Q8SX64	FBgn0035411	4	5	0.0166275	0.111715	0.0749941	0.210937	0.0562232	0.375918	0.194399	-0.21627	0.39749	0.0106679	0.0672947	-0.0358909	-0.0249759	0.0948975	2.35496
Q8SX76	FBgn0051453	5	3	-0.188442	-0.0957368	-0.798673	0.445562	-0.490638	-0.053163	-0.147535	0.266157	-0.640376	-0.467697	-0.499742	0.209791	-0.451008	0.0631496	2.76225
Q8SX89	FBgn0038476	8	7	2.80181	1.93801	2.5353	2.65975	3.04176	1.26936	2.18372	2.30891	2.38129	1.8687	1.64343	1.41758	1.48848	2.45425e-08	17.5229
Q8SXD0	FBgn0032704	2	2	-0.0640765	-0.110733	0.206443	-0.205406	-0.272678	-0.565638	-0.231713	-0.260125	-0.509052	-0.203754	-0.00609306	0.109049	-0.164892	0.0194348	3.94069
Q8SXE5	FBgn0033451	6	5	-0.158346	-0.637224	-1.15334	-0.331768	0.359507	-0.475115	-0.200436	-0.577958	-0.823318	-0.312698	-0.573509	-0.470432	-0.440446	0.00334558	5.70011
Q8SXF0	FBgn0037529	8	7	-0.170395	-0.237296	-0.109564	-0.278816	0.0327651	-0.111133	0.0741883	0.168953	0.274823	0.316788	0.138959	-0.175428	-0.222611	0.913386	0.0905968
Q8SXG7	FBgn0031607	3	3	0.921192	0.562114	0.252896	0.235001	0.219858	0.453465	0.076119	0.258047	-0.0360366	-0.124854	0.566941	0.173522	0.266201	0.0078716	4.84449
Q8SXI2	FBgn0043842	2	1	-0.207028	-0.181672	-0.0298621	-0.046657	-0.123838	-0.410465	-0.282228	-0.471357	-0.231561	-0.415735	-0.323942	-0.252787	-0.322675	0.00139783	6.57283
Q8SXM8	FBgn0027084	27	14	-0.41963	-0.419312	-0.252119	-0.302578	-0.561103	-0.485284	-0.448294	-0.378335	0.181356	-0.348085	-0.323331	-0.230356	-0.277554	0.000417765	7.78059
Q8SXP8	FBgn0025790	6	3	0.988522	0.536077	0.269061	0.497783	0.559239	0.0112027	0.0710865	0.256834	0.118968	-0.0901892	0.183982	0.572566	0.651264	0.00904877	4.70513
Q8SXQ1	FBgn0036857	5	3	0.0763004	-0.118155	-0.275792	0.376513	0.400837	-0.108558	-0.102021	0.0779281	-0.0360366	-0.124854	0.559032	-0.119852	-0.122618	0.481118	0.731643
Q8SXY6	FBgn0045866	7	3	0.269419	0.166678	-0.0693766	-0.0302464	-0.0573619	-0.0829061	0.223661	-0.0942193	-0.247485	-0.0550745	-0.176112	0.326915	0.310915	0.845939	0.167309
Q8SXZ9	FBgn0030433	2	2	-0.294754	0.708612	0.183128	0.0361568	0.182257	-0.114096	1.72557	-0.000932843	0.394661	0.320516	-0.0775008	0.00194555	-0.469057	0.123129	2.09453
Q8SY06	FBgn0033562	6	4	0.16251	-0.0795693	0.370363	0.250513	0.31971	0.21581	0.1524	0.539586	0.608929	0.661361	0.360324	-0.346783	-1.0445	0.00116863	6.75193
Q8SY17	FBgn0029506	4	1	-0.293121	0.706388	0.118701	0.582559	0.00384673	0.201205	0.412391	0.120298	-0.514003	-0.347344	-0.0351178	-0.119852	0.0705053	0.49501	0.703178
Q8SY19	FBgn0025814	3	2	0.275758	-0.00892868	-0.768599	-0.43139	-0.029544	-1.11738	0.116636	-0.554095	0.0438329	-0.125031	-0.44077	-0.532133	-0.775022	0.0558225	2.88558
Q8SY33-2	FBgn0051992	13	5	1.55069	-0.233159	1.4964	1.03319	0.65168	1.97597	0.725371	0.729991	0.548989	1.04359	1.16282	0.149984	0.548964	0.000179435	8.6257
Q8SY53	FBgn0032015	3	2	0.108816	-0.0487018	-0.0805625	0.190968	-0.0778045	-0.0307244	-0.0555093	0.131433	0.0685729	0.0493384	0.0579786	-0.0307208	-0.00660114	0.587891	0.531213
Q8SY77	FBgn0029854	2	2	-0.207028	-0.566763	-0.0806075	-0.102628	-0.166681	0.0628153	-0.142505	0.0978745	0.27281	-0.50753	-0.328914	-0.204613	-0.0827864	0.0964571	2.33866
Q8SY96	FBgn0052500	4	3	-1.58848	-1.3984	-1.5887	-0.60175	-0.35587	-0.813178	-0.845414	-0.595864	-0.273129	-0.419947	0.195462	-0.97739	-0.222873	0.00097745	6.93056
Q8SYG2	FBgn0027055	8	6	-0.0631162	-0.0283989	-1.24114	0.0911129	0.0113373	0.0139675	0.325755	-0.387437	-0.70278	-0.515353	-0.322606	-0.286417	-0.160193	0.0837253	2.48021
Q8SYL1	FBgn0022288	8	3	-0.0385845	-0.681347	0.373145	0.0767817	0.047044	-0.206192	0.0395968	0.0579218	0.638359	0.166657	0.0869062	-2.35576	-0.437049	0.652019	0.427682
Q8SYN6	FBgn0035830	9	4	0.814387	0.613052	0.766896	0.495231	0.380127	0.865496	0.105443	0.378086	0.788623	0.509214	0.43442	-0.0128216	0.315447	2.07133e-05	10.7847
Q8SYN7	FBgn0030507	9	6	0.230122	-0.186814	-0.0832996	-0.358721	-0.305316	-1.02415	0.249645	1.28124	1.30819	0.270638	0.572286	-0.476442	-0.26106	0.423073	0.860211
Q8SYP9	FBgn0044510	5	2	0.0238116	-0.012107	0.0594721	-0.201162	-0.310646	0.0246645	-0.0678674	0.030486	-0.00687814	0.161527	0.182421	-0.0664538	0.125781	0.872106	0.136845
Q8SYS2	FBgn0032382	7	7	-0.488694	-0.419664	-0.176108	0.153704	0.422562	-0.901355	-0.102021	-0.131243	0.134619	-0.226722	-0.480568	-0.465261	-0.299091	0.105203	2.25186
Q8SYS7-2	FBgn0262115	5	9	0.133759	-0.21496	0.0339519	0.454436	0.00401694	-0.51144	-0.0711974	-0.0301435	0.574281	-0.123486	0.124327	0.120618	0.299906	0.749617	0.288193
Q8SZ03	FBgn0039993	4	4	-0.137522	-0.423725	-0.45294	-0.0908938	0.254195	-0.287027	-0.358496	-0.365626	-0.384676	-0.45922	-0.119913	-0.119852	-0.13973	0.00503132	5.29207
Q8SZ38	FBgn0035257	9	5	2.6759	3.45641	0.502541	1.71941	1.64544	2.3506	3.5791	3.46502	0.895502	2.9265	2.75443	1.97138	1.96156	9.70014e-06	11.5434
Q8SZA8	FBgn0035529	1	2	-0.0815279	-0.153353	0.307774	0.0746776	-0.0913001	-0.976846	-0.102021	-0.13224	-0.0360366	0.0226797	-0.112374	0.241183	-0.156144	0.276419	1.28584
Q8SZB7	FBgn0047178	2	2	-0.207028	0.000535024	-0.19633	-0.0621534	0.218878	-0.108558	-0.00751925	-0.197521	-0.555753	0.0956335	0.1077	-0.119852	0.461481	0.289213	1.24059
Q8SZG2	FBgn0032247	3	2	-0.255457	0.0419403	0.0513446	0.178475	0.0271286	-0.232135	-0.238992	0.211336	0.000144984	-0.0392481	-0.083381	0.289021	-0.246344	0.645325	0.438001
Q8SZU2	FBgn0036763	4	6	0.0562893	-0.325591	-0.0107303	-0.387107	0.150522	0.398001	-0.168829	0.0633663	-0.147245	-0.625745	-0.462339	0.344596	-0.0286785	0.199655	1.61117
Q8SZY7	FBgn0035945	3	2	0.00278526	-0.382593	-0.166697	0.106406	-0.067179	-0.466852	-0.0777706	-0.375884	-0.227835	-0.304427	0.0353979	-0.119852	-0.580181	0.0257319	3.66003
Q8T045	FBgn0086253	4	5	0.846533	0.910391	0.0629044	-0.172984	-0.361093	0.105184	-0.156186	-0.123527	0.473465	0.5435	-0.0613217	-0.202987	-0.133989	0.189863	1.66145
Q8T079	FBgn0043456	23	11	2.20664	1.4128	1.69179	1.60782	1.73957	1.98527	2.36199	1.60268	2.10169	2.04325	2.08308	0.218063	0.260635	1.37899e-09	20.4019
Q8T088	FBgn0037943	7	7	1.01404	1.59736	0.480055	1.0742	0.742088	0.452069	0.775311	0.679067	0.744384	0.66488	0.77976	0.954341	0.483293	6.04952e-06	12.0155
Q8T0L3	FBgn0023143	49	31	0.0247959	-0.094689	-0.334378	-0.25876	-0.367087	-0.346278	-0.218186	-0.0205414	-0.292607	-0.352357	-0.483269	-0.159479	-0.16503	0.00167392	6.39259
Q8T0Q4	FBgn0033385	9	9	-0.083718	0.809665	-0.166154	-0.997678	0.811857	0.359143	-0.924635	0.93782	-0.487309	-0.036588	-1.20015	0.107635	0.196762	0.721129	0.326937
Q8T0S6	FBgn0261456	9	7	0.643334	0.777668	0.263234	0.235108	0.909866	-0.0117108	-0.168771	0.119615	0.29505	0.095677	0.395175	0.303061	0.598633	0.0099134	4.61387
Q8T390	FBgn0038659	7	2	0.233124	0.624898	0.279209	0.214213	0.518757	0.026923	0.017146	0.260063	-1.5268	0.0727538	0.267442	0.199443	0.180132	0.628524	0.464381
Q8T3I1	FBgn0032467	1	1	0.175376	-0.118155	0.138144	0.0681166	0.00114882	0.255298	-0.102021	0.0574845	0.0224216	-0.10245	-0.00979528	0.3152	-0.167508	0.543614	0.609516
Q8T3L6	FBgn0036691	7	7	-0.262579	-0.0601949	-0.672229	-0.811414	-0.208214	-0.366009	-0.32904	-0.17285	-0.887516	-0.580367	-0.578421	0.0219577	0.117544	0.000357974	7.93505
Q8T3U2	FBgn0033912	5	2	0.106813	0.169968	0.213538	-0.0612511	-0.0321909	0.173179	0.0308479	0.0805413	0.340144	0.0556935	0.0684672	-0.12165	0.0549622	0.0711453	2.64303
Q8T3U4	FBgn0023528	4	4	-0.207028	0.290827	-0.0806075	-0.102628	-0.0913001	-0.108558	-3.1921	0.0954802	0.0129022	-3.92507	-3.61728	-0.119852	-0.854905	0.0666159	2.70881
Q8T3V6	FBgn0014023	7	9	0.0924536	-0.00520354	-0.182298	-0.328137	-0.189881	-0.583991	1.12526	-0.289217	-0.0719908	-0.839697	-0.11358	0.0929368	-0.114114	0.431154	0.841289
Q8T410	FBgn0015622	10	9	0.682619	1.05489	0.905575	1.06807	0.598101	0.815257	0.952158	0.743844	1.05727	1.02779	0.823788	1.14339	0.872981	2.45425e-08	17.5229
Q8T481	FBgn0052022	1	2	0.133554	-0.118155	-0.0806075	-0.102628	0.194144	0.00263797	-0.130144	-0.381924	-0.0360366	0.0957882	-0.112374	-0.334059	-0.200653	0.456564	0.784025
Q8T4A9	FBgn0030789	5	1	-0.207028	-0.118155	-0.495681	-0.940165	-0.0913001	0.0349487	0.214298	0.252863	0.334369	0.150506	0.412263	-0.119852	-0.0829795	0.763229	0.270197
Q8T4E1	FBgn0023545	6	3	-0.331143	-0.140982	-0.117315	-0.147107	-0.141047	-0.0838932	0.563436	1.50524	2.16594	-0.278331	-0.242492	-0.14809	0.10042	0.34236	1.07189
Q8T4F7-2	FBgn0000578	8	4	0.930862	0.912771	1.03972	1.45886	1.06676	1.24933	0.600525	0.385269	0.0485017	0.0145954	0.792006	0.492865	0.679473	0.000187105	8.58384
Q8T4G5	FBgn0036702	24	14	0.22716	-0.0603234	-0.617919	-0.403006	-0.245192	-0.0186675	-0.0606389	-0.307589	-0.0585474	-0.247624	0.00922948	-0.201119	0.0396548	0.0622531	2.77655
Q8T6B9	FBgn0028577	18	11	1.04176	0.617283	0.481545	0.525538	0.598321	0.951195	0.728762	1.12221	0.268131	1.16927	0.554783	0.483297	0.691935	8.97999e-06	11.6205
Q8T6I0	FBgn0016693	20	17	0.186988	-0.251256	-0.187731	-0.290563	-0.0415233	0.197115	-0.220161	-0.250431	0.215027	-0.140051	-0.143169	-0.1369	-0.060649	0.2579	1.35518
Q8T8Q1	FBgn0033038	5	7	-0.135521	-0.0207389	-0.107705	-0.258479	0.040275	-0.724246	-0.102021	-0.328996	-0.024798	-0.0749944	-0.686511	0.157921	0.0584887	0.0255079	3.66877
Q8T8R1	FBgn0034802	9	4	0.621305	1.0037	0.335392	0.0995098	0.152796	1.89203	0.174049	0.493393	-0.576503	0.881412	0.217239	0.116891	0.160446	0.0256569	3.66294
Q8T9B6	FBgn0004132	7	3	0.507063	0.41655	0.707785	0.512302	0.153921	1.10153	0.667474	1.09933	1.30915	1.29082	1.02513	0.310756	0.219813	3.14982e-05	10.3656
Q8T9D1	FBgn0044324	14	12	1.93034	1.48268	1.3192	1.6875	1.68701	1.6115	1.55258	1.71259	1.65827	1.77632	1.51376	1.82578	1.35919	2.45949e-10	22.1259
Q8T9D5	FBgn0030478	22	14	-0.73865	-0.606756	-0.56604	-0.8343	-0.356713	-0.493368	-0.327307	-0.134902	-1.22037	-0.118838	-0.729831	-0.0773526	-0.0624846	0.000191626	8.55997
Q8T9H1	FBgn0010575	1	2	-0.253333	-0.277876	-0.0213626	-0.00450628	-0.0913001	-0.166553	-0.0947488	-0.105194	-0.0360366	-0.115053	-0.0878591	-0.196951	-0.221112	0.0344449	3.3684
Q8WTC1	FBgn0026261	10	7	-0.411391	-0.0867236	0.0611308	-0.0528799	-0.0583	-0.0716081	-0.140823	0.0725233	0.519028	0.176657	-0.0555151	-0.293658	-0.761388	0.959082	0.0417786
Q94511	FBgn0017566	29	17	-0.288595	-0.40936	-0.257677	-0.259378	-0.206412	-2.11039	0.163112	-0.210629	-0.442651	-0.259756	-0.205499	-0.692667	-0.660651	0.0386093	3.25426
Q94513	FBgn0015602	6	4	0.803885	0.270952	1.22296	1.20915	0.96613	1.65358	0.597943	0.967668	1.5571	1.513	1.31037	0.646376	0.913789	4.29021e-06	12.3592
Q94515	FBgn0001941	3	2	-0.0649148	0.454345	0.252724	-0.0420275	0.101582	0.184587	0.446759	0.190603	-0.141367	-0.13362	0.128506	0.0254123	0.0225675	0.11552	2.15831
Q94516-2	FBgn0019644	8	7	0.0516872	0.0682637	-1.14735	-0.560581	-0.536539	-0.402971	-0.32555	-0.0271308	-0.831944	-0.259501	-0.640742	0.396313	-0.0457391	0.00394791	5.53457
Q94517	FBgn0015805	9	5	0.71836	0.428275	0.631276	0.721707	0.639217	0.142622	0.311806	0.470746	0.824496	0.582562	0.651568	0.33621	0.409788	7.74216e-06	11.7688
Q94518	FBgn0086904	8	8	-0.0916836	-0.277116	0.124516	-0.502523	-0.543314	0.162826	0.0182121	-0.0518942	0.340192	0.0800727	0.0423455	-0.314279	-0.197575	0.511073	0.671242
Q94522	FBgn0004888	9	5	-0.420548	-0.725679	-0.164427	-0.221793	-0.0915074	-0.396288	-0.396763	-0.289302	-0.493076	-0.287028	-0.21672	0.0502665	-0.0453327	0.000291897	8.13911
Q94523	FBgn0261439	21	14	-0.491057	-0.524073	-0.401271	-0.615874	-0.369941	-0.179253	-0.137997	-0.336041	-0.476238	-0.351815	-0.245455	-0.116377	-0.191163	4.89616e-05	9.92447
Q94524	FBgn0024432	4	1	-1.28355	-0.886216	-0.485128	0.371473	0.319666	-0.0638073	-0.649089	-1.18574	-0.299936	-0.268501	-0.433708	-0.212325	-0.107699	0.0190635	3.95998
Q94529	FBgn0019982	4	5	-0.0676965	0.0672509	-0.0806075	-0.3695	-0.0913001	-0.157489	-0.204946	-0.125337	-0.579872	-0.261283	-0.246602	-0.0039682	0.0635037	0.0115711	4.45924
Q94535	FBgn0017457	2	2	0.656724	0.273987	0.565726	0.47749	0.232921	1.663	0.303281	0.450347	0.398069	0.591445	0.92268	-0.409079	-0.437569	0.000535656	7.53202
Q94546	FBgn0019637	3	4	-0.0169834	1.58208	0.941014	0.57847	0.207562	0.618283	0.0116179	0.462751	0.0437853	0.175076	0.158833	0.0289851	-0.345047	0.0124438	4.38653
Q94880	FBgn0003177	12	1	1.04876	0.54842	0.580777	0.0116917	0.25894	0.902303	-0.625814	0.940798	1.40983	-0.914246	0.254558	0.671978	0.822048	0.0823049	2.49732
Q94883	FBgn0015664	17	10	1.56275	1.14014	1.17766	1.32106	1.44068	0.344778	0.191429	0.662977	1.01319	0.419431	0.661603	0.643669	0.577092	5.21331e-05	9.86171
Q94887	FBgn0013997	8	5	0.531208	0.727776	-0.0806075	-0.102628	-0.0913001	1.20621	1.55066	0.571973	-0.0360366	-0.124854	0.702985	0.442384	0.762266	0.0265475	3.62882
Q94899	FBgn0013746	11	10	-0.503962	-0.385902	-0.28255	-0.166514	-0.0347396	-0.48206	-0.305226	-0.131156	-0.157805	-0.175694	-0.134719	-0.0490565	-0.396039	0.00143382	6.54741
Q94901	FBgn0011640	10	10	0.464616	0.362654	1.5479	0.988153	0.0817685	0.942839	0.903948	1.09378	0.981466	1.07018	0.921652	0.70439	0.755759	2.62623e-05	10.5474
Q94920	FBgn0004363	15	11	-0.132147	-0.203615	0.0736571	0.133267	-0.270207	-0.325643	-0.150957	-0.0693844	-0.417554	-0.0474396	0.0474858	-0.133457	-0.137658	0.0805027	2.51946
Q95029-2	FBgn0013770	15	7	-0.272539	-0.144182	0.565638	0.0624882	0.162865	-0.272695	0.138266	0.175106	0.0986978	0.673476	0.286972	0.0252759	-0.104012	0.198421	1.61736
Q95083	FBgn0016697	12	8	-0.243825	-1.13134	0.26075	-0.835624	-0.0771536	-1.22598	-0.957883	-1.0598	-1.18266	-0.888472	-0.368136	-0.088177	-0.159016	0.000722589	7.23267
Q95R98	FBgn0035951	6	3	-0.543421	0.0258509	-0.655446	-0.544057	-0.242291	-0.133034	-0.14567	-0.464064	-0.659177	-0.171084	-0.482038	-0.265212	-0.294755	0.000746959	7.1995
Q95RA8	FBgn0038965	4	4	-0.512345	-0.333109	-0.257811	-0.376835	-0.373374	-0.56578	-0.343291	-0.370189	-0.643699	-0.49971	-0.511765	-0.275139	-0.547628	5.07569e-06	12.191
Q95RA9	FBgn0038149	8	5	-0.932093	-0.346954	-0.442981	-0.352388	-0.446189	-0.241597	-0.247295	-0.589848	-0.892015	-0.424293	-0.878061	-0.100004	-0.361282	6.59739e-05	9.62625
Q95RC4	FBgn0034345	7	7	0.0455963	-1.79593	-0.97984	-0.118928	-0.652084	0.0109433	-0.284256	-0.46708	0.0943997	1.44078	0.620051	-0.175498	0.0851957	0.474146	0.74624
Q95RE4	FBgn0022959	11	10	0.572577	1.13293	0.896416	0.777844	0.282462	2.00308	0.469811	0.836141	1.25032	1.75485	0.832727	0.415046	0.441981	6.05548e-05	9.71196
Q95RF6	FBgn0036928	3	3	0.0713346	-0.294935	0.0863536	-0.479305	-0.606043	0.212162	-0.118604	-0.0326904	0.516541	0.0040716	-0.0340501	0.0871397	-0.368646	0.572317	0.558063
Q95RH7	FBgn0031090	4	3	0.135098	0.0781889	-0.268492	0.154934	0.189237	-0.349133	0.0805888	-0.0724812	0.516139	-0.188863	-0.104563	-0.0198602	-0.506248	0.867081	0.142623
Q95RJ9	FBgn0263933	6	3	-0.0307917	0.383958	0.148631	0.0800062	0.177997	-0.571518	-0.294531	-0.606721	0.138285	-0.747143	0.078664	0.106831	0.0411526	0.369551	0.995466
Q95RN0-2	FBgn0038013	8	4	-0.00602067	-0.485519	0.212767	-0.26496	-0.0693139	-0.169593	0.170546	0.0709352	0.179388	0.357313	-0.0632413	-0.211496	0.0321194	0.946166	0.0553371
Q95RR1	FBgn0043783	2	2	-0.323181	-0.4217	-0.0396786	-0.522847	-0.0980316	-0.0568783	-0.102021	0.337692	-0.0360366	-0.124854	0.133117	0.063875	-0.104286	0.191786	1.65138
Q95RS6	FBgn0058160	2	2	-0.337978	0.286201	0.11001	-0.347285	-0.383308	0.30394	-0.0871181	-0.13224	0.106355	-0.124854	0.393496	-0.119852	-0.0155163	0.851792	0.160412
Q95RV5	FBgn0004132	2	3	-0.27051	-0.710872	-0.890064	-0.11094	-0.0329221	-0.248552	0.291326	0.0333835	-0.701743	0.187337	0.2963	-0.063322	0.183446	0.154299	1.86886
Q95RX5	FBgn0037655	5	2	0.17357	0.661052	0.3457	0.260683	-0.442316	1.02493	-0.289537	0.434114	0.149254	0.510295	0.20367	-0.762537	-0.567568	0.0490809	3.01428
Q95RX7	FBgn0039846	5	4	-0.185365	-0.0164696	-0.317889	-0.141102	0.0631691	-0.558709	-0.724494	0.289572	-0.123822	-0.377662	-0.259091	-0.279665	-0.213607	0.0385716	3.25524
Q95S25	FBgn0026326	12	12	0.0351155	0.317176	0.109583	-0.0367281	0.244193	-0.160041	0.0194752	-0.298181	0.0338236	-0.385242	-0.283298	0.363291	0.232034	0.660946	0.414083
Q95SA6	FBgn0010590	10	5	-0.148201	-0.25924	-0.201074	-0.100684	-0.407152	-0.544595	-0.0376071	-0.488148	-0.218647	-0.159849	-0.0947855	0.0204341	-0.195063	0.00256658	5.96518
Q95SB0	FBgn0031479	11	11	-0.318101	0.386802	-0.72014	-0.396459	-0.154964	-0.27187	-0.120038	-0.15046	-0.776449	-0.325768	-0.040722	0.380973	0.384103	0.0237356	3.74078
Q95SB2	FBgn0022344	3	5	0.0564525	0.546693	0.299154	-0.040978	0.613752	0.400737	0.0408089	-0.0701931	-0.245201	-0.0239308	0.0443609	-0.0138385	0.659969	0.130814	2.03398
Q95SH7	FBgn0035440	2	2	-0.499527	-0.302074	-0.250803	-0.169607	-0.376486	-0.108558	-0.414464	-0.310171	-0.216342	-0.394474	-0.773513	-0.0130834	0.0831673	0.000264846	8.23636
Q95SI7	FBgn0038924	6	9	-0.528608	-0.355522	-0.647988	-0.358937	-0.487859	-0.201842	0.112321	-0.200167	-0.565653	-0.107034	-0.369279	0.257964	-0.223371	0.000969839	6.93838
Q95SK3	FBgn0050291	3	6	-0.242751	-0.118155	0.489158	0.255617	0.22621	-0.108558	-0.102021	-0.13224	-0.0360366	0.117885	0.459339	0.717439	0.331357	0.41257	0.88535
Q95SN1	FBgn0033924	3	3	-0.322681	-0.119077	-0.027066	-0.22947	0.00637799	-0.343935	-0.102021	-0.13224	-0.0515038	-0.124854	-0.112374	-0.0974436	-0.168182	0.0185807	3.98563
Q95ST2-2	FBgn0036141	2	3	0.180738	-0.090417	-0.0806075	0.198496	-0.0913001	0.413226	0.0698193	0.0960637	0.265223	0.0428189	0.199491	-0.0229289	0.269761	0.104585	2.25776
Q95T12	FBgn0261722	2	1	0.00841324	0.250502	0.0637877	0.147885	0.196962	-0.108558	0.279737	0.0168383	0.0663543	0.0162831	-0.0379992	0.434076	0.245883	0.158885	1.83957
Q95T98	FBgn0051522	2	1	1.28551	0.953177	1.27707	1.23247	0.455848	-0.108558	0.637985	-0.13224	1.17644	0.817617	-0.112374	0.391292	0.76061	0.00211975	6.15646
Q95TK5	FBgn0039854	3	4	-0.165395	-0.0601743	-0.128341	0.0435586	-0.327815	-0.107287	-0.100838	-0.207479	-0.240512	-0.05629	-0.177299	-0.394069	-0.0331911	0.0165511	4.1013
Q95TP0	FBgn0051961	5	4	-0.99718	-0.793206	-1.18925	-0.547399	-0.606487	-0.990722	-1.0128	-0.73896	-0.836293	-1.06089	-0.909549	-0.121724	-0.350206	8.11864e-08	16.3265
Q95TS5	FBgn0036570	2	2	-0.47273	-0.204455	-0.140194	-0.173582	-0.288905	-0.0269916	-0.102021	-0.177329	-0.0826027	-0.342168	-0.26499	-0.0930553	-0.232662	0.00280187	5.87747
Q95TW1	FBgn0037815	6	5	-0.05282	-0.166667	0.184444	0.088662	0.0631754	0.0384439	0.419063	0.22003	-0.235412	0.231518	0.562768	0.426354	0.672171	0.153991	1.87086
Q95U20	FBgn0033914	20	24	-0.586772	-0.0304056	-0.308737	-1.3714	-1.1621	-0.0939739	0.0575071	-0.755606	-0.416256	-0.483877	-0.362277	-0.212981	-0.135313	0.00343993	5.6723
Q95U30	FBgn0015573	3	6	0.115296	-0.221107	0.0579232	0.258557	0.669537	-0.293949	0.101433	-0.13224	-0.0360366	0.0771903	-0.306925	0.0678942	-0.197848	0.7973	0.226524
Q95U34	FBgn0035950	3	4	-0.534013	-0.386623	-0.233706	-0.204233	0.148345	-0.140344	0.344995	-0.39648	-0.29478	-0.344874	-0.188904	-0.102217	0.10472	0.0327668	3.41834
Q95V81	FBgn0028991	2	2	0.44795	-0.211434	-0.613238	0.20408	-0.0913001	0.292287	0.607534	0.547024	1.01789	-0.0100687	0.743015	0.354236	0.846082	0.0899093	2.40895
Q95VY8	FBgn0024734	3	3	0.0961952	0.0282163	-0.357595	-0.799263	-0.423948	-0.27059	-0.165265	-0.443768	-0.344213	-0.491723	-0.47732	-0.0602076	1.09128	0.00199318	6.21803
Q95WY3	FBgn0038964	17	7	1.12534	0.951363	0.837555	0.673033	0.743449	1.55713	0.944978	1.04601	1.43348	0.624829	0.850638	0.910476	0.951372	6.35833e-07	14.2683
Q960B1	FBgn0010812	17	14	-0.17021	-0.2365	0.145662	0.0854418	-0.128054	0.478605	0.0490789	-0.0492626	-0.125142	-0.186979	-0.372574	0.200144	0.20381	0.586161	0.534161
Q960C4	FBgn0035253	7	5	0.365787	0.181298	0.292623	0.0948639	0.185303	1.16703	0.15168	0.181309	0.229156	0.404884	0.318167	0.50279	0.333429	0.00516297	5.26624
Q960D3	FBgn0046214	21	8	0.849771	0.845415	0.820961	0.411939	-0.0730294	1.42052	-0.351556	0.49838	0.649677	1.05156	0.192385	-0.104723	-0.249367	0.00306315	5.78831
Q960J6	FBgn0031374	4	2	0.408727	0.289303	0.383472	0.419546	0.514104	1.2125	0.302318	0.535292	0.550377	0.503449	0.834616	0.00611241	0.226267	6.5282e-05	9.63679
Q960K8	FBgn0038326	7	4	-0.158458	-0.0275121	0.152982	0.0624508	0.194851	-0.0701772	0.124004	0.126869	-0.257468	0.0439061	-0.210807	-0.082725	-0.157749	0.979301	0.0209163
Q960M4	FBgn0038570	4	4	-0.715522	-0.929925	-0.155514	-0.232779	0.225748	-0.557057	-0.0248985	-0.066905	-1.10751	-0.0767675	-0.0761352	-0.286639	0.0579001	0.0237244	3.74125
Q960Q8	FBgn0035027	15	13	0.542843	0.234401	0.194084	0.293448	0.486298	-0.231935	0.243813	0.108692	0.52666	-0.0142757	0.318784	-0.0754255	-0.0362986	0.00931263	4.67638
Q960R0	FBgn0034971	4	6	0.0413823	-0.319631	-0.103567	-0.0623031	-0.0879578	0.228794	-0.120903	-0.0725988	0.131486	-0.305917	-0.0700142	0.123569	-0.22825	0.311664	1.16583
Q960T2-5	FBgn0013334	12	8	-0.376951	-0.247074	0.203647	-0.105246	-0.221087	-0.0685428	-0.654964	-0.500553	-1.42873	0.254197	-0.268249	-0.317814	-0.0953141	0.0469569	3.05853
Q960V1	FBgn0010762	3	4	0.454777	0.532243	0.435877	0.624985	0.180799	-0.108558	0.170431	-0.13224	-0.0360366	0.487317	-0.112374	0.225302	0.408923	0.0326761	3.42111
Q960W6	FBgn0034142	6	3	1.74892	2.0332	1.8236	1.8374	1.58972	2.21355	2.17281	1.81997	1.36851	1.75632	1.77194	0.874255	0.237335	8.51353e-10	20.8842
Q960X8	FBgn0031450	8	11	0.0837864	-0.22266	0.250168	0.0995797	-0.289674	-0.0216863	-0.290463	-0.0321996	-0.632194	0.206589	-0.376709	0.155306	0.0161449	0.243429	1.41293
Q960Y8	FBgn0038535	32	23	1.08009	0.915635	1.25935	0.76862	0.0689427	1.82024	0.190448	0.547419	0.656071	0.679102	0.41055	0.238865	0.131933	0.000334045	8.00423
Q960Z0	FBgn0030268	13	12	-0.403437	-0.112533	-0.633088	-0.221526	-0.547115	-0.586125	-0.546393	-0.508842	-0.433436	-0.652403	-0.372506	-0.668041	-0.79573	1.83228e-05	10.9074
Q961C9	FBgn0050404	5	6	0.798776	-0.0136046	0.197328	0.935071	-0.0913001	1.00123	0.672358	0.748209	0.310436	0.936897	0.826005	0.246562	0.696001	0.000624822	7.37804
Q961D3	FBgn0039644	8	7	-0.158239	-0.408657	-0.0723771	-0.247029	-0.669806	-0.601573	-0.504346	-0.377733	0.210142	-0.284927	-0.513731	-0.486478	-0.526364	0.00229752	6.07592
Q961R8	FBgn0027088	31	18	-0.431494	-0.430852	-0.293653	-0.337762	-0.310091	-0.449745	-0.411634	-0.442727	-0.286447	-0.243487	-0.354309	-0.251495	-0.348066	6.74113e-06	11.9073
Q961V1	FBgn0029818	2	2	0.234834	-0.00935244	0.0804847	0.0297347	0.139451	-0.0695463	-0.231683	0.240102	0.0317476	0.0141944	-0.112374	-0.413082	-0.598335	0.615046	0.486058
Q962I2	FBgn0015286	3	2	0.35144	0.141081	-0.116253	0.379965	0.113997	-0.22735	-0.170008	0.23574	0.362376	-0.0850048	0.237078	0.0462346	0.125461	0.181251	1.70787
Q963E0	FBgn0013772	2	2	0.37278	0.373456	-0.0806075	0.310643	0.320805	0.220158	0.363578	0.304177	-0.0360366	-0.124854	1.60808	-0.119852	-0.617807	0.0379696	3.27097
Q968K4	FBgn0037301	12	11	0.085425	0.276718	0.219023	-0.388738	-0.234372	-0.00897556	0.540742	-0.240808	0.0741836	-0.00634452	-0.0334795	-0.349735	-0.252032	0.790769	0.234749
Q99323-2	FBgn0005634	1	55	0.0316579	-0.0605049	-1.00071	-1.77696	-0.635484	-0.747101	0.65228	0.534469	0.935107	0.281251	0.625903	0.227509	0.295237	0.700969	0.355292
Q9BLY4	FBgn0010531	3	2	-0.42194	-0.529753	-0.0806075	-0.215019	-0.216096	-0.467527	-0.214962	-0.360131	-0.21839	-0.312649	-0.224308	-0.245672	-0.526209	0.000240822	8.33145
Q9GPQ1	FBgn0033518	13	9	2.67573	2.22508	2.54571	2.62711	2.80977	3.0819	1.90176	2.41622	1.02737	2.15303	1.77291	2.30111	2.21151	4.28815e-08	16.9648
Q9GQ89	FBgn0039726	3	3	-0.18453	-0.0128685	-0.0806075	-0.0578403	-0.249444	-0.108558	0.0863352	-0.614078	0.0967344	-0.124854	-0.112374	-0.0955209	-0.406767	0.100453	2.29807
Q9GQN5	FBgn0039338	6	6	0.0450202	0.258921	0.269812	0.40633	0.293765	0.263231	1.21818	0.128987	-0.0360366	0.959729	0.857778	0.450989	0.598422	0.00533116	5.23419
Q9GQQ0-3	FBgn0086676	2	1	-0.221381	-0.207176	-0.0806075	-0.00611333	-0.0913001	-0.336757	-0.19474	0.0831829	-0.189943	0.290148	0.0214293	-0.521048	-0.392368	0.223058	1.50033
Q9GQR5	FBgn0051641	12	5	-1.21597	-1.59833	-0.933186	-1.48369	-1.61461	0.161403	-2.06322	-1.47381	-1.25709	-1.07364	-0.874306	-1.1778	-1.28335	1.90599e-05	10.8679
Q9GSP5	FBgn0026370	15	11	0.4318	-0.105902	0.195467	0.0600353	0.0186762	0.154547	-0.0566347	-0.0290855	0.047318	0.272886	0.127975	-0.366968	-0.162086	0.125231	2.07759
Q9GSZ3	FBgn0022131	13	9	0.105269	0.0140079	0.21786	-0.0222318	0.132166	-0.161322	0.323544	0.0964061	0.13479	0.338024	0.177994	1.5836	0.282551	0.0581369	2.84495
Q9GU68	FBgn0034967	13	6	-0.142168	-0.349515	-0.0125103	-0.422949	-0.322849	-0.3092	-0.0886293	-0.112427	0.179133	0.198292	-0.0272179	-0.350837	-0.197126	0.105763	2.24655
Q9GV40	FBgn0020756	1	13	-0.207028	-0.118155	-0.035728	-0.102628	-0.0913001	-0.412057	-0.0545971	-0.2348	0.11962	-0.124854	-0.191296	-0.411295	-0.61426	0.0365348	3.30949
Q9GYU8	FBgn0026207	13	13	0.271872	-0.189933	0.0688048	0.083863	0.00789816	-0.0474453	0.0162651	-0.125466	0.126268	-0.240728	0.0747967	0.0808159	-0.0711225	0.948294	0.053091
Q9I7D3	FBgn0042134	26	19	-0.0319284	0.0134064	0.51163	-0.0584956	-0.20641	-0.0566514	-0.713122	-0.109121	0.0393106	0.124939	-0.151056	-0.183331	-0.258713	0.568228	0.565233
Q9I7H9	FBgn0051120	9	2	-0.371536	-0.133024	0.583464	-0.113727	-0.254349	0.120223	-0.117332	0.110738	-0.179353	0.49782	-0.231946	-0.119852	-0.0338759	0.942041	0.0597069
Q9I7K0-5	FBgn0051363	9	6	1.41699	2.34346	1.80931	1.73707	1.25952	1.55381	1.14808	2.33878	0.928311	1.10568	1.50573	1.48003	1.7053	3.49658e-07	14.8663
Q9I7K5	FBgn0053105	2	3	-0.108867	0.0398497	0.380982	0.299007	-0.422755	0.0955299	0.406332	0.324314	0.252233	0.262661	0.280507	-0.433152	-0.676852	0.0720411	2.63052
Q9I7K6	FBgn0037624	15	10	-0.291807	-0.528107	-0.85877	-0.645401	-0.482592	-0.480748	-0.49565	-0.443831	-0.814791	-0.394471	-0.365533	-1.49468	-0.200867	6.35738e-06	11.9659
Q9I7L8	FBgn0032863	4	4	-0.390345	-0.290904	-0.39808	-0.300878	-0.00608417	-0.195034	-0.279145	-0.174145	0.0405869	-0.0129126	-0.242184	0.201082	0.0320687	0.00523258	5.25285
Q9I7M2	FBgn0032818	2	1	-0.0918888	-0.022126	-0.329147	-0.577011	-0.0117959	-0.536019	0.12722	-0.403631	-0.244841	-0.124854	-0.112374	0.165966	0.766847	0.0182707	4.00246
Q9I7N0	FBgn0032456	7	8	-0.0313314	-0.271297	-0.250585	0.204692	0.242216	0.199404	0.219128	1.04756	-0.00843491	0.140498	0.0607499	-0.0232961	0.0434741	0.229899	1.47012
Q9I7Q9	FBgn0042112	2	1	-0.207028	-0.446955	-0.120556	-0.176031	-0.171473	-0.784125	-0.119096	-0.395406	0.0808718	-0.154047	-0.220164	-0.119852	-0.211527	0.00778376	4.85572
Q9I7T7-2	FBgn0035424	9	8	0.807365	1.62267	1.4241	1.14613	0.603172	1.12516	0.606983	0.190359	0.451291	1.25973	0.99639	0.756038	0.184507	2.38567e-05	10.6434
Q9I7W5	FBgn0029755	3	3	0.797175	0.41026	0.613934	0.922323	-0.0913001	0.644197	0.405213	-0.13224	0.876733	0.70093	1.01729	-0.119852	0.283029	0.000579772	7.45288
Q9N6D7	FBgn0015949	11	9	-0.904601	0.291865	0.578265	0.95157	1.22211	0.222747	0.180926	0.551053	0.656758	0.378894	0.272034	0.476794	0.228348	0.0300758	3.50404
Q9NAZ4	FBgn0053126	1	1	-0.878076	-0.381809	-0.641763	-0.560704	-0.0913001	-0.657933	-0.851227	-0.504189	-0.7997	-1.0632	-0.868085	-0.470067	-0.743033	1.25287e-05	11.2875
Q9NBD7	FBgn0021760	5	9	0.20243	-0.0603681	-0.324526	-0.766194	-0.29884	-0.507608	0.137642	0.0198583	0.00948952	-0.0419808	0.109865	-0.0700219	-0.221063	0.184343	1.69096
Q9NCC3	FBgn0040475	7	7	0.17447	-0.138809	-0.328194	0.34279	-0.257384	0.379303	-0.00680355	0.150588	0.506399	0.114339	0.168014	-0.167416	-0.187312	0.279007	1.27652
Q9NDJ2-2	FBgn0020306	11	6	0.549059	-0.0268185	0.485243	0.30973	1.159	-0.108558	-0.102021	0.294364	-0.0360366	-0.0435089	0.105892	0.245554	0.151571	0.0740963	2.60239
Q9NFN9	FBgn0037357	16	9	0.128464	0.125141	-0.186139	0.194628	0.138775	0.373441	0.38648	0.0516734	0.337641	-0.00643691	0.199104	0.59417	0.238204	0.0296861	3.51708
Q9NFP5	FBgn0035772	8	5	0.435389	0.446939	-0.0806075	-0.102628	-0.0913001	1.14344	0.904235	1.09009	0.450866	1.28259	0.912998	0.613167	0.649334	0.00310616	5.77437
Q9NFU0	FBgn0028734	1	1	-0.170948	-0.198766	-0.00611505	-0.122857	-0.521496	0.162944	-0.037406	-0.237725	0.102302	-0.221273	-0.0818172	-0.157058	-0.306047	0.0997424	2.30516
Q9NFU0-2	FBgn0028734	29	16	0.317705	0.652606	0.083183	-0.233703	-0.319755	0.642347	-0.0681887	-0.351465	-0.0124362	0.153372	0.00925088	-0.193408	-0.135571	0.494434	0.704342
Q9NG27	FBgn0038118	9	11	-0.0201933	0.178222	1.36922	-0.45186	-1.4184	-0.342419	-0.102021	-0.247179	-0.204595	-0.461114	0.256196	-0.204271	-0.173413	0.541278	0.613823
Q9NG60	FBgn0041588	8	3	0.0689425	0.137067	-0.781633	0.0167226	-0.237531	0.322729	0.0196461	0.024741	-0.0820842	0.149796	-0.177688	-0.0374771	-0.0973706	0.628766	0.463997
Q9NH01	FBgn0014374	8	7	-0.665161	-0.518848	-0.452224	-0.885207	-0.469137	-0.341761	-0.619193	-0.442576	-1.06569	-0.691256	-0.806101	-0.274166	0.18704	4.3248e-06	12.3511
Q9NH11	FBgn0040290	4	5	-0.645574	-0.406839	-0.54416	-0.102628	-0.117007	-0.466548	-1.13573	-1.01439	-0.773242	-0.90517	-0.773128	-0.535275	-0.743213	9.87102e-05	9.22332
Q9NH67	FBgn0040282	14	7	-0.231197	-0.0130018	-0.39273	0.514559	0.221761	-1.14131	0.167181	0.122705	-0.00341524	-0.259868	0.0602138	0.00481296	-0.0155183	0.542857	0.61091
Q9NHD5	FBgn0024188	7	5	-0.709619	-0.337578	-0.531947	-0.495094	-0.250053	-0.125867	-0.633756	-0.439639	-1.06315	-0.328397	-0.605979	-0.0610493	-0.493655	9.17618e-05	9.29631
Q9NHX7	FBgn0029134	7	6	-0.474851	-0.414955	-0.298905	-0.0351581	0.0416791	-0.5427	-0.161757	-0.158721	-0.610892	-0.313181	-0.306477	-0.377996	-0.269296	0.00156133	6.46222
Q9NJH0	FBgn0029176	20	13	0.00372457	-0.0290636	-0.0513534	-0.0731905	-0.0126641	0.127611	-0.247936	-0.254271	-0.1618	-0.0496593	-0.189918	-0.130643	-0.145859	0.135163	2.00127
Q9NJH5	FBgn0026620	28	23	-0.151181	-0.464941	0.115174	-0.571661	-0.450377	-0.372511	-0.8863	0.159846	0.401562	0.509897	0.0802434	-0.866441	-0.792263	0.300843	1.20117
Q9NK57	FBgn0014092	7	6	-0.105601	0.0699898	-0.309509	-0.495989	-0.182406	-0.557749	-0.0778521	-0.649088	-1.14599	-0.305744	-0.893526	-0.250406	-0.244781	0.00327795	5.72054
Q9TVM2	FBgn0020497	28	18	0.251414	0.0429061	-0.891981	-0.27133	-0.10151	-0.131324	-0.274763	-0.166895	0.161191	0.112134	-0.0166806	0.202118	0.183977	0.267458	1.31879
Q9TW12	FBgn0024807	1	2	-0.207028	-0.118155	-0.0806075	-0.102628	-0.0913001	0.226335	0.297682	0.106726	0.829378	0.219143	-0.242914	-0.119852	-0.266432	0.474112	0.746312
Q9TW62	FBgn0028833	11	6	-0.602219	-0.352715	-0.242004	-0.301295	0.0722858	-0.209514	-0.0559429	-0.285308	-0.737004	0.0342945	-0.307762	-0.542846	-0.0627694	0.00620102	5.08304
Q9U1H9	FBgn0003321	8	7	0.554579	0.399101	0.528855	0.321403	-0.0459794	0.780102	0.0894995	0.332385	0.347299	0.597282	0.622734	0.305927	0.24845	0.000322655	8.03893
Q9U1J0	FBgn0029155	8	6	-0.405461	-0.773661	0.0660495	-0.467006	-0.144005	-0.398172	-0.180014	-0.447865	-1.44018	0.0289688	-0.14758	0.495467	0.379918	0.0110321	4.50695
Q9U1J9	FBgn0025571	6	8	0.0447898	1.26062	0.599739	0.321504	0.262935	1.45335	0.746428	0.768692	0.659652	0.857661	0.923084	0.920743	1.15153	0.000145152	8.83773
Q9U1M2	FBgn0040384	5	6	0.438655	0.978324	0.544491	0.369947	0.151925	0.738275	0.186605	0.202825	0.381967	0.129426	0.120898	0.0308829	-0.0313543	0.00119234	6.73184
Q9U3V9	FBgn0028974	4	8	-0.0577165	0.118774	0.115368	-0.0424354	-0.0699085	-0.108558	-0.102021	0.118822	0.188221	0.025677	-0.112374	-0.0937172	0.301187	0.910045	0.0942608
Q9U4F8	FBgn0028467	3	6	-0.207028	-0.0933007	0.0157399	-0.123336	-0.0136862	0.563935	0.195181	-0.13224	0.143971	-0.124854	-0.13989	0.300998	0.0826961	0.931869	0.0705627
Q9U4I2	FBgn0024308	3	12	-0.207028	0.355195	-0.0806075	0.763909	0.234432	0.418825	0.0462593	-0.13224	-0.0360366	0.0934208	0.0390053	-0.109904	0.29699	0.173168	1.75349
Q9U4L6	FBgn0016041	9	4	-0.365502	-0.508219	-0.188179	-0.0640669	-0.166461	-0.630613	-0.148393	-0.00641314	-0.408898	0.0421677	-0.0810097	-0.213264	-0.154784	0.010095	4.59571
Q9U4R2	FBgn0022349	4	1	-0.772509	-1.25089	-0.0806075	1.04238	0.504872	-0.941529	-0.102021	-0.856495	1.66986	-0.124854	-0.112374	0.458011	0.152651	0.749141	0.288828
Q9U4Y0	FBgn0010803	14	7	-0.311294	-0.174088	-0.0986409	-0.451729	-0.0539412	0.349748	-0.173104	-0.40518	-0.692121	-0.372222	-0.332225	-0.119311	-0.126721	0.0159172	4.14035
Q9U5L1	FBgn0010391	13	11	0.00121721	0.0138357	-0.718131	-0.186522	-0.0708826	-0.143406	-0.0353972	-0.153612	0.186967	-0.209486	-0.043516	-0.243437	-0.300972	0.140598	1.96185
Q9U5W4	FBgn0026196	23	12	1.71868	1.7692	1.18364	1.52013	1.3678	1.7647	1.52831	1.51716	1.35725	1.43997	1.30305	0.900117	0.833931	8.51353e-10	20.8842
Q9U616	FBgn0027945	3	2	-0.108199	-0.187279	0.226614	-0.19901	0.370254	-0.183503	0.185117	0.2821	0.00761363	0.453459	0.205872	0.0106262	0.21653	0.265587	1.32581
Q9U6I2	FBgn0015391	21	1	-0.0808393	-0.242487	-0.0966881	-0.125139	0.191348	-0.318495	-0.30918	0.0886642	0.323069	-0.0930389	0.187094	-0.114418	-0.116421	0.592508	0.523391
Q9U6M0	FBgn0028436	3	3	-0.0219805	-0.372869	-0.297382	0.047921	0.566909	-0.0910159	-0.102021	0.0372348	0.503674	-0.0429963	0.789763	0.0249373	-0.0771067	0.452372	0.793251
Q9U6R9	FBgn0028552	2	4	0.189022	0.561995	-0.0806075	-0.102628	-0.0913001	-0.126699	-0.0203031	0.359966	0.939457	0.046374	0.471253	0.0714275	-0.00722751	0.101158	2.29107
Q9U6X3	FBgn0027951	18	10	1.13716	1.17473	0.821353	0.866086	1.08513	-1.00603	-0.524086	-0.394483	0.257557	-0.208706	-0.455257	0.437018	0.639437	0.32139	1.1351
Q9U6Y9-2	FBgn0015925	4	3	0.138952	0.507166	0.0866436	0.13249	0.262426	-0.0874222	0.278648	-0.271995	0.857057	-0.214204	-0.274513	0.222858	0.102505	0.2689	1.31342
Q9U915	FBgn0022708	9	8	-0.171565	0.188822	-0.701595	-0.917532	-0.36715	-0.676207	-0.323455	-0.198134	-1.199	-0.339919	-0.551692	-0.0966145	-0.200763	0.00186212	6.28604
Q9U916	FBgn0005585	19	10	0.521282	0.85564	0.882169	0.871567	0.851449	0.513697	0.743798	0.76044	1.0478	0.879022	0.649265	0.440505	0.569023	8.33071e-08	16.3007
Q9U969-3	FBgn0003656	7	3	0.118758	-0.00901654	0.440961	0.23385	0.0180545	0.0164081	0.200696	-0.13224	-0.328236	0.0734657	0.113936	-0.055479	-0.0301958	0.370038	0.994149
Q9U9Q1	FBgn0028700	11	10	-0.413363	-0.699812	-0.471495	-0.355427	-0.325304	-0.21957	-0.713559	-0.426839	-0.592925	-0.682624	-0.332236	-0.510443	-0.446388	1.27908e-05	11.2668
Q9U9Q2	FBgn0024542	1	2	-0.130921	-0.106632	-0.0806075	-0.150629	-0.0396186	-0.0154627	-0.102021	-0.13224	-0.0360366	-0.124854	-0.207412	-0.12648	-0.0605006	0.0365348	3.30949
Q9U9Q4	FBgn0022023	14	7	0.047178	0.141091	0.171867	0.119691	0.300761	-0.243228	0.061139	-0.0459164	-0.242539	0.181316	-0.10765	-0.0841738	0.0521635	0.624205	0.471276
Q9UAS6	FBgn0026309	7	5	-0.452611	-0.573029	-1.95645	-0.454026	-0.0095099	-0.123516	-0.325117	-0.604874	-0.277984	-0.230109	-0.340808	-0.188613	-0.0802489	0.00923672	4.68457
Q9V345	FBgn0027054	10	14	-1.11276	-0.786869	-1.24542	-0.524732	-0.75317	-0.942296	-0.292453	-0.433476	-0.261686	-0.250178	-0.212191	0.13597	-0.00182285	0.000203784	8.49845
Q9V393	FBgn0040206	5	5	0.309105	0.11189	-0.221801	0.257186	0.243766	-0.188838	0.0336079	-0.224836	-0.0944012	-0.00608305	-0.295786	0.226182	0.241752	0.936734	0.0653563
Q9V3A8	FBgn0020254	11	10	0.160125	0.219602	0.913866	-0.0786882	0.526515	0.3708	1.05522	0.472954	0.845809	0.749381	0.82475	0.463641	0.570976	0.000417458	7.78133
Q9V3C4	FBgn0011802	11	10	0.129931	-0.141065	0.350174	-0.149129	-0.0829488	0.523793	-0.174816	-0.143052	0.565315	0.0155707	-0.0964298	-0.30092	-0.323967	0.458673	0.779418
Q9V3C7	FBgn0028429	4	3	0.578374	-0.358686	0.377251	1.04941	0.265421	0.834811	-0.674202	-0.0804695	0.140025	0.425304	-0.198072	-0.509072	-0.289941	0.199537	1.61176
Q9V3C8	FBgn0015296	2	5	0.209655	-0.118155	-0.0806075	-0.102628	-0.0366252	0.142219	0.00941922	0.21159	-0.0360366	0.119525	-0.112374	-0.0337025	-1.28455	0.759688	0.274847
Q9V3D0	FBgn0001995	6	4	-0.569425	0.00367063	-0.136988	-0.565569	-0.411247	-0.486821	-0.414545	-0.519093	-0.484974	-0.310534	-0.463049	0.338205	-0.313694	8.73312e-05	9.3458
Q9V3D2	FBgn0021944	7	3	-0.52373	-0.0579701	-0.277941	-0.384408	0.14282	0.0846349	-0.139304	-0.170723	0.720765	0.282918	0.182924	0.111864	0.0244152	0.920088	0.0832861
Q9V3D9	FBgn0010747	14	10	0.199458	-0.156925	-0.351112	-0.416248	0.0668213	-0.10355	0.415008	0.562334	-0.0573725	-0.165285	0.0972832	-0.235582	0.0346878	0.940471	0.0613747
Q9V3E3	FBgn0028648	5	2	-0.280874	-0.48907	-0.486721	-0.912215	-0.404721	-0.646377	-0.513411	-0.474836	-0.748497	-0.626875	-0.78919	-0.037601	0.215545	3.37542e-06	12.599
Q9V3E7	FBgn0010774	11	5	2.73413	1.76084	1.44717	1.63065	1.5022	2.15437	1.67577	1.7396	1.93496	1.66913	1.55403	0.956805	1.04271	1.19773e-08	18.2402
Q9V3E9	FBgn0015544	19	13	-0.120865	-0.277835	0.196856	0.0172093	-0.055719	0.00929969	-0.414305	0.0797222	-0.256583	0.200248	-0.409247	-0.164564	-0.23631	0.248995	1.39032
Q9V3F8	FBgn0015781	2	3	-0.68022	-0.473673	-0.175081	-0.122738	-0.278081	-0.721913	-0.333372	-0.758083	-1.24314	-0.614987	-0.475277	-0.453635	-0.382035	0.000250035	8.29391
Q9V3G1	FBgn0261602	9	6	0.234035	0.361886	0.302849	-0.105436	0.424026	0.132036	0.177109	-0.0328043	-0.123266	0.046178	0.100768	-0.0804322	0.0174701	0.0627218	2.76905
Q9V3G3	FBgn0028382	6	7	0.143878	0.215699	0.572544	0.111761	0.197771	-0.0968982	0.0790979	0.302381	0.0966188	0.378726	0.140867	0.0380982	-0.04114	0.011353	4.47827
Q9V3G7	FBgn0028688	14	12	-0.121303	-0.101442	-0.812748	-0.361885	-0.236449	-0.421669	-0.535454	-0.319617	-0.632163	-0.257381	-0.785284	-0.419473	-0.241764	0.00033702	7.99537
Q9V3H2	FBgn0028694	8	4	-0.513784	-0.179238	0.214862	-0.244257	0.065908	-0.356778	-0.235703	-0.161622	-0.916108	-0.189191	-0.474952	-0.559621	-0.162019	0.0155574	4.16322
Q9V3H9	FBgn0028471	5	5	-0.283848	-0.272797	-0.397967	-0.433363	-0.0913001	0.60745	-0.102021	-0.13224	-0.0360366	-0.124854	-2.23817	0.189574	0.365519	0.152703	1.87926
Q9V3I2	FBgn0014010	7	4	0.0332338	-0.243394	-0.786391	-0.384359	-0.0945119	0.236383	-0.137255	-0.307825	-0.586612	-0.332043	-0.200627	-0.0082102	-0.195566	0.0162125	4.12197
Q9V3J4	FBgn0024509	7	6	-0.081544	-0.0542212	-0.168485	-0.0634818	-0.505648	-0.0680117	0.0361321	-0.102519	0.289942	0.0897721	0.10505	0.367308	0.071021	0.531146	0.632718
Q9V3J8	FBgn0040066	6	5	0.141363	-0.360468	-0.109	0.0460096	-0.343649	-0.141205	-0.518031	0.0814149	0.174906	-0.343343	-0.212353	0.535195	0.252651	0.09537	2.34999
Q9V3K3	FBgn0040075	23	12	-0.1311	-0.211823	-0.0541538	0.021061	-0.128827	-0.424248	-0.136649	-0.131377	0.221162	-0.0194273	-0.131251	-0.121174	0.0427763	0.123129	2.09453
Q9V3K8	FBgn0040372	1	2	-0.327405	-0.3833	-0.149513	-0.102628	-0.0913001	-0.264451	0.094936	-0.0906555	-0.429004	-0.509643	-0.323266	-0.266934	-0.282245	0.00424757	5.46141
Q9V3L7	FBgn0027785	3	3	-0.405848	-0.51097	-0.737866	0.0655016	0.152784	-0.49838	-0.000125823	-0.047852	-0.0360366	-0.0858575	-0.0976953	-0.360326	0.0940974	0.0530752	2.93604
Q9V3N1	FBgn0028990	2	3	-0.364671	-0.0906384	-0.471391	-0.276281	-0.359003	-0.353518	-0.0499606	-0.2849	-0.165039	0.202991	-0.528673	0.0833587	0.222332	0.00533116	5.23419
Q9V3N6	FBgn0028541	5	2	0.451668	0.17459	0.235205	0.102328	0.132922	-0.240782	0.0880485	-0.391695	0.804402	-0.407356	-0.352228	0.154132	0.507451	0.67412	0.394347
Q9V3P3	FBgn0029133	7	8	0.101723	0.079851	-1.56575	-0.527125	-0.341427	-0.0735794	-0.199084	0.0252776	-0.694772	-0.0822046	-0.316676	0.364066	-0.031306	0.0458173	3.08309
Q9V3P6	FBgn0028692	33	24	-0.337086	-0.446609	-0.145443	-0.0586944	-0.339905	-0.39698	-0.367095	-0.387864	0.0436153	-0.488116	-0.315486	-0.165194	-0.179444	0.000636117	7.36013
Q9V3Q4	FBgn0040308	2	1	-0.533833	0.187763	-0.0806075	-0.222356	-0.391815	-0.172691	-1.47696	-0.0760005	-0.211539	-0.695484	-0.737799	0.401287	-0.0285624	0.0132406	4.32447
Q9V3S9	FBgn0027348	6	3	-0.988613	-0.118155	-0.785962	-0.640819	-0.581869	-0.466965	-0.624043	-0.819241	-0.0360366	-0.796974	-0.112374	-0.459192	-0.913537	0.000232763	8.36549
Q9V3T8	FBgn0040286	3	5	0.98805	1.04854	1.32837	1.11601	-0.127908	1.09256	1.03459	1.31493	1.18677	1.293	1.03066	0.589225	0.638625	4.78374e-06	12.2503
Q9V3T9	FBgn0015582	6	11	-0.376615	-0.118155	-0.0998756	-0.180048	-0.188325	0.0227147	-0.126013	-0.167477	-0.374763	-0.362524	-0.501019	-0.0788436	-0.246336	0.00320194	5.744
Q9V3U0	FBgn0028519	8	5	1.71172	1.21423	0.308795	0.823641	-0.0913001	0.177114	0.542582	0.823041	1.2128	0.272126	1.51199	-0.275935	0.230808	0.000965068	6.94331
Q9V3U2	FBgn0029148	3	3	0.713317	0.958674	0.697974	0.894995	1.15765	0.53166	0.755951	0.81821	0.761174	0.695521	0.381179	0.601293	0.710741	5.11989e-07	14.485
Q9V3U6	FBgn0028967	18	9	-0.756641	-0.47776	-0.320892	-0.40978	-0.213627	-0.466073	-0.576934	-0.292065	-0.890384	-0.152207	-0.210832	-0.176093	-0.291505	0.000179266	8.62664
Q9V3V3	FBgn0031799	2	1	-0.14008	-0.118155	-0.023909	-0.102628	-0.520574	-0.108558	-0.102021	0.0471949	-0.0360366	0.150223	-0.200829	-0.119852	-0.121291	0.1271	2.06278
Q9V3V6	FBgn0028684	27	15	-0.340497	-0.214053	-0.0721243	-0.242702	-0.12743	-0.570218	-0.295409	-0.275522	-0.579178	0.129694	0.0563834	-0.0755143	-0.0241935	0.0112203	4.49003
Q9V3V9	FBgn0028515	14	13	-1.15166	-1.46283	-0.00126098	-0.275176	-0.224382	0.721262	-0.385013	-0.0117284	-0.760525	0.106489	0.181692	0.382943	0.378319	0.142478	1.94856
Q9V3W2	FBgn0001989	8	5	0.153038	0.148053	-0.27353	-0.576204	0.0378916	0.107719	-0.323996	-0.292482	-1.29567	-0.360647	-0.547547	0.212179	-0.0256126	0.0452557	3.09543
Q9V3W7	FBgn0040284	10	8	0.666085	0.554623	0.999325	0.577359	0.411472	0.268927	0.702879	0.523878	0.659815	0.693418	0.670813	0.589726	0.510872	2.07602e-06	13.0851
Q9V3W9	FBgn0026777	14	12	1.13788	0.58325	0.920612	0.437377	0.065287	1.61566	0.429655	0.608755	0.104377	1.05007	0.440818	0.492849	0.587526	0.000556718	7.49345
Q9V3X2	FBgn0027865	2	2	0.0887578	0.0809326	0.0815122	0.343369	0.00572481	0.204145	-0.102021	-0.13224	-0.211195	0.182273	0.199386	-0.119852	0.3948	0.318355	1.14459
Q9V3Y2	FBgn0001977	6	4	0.65979	0.448255	0.0532076	0.0935558	-0.235904	0.67936	0.227253	0.254568	-0.181611	0.795628	0.194562	0.147237	0.374348	0.0268671	3.61685
Q9V3Y4	FBgn0027786	7	2	0.501344	0.22986	-0.544284	-0.225084	-0.22909	-0.0352826	0.0393759	-0.115973	0.0564158	-0.080995	0.0158372	-0.132312	0.121446	0.716198	0.333799
Q9V3Y5	FBgn0028474	22	16	0.889172	0.69735	1.02708	0.803891	0.524648	0.935055	0.425655	0.487059	0.768885	0.792128	0.575727	0.262258	2.09582	6.26023e-07	14.2839
Q9V3Z4	FBgn0028690	28	13	-0.464062	-0.410141	-0.19992	-0.159098	-0.273808	-0.594841	-0.411593	-0.316386	-0.199857	-0.177943	-0.320093	-0.207108	-0.305845	0.000139051	8.88067
Q9V400	FBgn0028427	3	3	-0.207028	-0.118155	-0.587578	-0.701142	-0.174846	0.225915	0.713705	0.085884	0.0999429	0.232337	0.650781	-0.119852	0.0637192	0.89731	0.108354
Q9V405	FBgn0028686	27	17	-0.382712	-0.34938	0.0225852	-0.261164	-0.251592	-0.484519	-0.336997	-0.329584	-0.205351	-0.176705	-0.325876	-0.327272	-0.257798	0.000346949	7.96633
Q9V411	FBgn0028473	10	8	1.59103	0.0294933	-0.192264	0.319026	-0.158419	-0.107184	0.158255	0.131947	-0.185118	-0.216182	0.220401	0.750072	0.972291	0.384555	0.955668
Q9V420	FBgn0004465	2	1	-0.396793	-0.147039	-0.152775	0.0271257	-0.0262158	-0.102648	0.170543	-0.221138	0.0854125	-0.132474	-0.0968698	-0.192922	-0.0678331	0.165107	1.80116
Q9V426	FBgn0024183	15	3	2.70286	2.64843	2.06685	2.33769	1.40344	1.26889	1.47992	0.936653	1.39035	1.699	0.631055	1.18204	0.726163	4.36748e-06	12.3413
Q9V427	FBgn0027108	9	6	1.71481	1.12815	1.03563	1.43245	1.6407	0.960309	1.73332	1.58618	1.58245	1.3403	1.75771	1.24311	1.20138	1.30494e-08	18.1545
Q9V429-2	FBgn0040070	4	1	-1.21956	-1.08428	-1.52606	-0.26426	-0.346236	-0.797782	-0.439854	-0.263647	-0.527204	-0.199075	0.281226	-1.17281	-0.549271	0.00336964	5.69295
Q9V431	FBgn0027885	12	12	1.96647	1.75787	0.751878	1.03852	0.952679	0.7384	1.70067	1.04209	1.24604	1.19857	1.0393	0.372759	0.305376	1.18835e-06	13.6429
Q9V434	FBgn0027092	19	12	-0.501945	-0.686982	-0.516481	-0.144032	-0.637862	-0.0538659	-0.0616933	-0.21673	0.0379961	-0.475724	-0.239773	-0.436808	-0.113304	0.00278905	5.88205
Q9V436	FBgn0028693	12	9	-0.208348	-0.316388	-1.13655	-0.644809	-0.440623	-0.443239	-0.319607	-0.197578	-1.15403	-0.221037	-0.251263	0.221934	0.374801	0.000969839	6.93838
Q9V438	FBgn0025678	12	8	0.08672	0.19514	0.222423	0.477092	0.26952	0.0280618	0.443023	0.363252	-0.0559218	0.344531	0.402726	0.440183	0.352363	0.00230657	6.07199
Q9V447	FBgn0028419	8	4	0.028024	0.346375	-0.141181	0.192977	0.0266623	0.153232	0.179676	-0.0422923	0.178606	-0.0378453	-0.0249133	0.537116	0.282429	0.20732	1.57349
Q9V452	FBgn0043001	5	4	0.562969	1.0685	0.514145	0.2958	0.842987	0.760433	0.246042	1.32784	0.878655	0.386728	0.230296	-0.480334	0.322327	0.000117695	9.04742
Q9V460	FBgn0040273	15	13	1.26492	0.77495	0.422869	0.841049	0.647517	0.478813	1.00847	0.809056	1.04867	1.01734	0.787755	0.567944	0.291912	9.24476e-07	13.894
Q9V461	FBgn0025815	31	16	-0.324344	-0.468142	-0.145024	-0.168756	-0.253384	-0.508036	-0.434731	-0.116485	-0.0689591	-0.37608	-0.057943	-0.298572	-0.139507	0.00128281	6.6587
Q9V464	FBgn0029094	3	4	-0.635702	-0.655274	-0.347627	-0.121828	-0.27312	-0.487388	-0.519683	-0.43758	-0.521429	-0.3391	-0.188614	-0.211217	-0.23469	4.92948e-05	9.91769
Q9V468	FBgn0027866	8	4	-0.0237261	0.170756	0.893746	0.361507	0.314838	0.556411	0.521747	0.584276	1.13052	-0.307724	0.793498	0.0955372	0.300078	0.00396826	5.52943
Q9V470	FBgn0029118	12	8	0.176334	0.00754991	0.542159	0.55668	0.675456	0.192551	0.659859	0.389199	-0.142241	0.290172	0.544852	-0.047493	-0.10045	0.00194967	6.2401
Q9V475	FBgn0001980	17	12	0.414851	0.149634	0.294537	0.448664	0.27598	0.298334	-0.0481662	0.245167	0.526671	-0.62776	0.242831	0.145783	0.202403	0.0685011	2.68091
Q9V496	FBgn0087002	132	80	-1.05198	-1.28196	-0.242974	-0.148853	-0.78971	-0.68668	-0.983037	-0.702187	-1.2091	-1.34356	-0.831204	-1.01256	-1.01524	2.31457e-05	10.6737
Q9V4A7	FBgn0025740	4	3	0.861514	0.723469	0.0631341	0.456186	0.391261	0.0574805	0.571868	-0.13224	-0.0360366	-0.124854	-0.112374	-0.047385	0.0421579	0.0514092	2.96794
Q9V4C8-6	FBgn0039904	22	10	0.472677	0.649728	0.57579	1.42968	0.383509	1.24054	0.841909	0.952113	1.42924	-1.2706	0.708984	0.657333	0.849397	0.00984158	4.62114
Q9V4E0	FBgn0039909	14	9	-0.102799	-0.184968	-0.444876	-0.385827	-0.143621	-0.390875	-0.303585	-0.111807	-0.529925	-0.1956	-0.459935	0.144067	-0.150809	0.000426792	7.75921
Q9V4M2	FBgn0259745	19	10	-0.528228	-1.36342	-1.36274	-0.48857	-0.101724	-1.53583	-0.648245	-0.380948	-0.218906	-1.31672	-0.954208	-0.741162	-0.881661	0.00027036	8.21576
Q9V4N3-2	FBgn0033189	2	3	-0.762288	-0.692297	-0.0806075	-0.102628	-0.0913001	0.0577384	0.208597	-0.174333	-0.238792	0.544451	0.173793	0.621348	1.11395	0.401111	0.913517
Q9V4P1-2	FBgn0004243	8	9	-0.558805	-0.537163	-0.359929	-0.600926	-0.394424	-0.715636	-0.109035	-0.794288	-0.0360366	-0.355593	-0.480902	-0.556912	-0.543236	0.000126033	8.97897
Q9V4Q8	FBgn0033210	8	4	0.306599	0.14468	-0.221912	-0.0203284	0.370015	0.718475	0.385155	0.183248	-0.40864	0.628652	0.289051	0.220602	0.217907	0.0657194	2.72236
Q9V4S8	FBgn0028836	8	6	0.0310515	-0.27009	-0.0394125	-0.331403	-0.143271	0.0509949	1.48083	1.91707	2.81469	2.54636	-0.25391	-0.0573378	-0.266877	0.0732274	2.61419
Q9V521	FBgn0033367	6	7	-0.222169	0.288677	0.204161	1.14004	0.461732	0.547934	0.398315	0.49956	-0.509603	-0.202807	-0.134261	0.624814	0.916767	0.142183	1.95064
Q9V535	FBgn0033378	5	3	0.0874679	0.101186	0.646497	0.415547	0.408681	0.0280174	0.169921	0.355134	0.59277	0.483386	0.399499	0.436951	0.379682	0.000709985	7.25027
Q9V595	FBgn0033428	9	9	0.0653916	0.200571	-0.201942	-0.3144	0.114385	-0.503279	-0.505736	-0.578367	-1.42149	-0.70583	-0.866885	0.0414326	-0.181705	0.0121354	4.41163
Q9V597	FBgn0025286	8	2	-0.104144	0.344603	0.34652	0.103598	0.363357	-0.175579	-0.0103526	-0.0370624	0.567572	0.0478218	-0.0360033	0.021856	0.0698144	0.140817	1.96029
Q9V5C6	FBgn0023175	13	8	-0.337917	-0.455751	-0.0514073	-0.181252	-0.191789	-0.373393	0.325861	0.0207209	-0.125658	0.0541658	-0.00151389	-0.246525	-0.349849	0.148187	1.90928
Q9V5Q4	FBgn0033556	1	4	-0.207028	-0.118155	-0.0806075	-0.0668234	-0.0913001	0.104453	0.00188575	0.0715105	0.292953	0.0946477	0.0215412	0.013264	0.267711	0.97405	0.026293
Q9V677	FBgn0033698	26	22	0.149254	-0.0460094	-0.593914	0.201403	-0.50903	0.80758	0.672735	-0.245282	0.00120818	-0.188558	-0.253514	-0.404728	-0.236243	0.998002	0.00200008
Q9V6K1-2	FBgn0020370	62	31	-0.391707	-0.220456	-0.284216	-0.259968	-0.151504	-0.404438	-0.146035	-0.258798	-0.0130699	-0.344872	-0.260888	-0.223878	-0.198347	0.000538049	7.52756
Q9V6U8	FBgn0033882	5	4	-0.167784	0.377628	-0.244597	-0.233979	-0.18462	0.683907	-0.302379	-0.221967	-0.386178	-0.269406	-0.284965	0.765093	-0.45738	0.315864	1.15244
Q9V6U9	FBgn0033883	11	7	-0.222335	-0.567316	-0.580659	0.150313	-0.689097	-0.584492	-0.182469	-0.817439	-1.2879	0.123493	-0.916848	-0.361972	0.0676202	0.00280514	5.8763
Q9V6X7	FBgn0033901	7	5	0.124009	-0.0578681	0.0188344	-0.0657981	0.236599	-0.286187	-0.0472054	0.0512982	0.0995171	-0.156646	-0.255768	-0.00036732	0.367919	0.644997	0.438509
Q9V726-2	FBgn0024698	5	5	0.234976	0.225042	-0.0506464	0.374383	0.166934	0.24466	-0.570369	-0.242183	0.213261	0.385356	0.573394	-0.109171	0.126022	0.195317	1.63313
Q9V784	FBgn0033989	4	5	0.23503	0.15739	-0.245439	0.320753	0.0404673	-0.208827	-0.194844	0.2008	0.086541	-0.297623	-0.046639	-0.0899314	0.0187165	0.957765	0.0431525
Q9V7D2	FBgn0022097	8	7	-0.214832	-0.0711434	-0.327316	-0.504424	-0.0864882	-0.167718	-0.214192	-0.576976	-0.52655	-0.753829	-0.535236	-0.126239	-0.307086	0.000631747	7.36702
Q9V7H4	FBgn0034060	3	2	-0.207028	-0.118155	-0.354618	0.228079	0.0169586	-0.108558	-0.197752	-0.230219	-0.0895754	-0.0936237	-0.156586	0.611159	-0.0621579	0.0690703	2.67263
Q9V7N5-2	FBgn0262511	16	15	-0.537536	-0.744851	-0.373347	-0.41254	-0.221658	-0.0179786	-0.16145	-0.416253	-0.87187	-0.535769	-0.751062	-0.303647	-0.263761	0.000242255	8.32552
Q9V7Y2	FBgn0010591	8	6	-0.267884	-0.129779	-0.708054	-0.248249	-0.226263	-0.0722167	-0.487756	-0.133896	-0.12091	-0.767732	-0.103297	-0.090888	-0.216895	0.00373534	5.58992
Q9V813	FBgn0034215	16	10	-0.308778	-0.341301	-0.342739	-0.328659	-0.260704	-0.409036	-0.0038597	1.59124	-0.308285	-0.146535	-0.153848	-0.104798	-0.147192	0.621656	0.475369
Q9V877	FBgn0003545	10	8	-0.280157	-0.751085	-0.242613	-0.376981	-0.295818	-0.46473	-0.746713	-0.521975	-0.252025	-0.503779	-0.726654	-0.332288	-0.654524	3.41023e-05	10.2861
Q9V895	FBgn0034282	8	5	0.662389	0.343172	0.623456	0.536997	0.585298	0.282689	0.728209	0.472579	0.944047	0.487347	0.724564	0.29954	0.19891	3.49194e-06	12.5651
Q9V8M5	FBgn0034390	9	4	-0.422953	-1.06087	-0.69155	-0.604945	0.163532	-0.398682	-0.270192	-0.0630738	-0.566962	-0.417416	-0.0843519	-0.269725	0.0441463	0.00276651	5.89017
Q9V8R9	FBgn0010434	28	15	1.51297	2.03802	1.4147	0.495748	0.512698	1.66365	2.23161	1.50951	1.34763	1.65543	2.05132	0.906829	1.35007	2.74019e-06	12.8075
Q9V8W3	FBgn0026378	7	6	-0.303859	-0.598372	-0.181974	-0.441703	-0.0947483	-0.176809	0.162448	0.0544774	-0.115639	-0.0339605	-0.189379	-0.244554	-0.394977	0.037626	3.28006
Q9V998	FBgn0022224	2	2	-0.496338	0.249479	-0.0806075	-0.102628	-0.524569	-0.508222	-0.335316	-0.296098	-0.0360366	-0.107581	-0.739927	-0.0603923	-0.227232	0.0126714	4.36841
Q9V9A7	FBgn0042083	3	3	-0.207028	0.355351	-0.0806075	-0.102628	-0.0913001	-0.139519	-0.1423	-0.13224	-0.397074	-0.182592	-0.610921	0.369758	0.0766975	0.0709523	2.64575
Q9V9E3	FBgn0033005	18	13	-0.0447197	-0.220576	-0.111921	-0.48821	-0.384998	-0.262743	-0.112927	-0.0693829	-0.326781	-0.281985	-0.352091	-0.0587362	0.1288	0.00144317	6.54091
Q9V9J3	FBgn0004603	11	5	1.1873	1.37085	1.12894	1.40089	1.03008	0.889562	1.35737	1.54068	1.18754	0.892448	1.1417	0.719601	0.70577	9.41884e-09	18.4806
Q9V9K7	FBgn0033062	28	15	0.77422	0.239816	0.849398	0.832481	0.413402	0.327333	0.64043	0.778566	0.960106	0.552187	0.694699	0.592327	0.577128	5.67311e-06	12.0798
Q9V9M7	FBgn0032987	7	4	0.126153	0.42346	0.255335	-0.124525	0.141974	0.141501	0.122923	0.0402141	0.285956	-0.0581381	0.0254031	-0.231834	-0.169797	0.0627218	2.76905
Q9V9Q4	FBgn0032961	13	9	0.138933	0.29219	0.62088	0.409795	0.143077	0.552568	-0.143223	0.460855	0.252203	0.416327	-0.00410245	-0.212142	-0.0303452	0.00388923	5.54954
Q9V9R2	FBgn0032956	18	13	-0.435007	-0.0313258	-0.343852	2.02006	-0.152233	-0.455016	0.00316789	-0.308832	0.0536777	-0.185678	-0.216654	0.496395	-0.102391	0.983265	0.0168765
Q9V9S8	FBgn0024891	5	8	0.0217118	0.0357561	-0.779738	-0.328113	-0.35588	-0.383799	-0.382768	-0.20937	-1.22037	-0.561029	-0.932093	-0.211029	-0.27726	0.00233707	6.05886
Q9V9T5	FBgn0039877	11	8	-0.275993	-0.547568	-0.130218	-0.694221	-0.46136	-0.397337	-0.67608	-0.206448	-0.327541	-0.421947	-0.127239	-0.251461	-0.140411	0.000169724	8.68134
Q9V9U3	FBgn0022349	25	15	2.02593	2.14016	2.39275	1.94249	1.44549	1.52088	2.09825	1.99068	2.1145	2.07007	1.81976	1.27255	1.15402	8.51353e-10	20.8842
Q9V9U7	FBgn0039869	6	3	-0.474712	0.0159417	-0.620781	-1.36018	-0.868116	-0.773239	-0.842609	-0.545219	-1.06682	-0.418755	-1.35952	-0.262338	-0.376153	8.69153e-05	9.35058
Q9V9U9	FBgn0039868	3	2	0.0244841	-0.957653	0.656489	-0.848693	0.16781	0.511089	0.624858	0.526251	0.254904	0.108397	0.385954	0.590667	0.676879	0.45895	0.778815
Q9V9V0	FBgn0039867	6	5	0.532996	-0.0142942	0.0823351	0.615828	0.936807	-0.35301	-0.0247075	-0.301965	0.125039	0.115982	0.139133	-0.614236	0.160047	0.191416	1.65331
Q9V9V7	FBgn0039861	5	5	-0.159496	0.212383	-0.243085	-0.23344	-0.179151	0.187721	-0.108726	-0.0691889	0.163642	-0.1825	-0.0868671	0.173065	-0.739499	0.355021	1.03558
Q9V9W2	FBgn0039857	12	4	-0.0362222	-0.0994091	-0.164216	-0.277675	-0.253048	-0.258724	0.0586004	0.069792	0.117787	0.0573699	-0.0265608	-0.269222	-0.168838	0.239035	1.43114
Q9V9W7	FBgn0003268	27	19	-0.279485	-0.420297	-0.564759	-0.775313	-0.430616	-0.0179196	-0.380779	-0.250157	-0.278004	-0.614877	-0.388362	0.181237	0.122156	0.000152442	8.78873
Q9V9X4	FBgn0039849	11	6	-0.145574	-0.134184	-0.0815408	-0.576231	0.235932	0.339997	-0.19238	-0.204412	-0.894722	-0.219071	-0.182623	-0.150593	-0.17233	0.10496	2.25417
Q9V9Z1	FBgn0039835	2	2	-0.207028	-0.203406	-0.0806075	-0.265015	-0.0434332	-0.491103	-0.0879463	-0.160924	0.446718	0.0280006	-0.242704	-0.473137	-0.335573	0.162544	1.81681
Q9V9Z9	FBgn0039828	5	3	0.975993	0.933612	0.884961	1.15781	1.00524	1.17699	0.826116	0.948012	-0.0360366	0.593205	0.264982	0.57438	0.808272	2.84952e-05	10.4658
Q9VA00	FBgn0061476	10	10	-0.694259	-1.25028	0.137572	0.174521	-0.424233	-0.281303	-0.877339	-0.59749	-0.173308	-0.618005	-0.457744	-0.539114	-0.386919	0.00401088	5.51874
Q9VA37	FBgn0039802	2	3	-0.476777	-0.548528	-0.413473	-0.156665	-0.0220515	-0.159285	-0.0285545	-0.180288	-0.155974	-0.265249	0.0207626	-0.853045	0.169415	0.00811119	4.81451
Q9VA73-3	FBgn0028646	20	13	-0.252695	-0.503437	-0.468407	-0.584809	-0.174133	-0.588616	-0.155976	-0.0783139	-0.337162	-0.514447	-0.104533	-0.129404	-0.193153	0.00043978	7.72924
Q9VA83	FBgn0015221	10	5	-0.708521	-0.466222	0.104934	-0.604254	-0.347275	-0.144913	-0.490574	-0.279667	-1.56697	-0.870098	-0.478954	-0.412856	-0.33894	0.00187721	6.27797
Q9VA91	FBgn0039757	15	4	0.228448	0.417502	0.161113	0.110811	0.202202	-0.0448642	0.00898707	0.0355031	0.410639	0.0701008	0.149295	0.589402	-0.0887589	0.0205126	3.88672
Q9VAA9	FBgn0039743	10	9	0.690278	0.49354	0.608447	0.66996	0.603274	0.675468	0.431377	0.373236	0.29164	0.396893	0.719736	0.620568	0.440679	1.99401e-06	13.1254
Q9VAC1	FBgn0039737	12	6	-0.436901	-0.540651	0.0683354	-0.492792	-0.369753	-0.793474	-0.3979	-0.639936	-0.770705	-0.246231	-0.364408	-0.63525	-0.406682	0.000159451	8.74377
Q9VAC4	FBgn0039735	7	6	0.283266	0.237118	0.50628	0.320382	0.305454	0.138896	0.183342	0.366797	0.560656	0.423413	0.469457	0.0100943	0.0816197	6.71891e-05	9.608
Q9VAD0	FBgn0000032	5	5	-0.687794	-0.412453	-0.441674	0.134681	-0.591565	-0.983267	-0.330638	-0.260343	-1.09793	-0.181048	-0.802612	-0.354149	-0.057308	0.000775736	7.1617
Q9VAG9	FBgn0039698	3	4	-1.15402	-0.719402	-0.774167	-0.507571	-0.274169	-0.353568	-0.105868	-0.415454	-0.74038	-0.537447	-0.048714	-0.828584	-0.0791601	0.000369358	7.90375
Q9VAI4	FBgn0039687	5	4	-1.09434	-0.968994	-0.528829	-1.11439	-0.993235	-1.34042	0.0164874	-1.0518	-0.214172	-1.16523	-0.386569	0.160755	0.163888	9.54479e-05	9.25693
Q9VAJ1	FBgn0039680	9	15	0.518555	0.0846679	-0.0737791	-0.0628999	-0.254746	0.687105	0.283339	0.440879	0.681125	0.308485	0.313202	0.616848	0.553716	0.0205455	3.88511
Q9VAJ4	FBgn0039678	5	5	1.07194	1.68031	1.87994	1.29347	1.55692	2.63123	1.83963	2.01233	1.30846	2.23857	1.91938	2.56811	2.22468	6.56833e-08	16.5384
Q9VAN0	FBgn0014427	15	10	-0.744015	-0.635528	-0.739652	-0.242377	-0.478214	-0.748708	-0.258431	-0.391331	-0.965348	-0.472935	-0.359548	-0.728991	-0.461609	2.38567e-05	10.6434
Q9VAN6	FBgn0041186	5	3	0.711522	0.965946	0.620622	0.779187	1.13896	0.845216	0.405985	0.801706	0.698064	0.91341	0.480448	-0.0147412	0.331274	6.26023e-07	14.2839
Q9VAN7	FBgn0014869	1	7	0.554928	-0.154136	-0.869238	-0.957498	-0.191089	-0.56327	-0.245786	-0.503131	-1.08864	0.282999	-0.368525	-0.855845	-0.487177	0.0309841	3.47428
Q9VAP0	FBgn0039640	9	5	-1.61484	-0.878638	-0.916037	-0.958289	-1.19914	-0.479533	-1.12419	-1.1682	-0.598402	-1.08971	-0.62019	-0.57472	-1.56633	1.5002e-06	13.4099
Q9VAP2	FBgn0039638	4	5	-0.792063	-0.784156	-0.807085	-0.635377	-0.207313	-0.108558	-0.690636	-0.13224	-0.474023	-0.68758	-0.632993	-0.755529	-0.525569	6.75985e-05	9.60193
Q9VAS7	FBgn0028373	2	5	-0.207028	0.517243	-0.0806075	0.712396	1.00643	-0.108558	0.903099	1.22125	1.01282	0.751706	0.97355	0.358907	1.36949	0.00206916	6.18061
Q9VAU9	FBgn0026400	4	1	-0.0699378	-0.147507	0.00442429	0.160082	0.0431512	-0.0774452	-0.055827	-0.238087	0.0680383	-0.173125	-0.04306	-0.127776	-0.389967	0.389444	0.943035
Q9VAW3	FBgn0039580	4	5	0.332648	-0.118155	-0.0806075	-0.56299	-0.0913001	-0.306423	-0.104992	-0.10735	0.153057	0.0845616	0.221813	0.358179	0.346317	0.558641	0.582248
Q9VAW5	FBgn0261618	30	16	0.764985	1.02678	0.811751	0.570558	-0.0931267	1.27044	0.266003	0.586636	0.519693	0.893312	0.58534	0.0777386	-0.00895735	0.000124722	8.98942
Q9VAX8	FBgn0039566	33	15	0.345165	0.131489	0.0205729	0.238788	0.0699036	0.237432	0.404728	0.345008	0.821589	0.0740316	0.419917	0.0288216	-0.259602	0.00345041	5.66926
Q9VAY2	FBgn0039562	39	23	0.249369	0.323383	0.349183	0.635626	0.386457	-0.142814	-0.00993527	0.035698	0.608	-0.0944156	-0.124794	0.408097	0.337372	0.0502595	2.99056
Q9VAY9	FBgn0039555	14	11	-0.0358203	-0.00321799	-0.304208	-0.335727	-0.161184	-0.341883	-0.166245	-0.0854372	-0.232889	-0.136196	-0.118881	-0.0776596	-0.135759	0.00618158	5.08618
Q9VAZ0	FBgn0039554	1	6	-0.207028	-0.118155	-0.0806075	-0.102628	-0.0913001	0.197368	-0.031485	-0.0286948	0.0219788	2.113e-05	-0.269026	0.0385728	-0.358658	0.262279	1.33835
Q9VB05	FBgn0039541	17	12	-0.96714	-0.745318	-0.947036	-0.674965	-0.657288	-0.462903	-0.791471	-1.30387	-0.618967	-0.70364	-0.937295	-0.260487	-0.430909	6.25137e-07	14.2853
Q9VB10	FBgn0039537	14	9	-0.213117	-0.469612	-0.353675	-0.32248	0.0208351	-0.114033	-0.192613	-0.279636	-0.950354	0.366541	-0.373686	-0.204963	-0.403295	0.0254217	3.67215
Q9VB22	FBgn0040080	10	10	-0.460029	-0.662653	0.00801952	-0.183867	-0.0526034	-0.36687	-0.625648	-0.107144	-0.338494	-0.553177	-0.235999	-0.11078	-0.189075	0.0015144	6.49274
Q9VB23	FBgn0027492	9	13	0.0740589	0.0647433	-0.549108	-0.484015	-0.194897	-0.0315153	0.0750985	-0.0590095	0.217935	-0.262722	0.270837	0.193786	0.154977	0.394213	0.930865
Q9VB46	FBgn0015737	8	8	0.833211	0.518187	0.486455	0.749616	0.856329	0.826597	0.474363	0.20256	0.875114	0.628688	0.241336	0.35116	0.225644	1.21858e-05	11.3152
Q9VB55	FBgn0010328	24	20	0.236838	0.145927	0.377972	0.34395	0.0614252	0.112746	-0.0255904	0.0333577	0.166949	0.0231308	0.0848656	0.44405	0.396761	0.0251226	3.68399
Q9VB62	FBgn0005696	9	8	-0.0114049	-0.360696	-0.330605	-0.310616	-0.137166	-0.739162	-0.876732	-0.415367	-0.725411	-0.154794	-0.36994	-1.24646	-0.34579	0.000784827	7.15005
Q9VB74	FBgn0039488	3	2	0.45606	-0.118155	0.257868	0.23475	-0.0488671	-0.108558	0.113034	-0.13224	0.390459	0.103614	0.0345346	0.258009	0.399065	0.168335	1.7818
Q9VB96	FBgn0051075	15	8	-0.650672	-0.775665	-0.52385	-0.673522	-0.82421	-1.12631	-0.90102	-1.05025	-1.21916	-0.821254	-0.583728	-0.597258	-0.532128	3.78828e-07	14.7862
Q9VBG6	FBgn0039417	4	7	-0.17579	-0.120505	-0.814247	-0.132844	-0.298411	-0.05146	-0.405142	-0.636534	-0.557629	-0.353987	-0.144991	1.45843	-0.206066	0.00166312	6.39906
Q9VBH7	FBgn0039407	5	3	0.277694	0.100486	0.262203	-0.315367	-0.0208204	-0.0968816	0.107872	0.132903	-0.380319	0.256949	0.0982769	0.130923	0.103446	0.644018	0.440029
Q9VBH8	FBgn0037686	4	4	0.122547	0.410688	0.472942	-0.052617	0.399855	0.362704	0.210788	0.121085	0.110128	0.0532631	0.0846845	-0.497946	-0.273002	0.00739914	4.90639
Q9VBK9	FBgn0039385	6	7	-0.118187	-0.295326	-0.311901	-0.553989	0.0695276	0.157482	-0.170563	-0.197765	-0.468129	-0.538735	-0.189385	-0.03855	0.0411084	0.0101872	4.58662
Q9VBL3	FBgn0039379	18	11	-0.420722	0.0106893	0.360828	-0.1985	0.920836	0.470802	0.0167376	-0.361266	0.104728	0.258445	0.0411786	0.367952	0.383903	0.392925	0.934136
Q9VBN5	FBgn0039359	3	2	0.287322	0.437888	0.329286	0.245864	0.578081	0.342353	0.131402	0.0720223	0.105752	0.149033	0.188009	-0.164429	0.0373773	0.00111069	6.80277
Q9VBP5	FBgn0039350	2	3	-0.476129	-1.13737	-0.0806075	-1.71117	-2.01778	-0.108558	-0.703563	-0.587974	-0.98388	0.253698	-1.32279	0.283683	0.4442	0.00247386	6.00197
Q9VBP6	FBgn0039349	12	6	-1.08684	-0.666487	-0.428985	-0.579241	-0.638568	-0.481871	-0.885353	-0.435183	-1.22921	-0.230402	-0.381297	-0.468414	-0.251543	4.18154e-05	10.0822
Q9VBP9-2	FBgn0039348	18	15	-0.168174	-0.757956	-0.691315	-0.896578	-0.928537	-0.270504	-0.655591	-0.982193	-0.824033	-0.992137	-0.857996	-0.223188	-0.207381	5.85785e-06	12.0477
Q9VBQ5	FBgn0039341	6	4	-0.138638	0.160326	0.102097	-0.227423	0.227023	-0.184282	-0.246372	-0.24723	-0.0504261	-0.465762	-0.172462	-0.0638861	-0.0717466	0.147758	1.91218
Q9VBT1	FBgn0051098	10	3	-0.542812	-0.618026	-0.476679	-0.491151	-0.154081	-0.67643	-0.271379	-0.466139	-0.660749	-0.516484	-0.536806	0.552172	0.334337	6.12108e-06	12.0038
Q9VBU2	FBgn0039306	2	3	0.410651	0.227021	-0.0806075	0.512647	-0.0913001	-0.108558	-0.102021	0.125775	0.844186	0.357224	0.340638	-0.119852	0.326507	0.0449313	3.10262
Q9VBU6	FBgn0039303	4	5	0.877578	1.0465	0.604736	0.800195	0.540794	0.472952	1.05938	0.934011	0.69544	0.444594	0.558943	0.850273	0.612227	1.40377e-06	13.4763
Q9VBU7	FBgn0039302	72	40	0.334727	0.308818	0.251905	0.52669	-0.113502	0.535771	-0.0365561	0.499809	0.323659	0.103055	0.146627	-0.0948133	0.0654148	0.00474072	5.35157
Q9VBU9	FBgn0039300	4	4	-0.594214	0.0139004	-0.513134	-0.148238	-0.200242	-0.327987	-0.48521	-0.445706	-0.651947	-0.477686	-0.648799	-0.178014	-0.226888	0.000189443	8.57142
Q9VBV5	FBgn0039296	3	1	-0.328465	-0.171573	-0.189681	0.0668391	-0.237725	-0.052156	-0.102021	-0.124116	-0.181231	-0.124854	-0.0235344	-0.237103	-0.181794	0.0228693	3.77796
Q9VBV8	FBgn0039293	2	3	0.0848953	-0.0508049	0.0208327	0.00331445	-0.527682	-0.452393	-0.23422	-0.13224	-0.144029	-0.190901	-0.121214	-0.195668	-0.0622343	0.0391283	3.24091
Q9VC05	FBgn0020626	6	6	0.667718	0.725281	0.0492838	0.753007	0.633503	-0.0104783	0.885384	0.772934	1.55209	0.487849	-0.211375	-0.04283	0.212852	0.00238078	6.04033
Q9VC06	FBgn0039252	16	16	-0.150955	-0.395985	-0.0950386	-0.293556	-0.0294788	-0.217401	-0.397568	-0.23071	-0.436631	-0.244135	-0.169161	-0.00198819	0.484453	0.00100483	6.90294
Q9VC10	FBgn0051120	2	4	-0.322747	-0.116856	-0.366553	-0.102654	-0.366163	-0.113956	-0.188033	-0.373393	-0.0723308	-0.238257	-0.125712	0.214829	0.523368	0.00169992	6.37718
Q9VC18	FBgn0039241	32	16	-0.142629	-0.271396	-0.251293	-0.395973	-0.0583908	-0.0143121	-0.143545	-0.340945	-0.648189	-0.338856	-0.283747	-0.214418	-0.0638371	0.00182148	6.30811
Q9VC36	FBgn0039227	13	17	0.971033	0.373813	0.318924	0.602369	0.636571	0.221252	0.8201	0.622976	0.834464	0.589257	0.703934	0.610274	0.516348	8.15399e-06	11.717
Q9VC45	FBgn0000140	6	11	-0.178357	-0.571588	-0.0309588	-0.597958	-0.369254	-0.511315	-0.641786	-0.259067	0.100722	-0.396165	-0.196734	-0.754969	-0.951606	0.00165077	6.40651
Q9VC48	FBgn0039219	15	8	-0.614564	-0.402603	-0.310452	-0.499825	-0.481303	-0.389905	-0.304392	-0.136531	-0.305072	-0.244676	-0.249298	-0.226057	-0.192278	5.13823e-05	9.87622
Q9VC52	FBgn0020018	2	5	-0.0567235	-0.120591	-0.340917	-0.410092	-0.175469	-0.217531	-0.102021	-0.13224	-0.305004	-0.124854	-0.373783	-0.448846	-0.432531	0.00194309	6.24347
Q9VC57	FBgn0039213	7	5	0.103192	0.289157	0.0146452	-0.0641146	-0.0971671	-0.101214	0.159283	-0.339398	-0.119293	-0.411637	-0.0901463	-0.388129	-0.384278	0.436911	0.828025
Q9VC63	FBgn0039207	6	6	-0.586433	-0.453099	-0.735991	-0.0843932	-0.312419	-0.108558	-0.978174	-0.821387	-0.0485015	-0.0308434	-0.289783	-0.309966	-0.413372	0.00255909	5.9681
Q9VC87	FBgn0039189	5	3	-0.207028	0.177009	0.045258	0.197253	0.113637	0.72495	0.126832	0.557247	0.159316	-0.124854	-0.112374	0.0942388	0.230143	0.127189	2.06208
Q9VC93	FBgn0039183	20	17	0.278324	0.467021	0.406277	0.12718	-0.496784	0.270116	0.318651	0.229469	0.66231	0.219576	0.316059	0.194184	0.308083	0.0182203	4.00522
Q9VC94	FBgn0039182	27	16	0.880319	0.880023	0.860438	1.05344	0.981858	0.485902	0.288441	0.69299	0.617427	0.395151	0.764665	0.385506	0.508888	3.07341e-06	12.6927
Q9VC96	FBgn0011785	7	7	-2.51757	-2.17839	-1.11333	-1.68169	-1.02455	-3.681	-2.59174	-0.0619306	0.21957	-4.05048	-3.52159	-0.0860486	-0.0622436	0.000486828	7.6276
Q9VC99	FBgn0039179	3	6	0.618434	0.0614893	-0.0806075	-0.102628	0.0786742	0.0813044	0.146991	0.177169	-0.354454	0.0712707	0.336157	0.338278	0.398551	0.288958	1.24147
Q9VCA5	FBgn0039175	19	15	-0.183042	-0.267542	-0.392421	-0.130902	-0.0469568	-0.539692	-0.404038	-0.506858	0.0142493	-0.448274	-0.563034	-0.419921	-0.339374	0.000968584	6.93967
Q9VCA8	FBgn0043884	35	22	-0.662606	-0.605604	-0.353471	-0.419995	-0.197708	-0.401353	-0.0402435	0.187807	0.671222	-0.297029	-0.533066	0.308642	0.536685	0.070689	2.64946
Q9VCA9	FBgn0039172	2	3	-0.10821	-0.27371	-0.518648	-0.0410931	0.113229	1.06631	-0.102021	-0.13224	-0.0360366	-0.124854	-0.112374	0.1646	0.410863	0.859355	0.151573
Q9VCB6	FBgn0011725	14	8	-0.321313	-0.351108	-0.667104	-0.313835	-0.331102	-0.23389	-0.364967	-0.316787	-0.871292	-0.539908	0.0541657	-0.352832	-0.22826	0.000494325	7.61232
Q9VCB9	FBgn0039163	8	5	-0.485015	-0.540884	-0.468746	-0.515452	-0.568551	-0.591929	-0.409333	-0.505467	-0.163227	-0.0553296	-0.26515	-0.23758	-0.341245	4.95083e-05	9.91337
Q9VCC0	FBgn0029503	11	9	-0.236719	-0.0294458	0.0738067	-0.184797	-0.15494	-0.441779	-0.71328	-0.0125783	-0.298638	-0.0379047	-0.901913	-0.334611	-0.314721	0.0187208	3.97812
Q9VCC2	FBgn0039160	1	1	0.0292217	-0.203877	-0.132616	0.105174	-0.0689384	-0.11833	0.0268669	0.19488	0.346502	0.196693	-0.0388324	-0.319769	-0.29291	0.656094	0.421452
Q9VCC6	FBgn0039156	9	8	-0.725101	-0.859067	-1.02349	-0.883231	-0.834946	-0.533775	-1.09506	-1.5807	-0.961058	-1.22007	-0.823938	-0.701451	-1.11226	4.48023e-07	14.6184
Q9VCC9	FBgn0026317	3	5	-0.200802	-0.347147	-0.157362	-0.00799478	-0.185672	-0.0985992	-0.139856	-0.126302	-0.0989634	-0.0498315	-0.287359	-0.220419	-0.121752	0.00881981	4.73075
Q9VCE3	FBgn0005649	5	4	0.67103	0.721619	-0.278356	-0.676691	0.0875908	0.760649	0.0245688	0.464183	0.292301	0.501985	0.377269	0.374862	0.112898	0.0745118	2.5968
Q9VCE6	FBgn0039139	2	5	0.376751	0.542396	0.239105	0.492407	0.142028	-0.108558	0.179504	0.398228	0.313435	0.361059	0.210335	0.748831	0.701774	0.00115141	6.76677
Q9VCF4	FBgn0039132	1	1	-0.0555222	-0.148607	-0.388561	-0.218739	-0.237143	-0.0931048	-0.235205	-0.309526	-0.746051	-0.48631	-0.0496818	-0.184704	-0.183582	0.0031456	5.76175
Q9VCF8	FBgn0039130	8	8	0.38306	0.446263	0.586879	0.572634	0.681051	0.191394	0.0849211	0.334445	0.148909	0.664597	0.0338757	0.973258	0.752014	0.000570165	7.46959
Q9VCG0	FBgn0039128	2	3	-0.209222	-0.399692	0.0781418	-0.187655	-0.0502155	-0.74434	-0.210899	-0.273603	-0.0781741	-0.201899	-0.60428	-1.00642	-0.626913	0.00713561	4.94266
Q9VCG4	FBgn0039125	8	6	0.581746	-0.0594099	-0.189094	0.0515206	-0.349385	-0.0865136	-0.494849	-0.149632	-0.238755	0.237792	0.274848	-0.150073	-0.202014	0.723597	0.323521
Q9VCH5	FBgn0039120	31	22	0.583365	0.642035	0.817678	0.667206	0.593131	0.691672	0.428186	0.343865	0.0633127	0.268173	0.504438	0.252222	0.291582	2.89125e-05	10.4512
Q9VCH8	FBgn0039117	8	8	-0.397343	-0.032081	-0.531719	-0.2573	-0.0802947	-0.0406636	-0.0226294	0.257313	-0.125117	-0.168504	-0.0285705	-0.188992	-0.927768	0.104503	2.25854
Q9VCH9	FBgn0039116	2	3	0.308397	-0.118155	-0.0407979	0.378075	0.380568	-0.108558	-0.102021	0.289222	-0.0360366	0.129833	0.401007	-0.0448874	-0.0110503	0.102535	2.27755
Q9VCI4	FBgn0039113	5	5	1.19722	1.17199	0.828157	0.926436	0.994108	0.298072	0.909832	0.392674	0.728118	0.543229	0.492602	0.196481	0.142992	7.46921e-06	11.8047
Q9VCI7	FBgn0039110	11	5	-0.308397	0.220761	0.749983	0.194664	0.0988029	-0.00880424	-0.111987	0.286367	0.777755	0.406744	0.163256	-0.375838	-0.0812024	0.0534262	2.92945
Q9VCK0	FBgn0037994	20	14	0.077593	-0.04777	-0.266553	0.249584	0.0471874	1.14019	0.224831	0.00868328	0.705171	0.177397	0.469532	0.239048	0.114601	0.0598354	2.81616
Q9VCK6	FBgn0039094	4	4	-0.641044	-0.77517	-0.335407	-0.772037	0.560472	-0.108558	-0.102021	-0.13224	-0.422666	-0.124854	-0.112374	-0.367193	-0.430548	0.0435701	3.13338
Q9VCN6	FBgn0025781	5	5	-0.130535	-0.203946	-0.615179	-0.376578	-0.41236	-0.374133	-0.88487	-0.516062	-0.465864	-0.293672	-0.4204	-0.49494	-0.560987	8.93251e-05	9.32323
Q9VCP1-2	FBgn0039065	4	2	-0.425407	-0.351687	-0.136743	-0.62458	-0.0913001	0.229112	-0.170227	0.0782071	-0.376595	-0.124854	-0.392827	-0.13459	-0.250753	0.0217533	3.82799
Q9VCQ7	FBgn0039055	5	5	0.0491782	0.173459	-0.381896	-0.138434	-0.0431732	-0.0525567	-0.431433	-0.13224	0.544946	0.338895	-0.0956326	1.7188	-0.167328	0.884672	0.122539
Q9VCR2	FBgn0039049	14	7	-0.509649	-0.241024	-0.296145	-0.849257	-0.313773	-0.324418	-0.471481	-0.447197	-1.20102	-0.222838	-0.371938	-0.334489	-0.489583	0.000361679	7.92475
Q9VCU6	FBgn0039019	2	4	0.44707	0.192092	0.0253262	0.8271	0.582435	0.133264	0.735627	0.217515	0.528638	0.889341	0.443553	0.0325677	0.24552	0.000440756	7.72702
Q9VCV4	FBgn0024958	3	6	0.396005	0.163104	0.0842516	0.448308	-0.0807815	0.0993318	0.33952	0.0387308	0.175164	-0.212684	-0.0135467	0.116562	0.23955	0.09537	2.34999
Q9VCW3	FBgn0039004	19	12	-0.340255	-0.897629	-0.733483	-0.363921	-0.623095	-0.143344	-0.0931088	-0.0620951	0.0777959	-0.0323939	-0.0916794	-0.134118	0.0162247	0.0124583	4.38536
Q9VCW6	FBgn0046114	2	2	-0.0679347	0.0419941	-0.0806075	-0.0109626	-0.0979509	-0.0333272	0.168218	-0.0175019	-0.0360366	0.0865619	0.160576	-0.0330924	-0.0263614	0.85267	0.159382
Q9VCX3	FBgn0263863	9	10	-0.172911	-0.179864	-0.209079	-0.0759722	-0.454413	-1.61994	0.139516	-0.156549	0.342848	-0.619196	-0.102267	-0.148696	-0.194049	0.0949498	2.35441
Q9VCY1	FBgn0038989	4	4	1.05556	1.41936	0.997978	1.24578	0.728209	0.666016	1.12775	0.617066	0.567885	0.585078	0.945687	0.368662	0.344284	1.20091e-06	13.6324
Q9VCY3	FBgn0028837	8	3	-0.528085	-0.459568	-0.111174	-0.349638	-0.269625	-0.605743	-0.542561	-0.501814	-0.897149	-0.208651	-0.329135	-0.0292058	-0.286327	0.000105761	9.15433
Q9VCZ8	FBgn0038976	1	4	-0.370512	-0.601538	0.889246	-0.102628	-1.19767	-0.108558	0.364144	-0.13224	-0.0360366	0.0993412	-0.24167	-0.240463	0.216384	0.444216	0.811445
Q9VD00	FBgn0038974	2	3	-0.56351	-0.47083	-0.441953	-0.390465	-0.0683116	-0.347512	-0.111879	-0.176483	-0.00897125	-0.176112	-0.17635	0.213519	-0.19163	0.00194679	6.24157
Q9VD14	FBgn0038961	8	5	0.85904	0.248689	-0.217297	-0.186782	0.120639	0.182833	-0.0788267	0.254421	0.0373043	0.0410528	0.0797514	0.033542	-0.122164	0.22524	1.49059
Q9VD26	FBgn0038950	4	3	0.418033	0.121724	0.0418167	0.459025	0.299135	0.219835	-0.102021	-0.13224	-0.0360366	-0.124854	-0.112374	0.00674888	-0.196234	0.242304	1.41756
Q9VD51	FBgn0025140	12	7	1.64325	1.01757	1.57624	1.64729	1.17951	0.923807	1.98245	1.32285	0.777824	1.5159	1.29629	0.440625	-1.95212	1.29268e-07	15.8614
Q9VD55	FBgn0038925	7	2	-0.250822	-0.00278309	0.032486	-0.506767	-0.0625471	-0.40832	-0.202595	-0.329723	-0.588015	-0.194461	-0.104608	-0.333197	-0.383768	0.00612284	5.09573
Q9VD58	FBgn0038922	12	6	-0.430098	-1.63395	-0.280755	-1.65176	-0.108735	-0.229664	-0.27014	-0.426299	-0.744055	-0.426446	-0.299487	-0.241887	-0.173976	0.00368902	5.60239
Q9VD66	FBgn0038914	4	3	-0.115214	-0.109405	0.34566	-1.47155	-0.631961	-0.0348318	-0.71383	-0.145944	-1.20255	-0.0949883	-0.655225	0.207933	0.0137059	0.0208592	3.86996
Q9VDC3	FBgn0043012	1	1	0.149444	0.159755	-0.0826542	0.20812	0.209081	0.0665342	-0.0576021	0.0223172	-0.295918	-0.190701	0.095485	-0.119852	0.0475149	0.711458	0.340438
Q9VDC9	FBgn0038870	13	7	0.00400522	-0.175453	0.236271	0.158627	-0.186645	-0.0105042	-0.212641	-0.154276	0.100906	0.0486348	-0.157309	0.0835993	-0.686227	0.630923	0.460571
Q9VDD0	FBgn0038869	8	3	-0.467441	0.30924	0.227371	-0.21599	0.10437	-0.490029	-0.422748	-0.315992	0.0515571	-0.344215	0.132907	-0.197453	-0.14137	0.206252	1.57865
Q9VDD2	FBgn0025803	4	7	-0.156303	0.196397	0.351038	-0.254683	0.382509	-0.0708084	0.102089	0.375495	0.122549	-0.148734	-0.211774	-0.87314	-0.19878	0.474505	0.745482
Q9VDE3	FBgn0023423	8	5	-0.588251	-0.4133	-0.751057	-0.504009	0.492186	-0.261311	-0.547033	-0.455088	0.0584454	-0.058469	-0.261527	-0.365168	-0.488718	0.0191311	3.95644
Q9VDE4	FBgn0038857	1	2	-0.37395	-0.363521	-0.0467756	-0.19218	-0.241123	-0.30608	-0.36399	-0.319397	-0.460649	-0.420019	-0.529362	-0.4142	-0.285921	9.70656e-05	9.24012
Q9VDI1	FBgn0053094	14	9	-0.0590531	0.3367	0.381135	0.411721	0.185177	0.164633	-0.0593008	0.314796	0.604606	0.419226	-0.316092	0.31171	0.0690274	0.03017	3.50091
Q9VDI5	FBgn0038829	4	4	0.00874596	0.357537	0.320017	-0.203204	-0.0219234	0.199911	0.283613	0.230836	-0.0360366	0.619041	0.275412	0.420716	0.32373	0.0362021	3.31864
Q9VDK7	FBgn0038810	22	16	0.175065	0.165186	0.436382	-0.0013858	0.0286237	0.346203	0.0624505	0.0321793	0.456	0.0895324	-0.0247109	-0.149357	-0.0616648	0.029877	3.51067
Q9VDL1	FBgn0038806	5	4	0.106145	0.144695	0.368061	0.0224537	0.295203	-0.0214373	-0.0289267	-0.0400999	0.165937	-0.0153904	-0.0858685	-0.0453811	-0.216173	0.19145	1.65313
Q9VDL2	FBgn0038805	10	7	0.51072	0.0641981	0.284998	0.431579	0.385203	-0.306004	-0.214212	0.437775	0.497488	-0.0201754	-0.0227548	-0.240049	-0.154933	0.0757414	2.58043
Q9VDP9	FBgn0038771	4	2	-0.424193	-0.642188	-0.163367	-0.522357	-0.300315	-0.664265	-0.369679	-0.336063	-1.08915	-0.431649	-0.410618	0.0176762	-0.2204	9.44039e-05	9.26793
Q9VDS7	FBgn0038745	14	9	-0.378538	-0.474773	-0.319931	-0.0173359	0.182231	-0.339694	-0.158273	-0.57397	-0.508889	-0.440208	-0.391955	0.0298744	0.0726582	0.00186095	6.28667
Q9VDT1	FBgn0038742	9	6	-0.364669	-0.345422	-0.294853	0.172037	-0.327646	-0.373179	-0.348133	-0.240099	-0.964224	0.0476422	-0.292331	-0.26927	-0.0927207	0.00647953	5.03911
Q9VDT5	FBgn0038738	5	4	0.00582042	-0.202203	-0.453116	-0.57774	-0.0255562	-0.674333	-0.175849	-0.362451	0.0766004	-0.275427	-0.334282	-0.0623209	-0.0529158	0.00548674	5.20542
Q9VDV2	FBgn0038723	10	6	-0.144607	-0.309678	-0.328006	-0.236432	-0.271909	0.301121	0.16177	0.0247433	0.294838	-0.0635483	-0.137536	-0.323794	-0.30508	0.445309	0.808988
Q9VDV3	FBgn0038722	6	6	-0.3967	1.55284	-0.0340918	-0.163108	0.836733	-0.726212	-0.61106	-0.0828795	-0.884434	-0.0629145	0.044019	0.073359	-0.0415316	0.842236	0.171695
Q9VDW6-2	FBgn0260003	7	12	-0.400939	-0.00202579	-0.0123512	-0.211591	-0.238007	-0.043102	-0.240459	-0.229709	-0.284543	-0.0144036	-0.299775	-0.553082	-0.406087	0.00829982	4.79152
Q9VDY8	FBgn0026158	14	7	-0.506657	-0.555287	-0.334008	-0.607973	-0.415936	-0.748642	-1.29783	-0.581871	-0.867877	-0.337858	-1.20518	-0.2862	-0.358691	3.70691e-05	10.2027
Q9VDZ1	FBgn0038686	5	4	-0.568877	0.131246	-0.140229	-0.364818	-0.251221	-0.000977141	-0.520657	-0.559416	-0.27214	-0.391586	-0.851015	-0.119852	-0.339984	0.00275055	5.89596
Q9VDZ8	FBgn0038683	9	10	0.052199	-0.139438	-0.214704	0.015827	-0.362187	0.00265559	-0.166117	-0.478889	-0.0628372	-0.333325	-0.300269	0.26387	0.663705	0.0164995	4.10443
Q9VE04	FBgn0038678	1	2	-0.207028	-0.118155	0.182946	-0.185764	0.0677068	0.129771	0.193495	0.0100313	0.272045	-0.318722	0.0266715	0.0791888	0.882558	0.948504	0.0528691
Q9VE08	FBgn0038675	2	3	0.984518	0.891388	0.393608	0.449427	0.181153	0.488529	-0.175519	0.389514	0.596093	0.755901	0.216937	1.69254	1.26593	0.000872899	7.04369
Q9VE34	FBgn0038651	4	9	0.219782	-0.281549	-0.0806075	-0.323483	-0.20503	-0.316459	-0.143909	-0.106961	-0.123655	-0.0744122	-0.141718	0.489377	0.286213	0.0333137	3.40179
Q9VE51	FBgn0038636	9	7	-0.327729	-0.335927	-0.478269	-0.111717	-0.486699	-0.364403	-0.19172	-0.010635	0.314161	-0.0903808	0.0126177	-0.0841159	-0.132422	0.0390501	3.24291
Q9VE62	FBgn0023083	6	5	-0.351517	-0.213286	-0.255523	-0.414017	-0.399153	-0.00463468	-0.231851	-0.339929	-0.0503648	-0.128572	-0.416015	-0.05663	0.184535	0.00101945	6.88849
Q9VE75	FBgn0028670	10	11	-0.152436	-0.127624	0.68912	-0.637854	-0.603812	-0.120611	0.241475	-0.153865	-0.140631	-0.0328016	-0.216531	-0.349691	-0.589907	0.344992	1.06423
Q9VE79	FBgn0038611	15	12	-2.3269	-0.793929	-0.47514	-0.837467	-1.0901	-0.400814	-2.10253	-0.627036	-0.759906	-0.666562	-1.10976	-0.600363	-0.903941	0.000203784	8.49845
Q9VE85	FBgn0038609	12	11	-0.253339	-0.131127	-0.0982741	-0.156798	-0.232137	-0.177314	-0.289178	-0.0801293	0.232725	-0.0118527	-0.0781179	-0.0489958	-0.0234628	0.0695402	2.66585
Q9VE86	FBgn0038608	2	2	-1.04985	-0.763872	-0.18654	-0.983337	-0.750762	-0.847172	-0.865062	-1.03494	-0.439638	-0.901994	-0.397413	-0.306413	-0.487419	5.91547e-06	12.0379
Q9VE98	FBgn0038597	9	6	3.67253e-05	-0.118155	0.379456	0.302196	-0.33683	0.227396	0.479992	0.85454	-0.142185	0.0177148	0.527425	-0.256396	-0.18583	0.0978873	2.32394
Q9VEA1	FBgn0026250	5	3	-0.264375	-0.0751608	-0.0223637	0.0889247	-0.428329	-0.243997	-0.190737	-0.14305	0.21635	-0.107497	-0.112401	-0.546324	-0.326768	0.0997462	2.30513
Q9VEA6	FBgn0038590	5	2	0.152298	0.149719	0.119435	-0.0834826	0.0256446	-0.14993	-0.0240248	0.34598	-0.242868	0.00867614	-0.0238538	0.037733	0.123795	0.713028	0.338234
Q9VEB1	FBgn0038587	13	9	-1.00879	-0.913474	-1.09355	-0.611752	-0.35838	0.0605045	0.0821194	-0.246239	-0.108639	-0.241206	0.141272	-0.188207	-0.104374	0.0149547	4.20273
Q9VEB3	FBgn0038585	9	5	1.55018	1.74359	1.56796	1.64042	1.42686	0.903361	1.1227	1.34011	1.26251	1.11194	1.18945	0.761967	0.853437	1.17995e-08	18.2552
Q9VEC1	FBgn0038578	4	5	-0.0852361	-0.178153	0.00444345	-0.0395759	0.23107	-0.0197338	0.237656	0.0295748	-0.104301	-0.103111	0.124036	1.25686	0.829923	0.892596	0.113621
Q9VEC2	FBgn0038577	8	7	-0.635747	-0.611119	-0.305084	-0.590068	-0.559434	-0.929568	-0.806941	-0.579293	-1.23087	-0.913961	-1.28134	-0.169741	-0.279716	6.5419e-06	11.9373
Q9VEC3	FBgn0038576	2	1	0.109689	0.173312	-0.00765207	0.0388481	0.130122	-0.0543331	-0.102021	0.0983355	-0.0360366	-0.0582496	-0.168742	0.20451	0.0246725	0.848158	0.164688
Q9VED4	FBgn0038566	6	2	-0.207028	-0.118155	-0.694645	-0.330697	-0.0913001	-0.108558	-0.0903618	-0.539526	-1.30288	-0.124854	-1.10957	0.164835	1.33712	0.00735731	4.91206
Q9VEG6	FBgn0261987	35	19	-1.93049	-1.63523	-1.85139	-2.26329	-1.64073	-1.9963	-2.28994	-2.264	-1.82023	-2.11122	-1.76754	-1.96507	-1.72883	5.18686e-10	21.3797
Q9VEJ0	FBgn0038519	5	6	-0.450029	-0.657316	-0.379279	-0.400227	-0.0875321	-0.738485	-0.105484	-0.413475	-1.01719	-0.173109	-0.196378	-0.617539	-0.319148	0.000826908	7.09782
Q9VEJ2	FBgn0010926	4	4	0.733055	0.383421	0.244188	0.844052	-0.0913001	-0.108558	0.542528	-0.13224	0.230059	0.294137	0.421311	0.220452	0.240988	0.0124403	4.38682
Q9VEK8	FBgn0028992	5	4	-0.336403	-0.176356	-0.736449	-0.243678	-0.0926308	-0.76271	-0.575393	-0.407124	-0.203376	-0.574063	-0.161355	-0.17106	-0.10396	0.000481333	7.63895
Q9VEN1	FBgn0014141	26	22	-0.0374576	0.268803	-0.110451	-0.0124643	-0.198945	-0.15784	0.155912	0.0484405	-0.162193	-0.397255	-0.282611	-0.0147187	-0.0450464	0.275123	1.29054
Q9VEN3	FBgn0038477	5	5	0.876394	1.12027	1.74875	1.11322	0.555655	-0.0109639	0.579606	-0.0208477	0.4741	-0.184503	0.430136	0.316726	0.374794	0.00447179	5.40997
Q9VEP6	FBgn0038467	17	10	-0.0646083	-0.158142	-0.482386	-0.558282	0.0582729	0.204167	-0.195142	-0.265135	-0.285531	-0.091948	-0.464943	-0.270058	-0.424353	0.0218781	3.82227
Q9VEP9	FBgn0038464	13	11	-0.471987	0.343137	0.325225	0.347289	0.171063	-0.222612	0.568922	0.386315	0.80907	-0.73397	0.747495	0.461782	0.350109	0.195772	1.6308
Q9VEQ2	FBgn0038461	9	5	-0.511737	-0.380132	0.321742	-0.30544	-0.348385	-0.550396	-0.244604	-0.23438	-0.279301	-0.263917	-0.446277	-0.0597545	-0.350433	0.00284286	5.86294
Q9VES1	FBgn0038453	2	2	0.0835007	-0.2246	-0.517575	-0.431129	-0.557046	-0.431393	-0.412601	-0.46095	-0.525326	-0.610312	-0.32787	-0.188427	-0.521393	0.000111	9.10598
Q9VEV3	FBgn0038428	5	5	-0.585373	-0.586575	-0.489824	-0.8485	-0.0913001	-0.477873	-0.787106	-0.354806	-0.610823	-0.18268	-1.18871	-0.348819	-0.563586	0.000121743	9.0136
Q9VEX5	FBgn0020407	4	5	-0.2174	-0.183496	-0.405872	0.0448582	-0.362563	-0.0780991	-0.0569049	-0.13224	0.250499	-0.166961	-0.134474	-0.119852	-0.131912	0.0722982	2.62696
Q9VEX6	FBgn0040237	16	12	0.220574	0.347336	-0.517999	0.00094095	-0.0692909	0.491479	0.0952971	-0.018516	-0.000899309	-0.0752875	-0.235599	0.284922	-0.0278945	0.832327	0.183529
Q9VEY5	FBgn0038400	6	3	-0.471474	-0.331433	-0.934877	-0.647621	-0.227913	-0.0697668	-0.478652	-0.133873	-0.898274	-0.445249	-0.441584	-0.105471	1.60393	0.000325069	8.03147
Q9VEZ3	FBgn0027948	53	37	-0.947803	-0.738274	-0.940202	-0.827303	-0.682009	-0.246788	-0.621454	-0.320349	-0.157459	-0.690939	-0.454176	-0.597497	-0.616239	2.91269e-05	10.4438
Q9VF03	FBgn0002783	28	18	0.621231	0.508208	0.700812	0.724324	0.216076	0.655029	0.407399	0.655814	0.512679	0.440708	0.667044	0.862209	0.896634	1.92644e-06	13.1598
Q9VF08	FBgn0038387	2	2	-0.977266	-0.213425	-0.0804886	-0.295138	-0.15665	-0.519041	-0.200028	0.0123305	-0.229179	-0.105108	-0.274763	-0.105522	-0.0465856	0.00880086	4.73291
Q9VF20	FBgn0038376	7	5	0.209164	0.0959637	0.0157137	0.184119	0.171911	0.26357	-0.143045	0.01446	-0.434401	-0.0605059	-0.113297	-0.423916	-0.201531	0.819606	0.198931
Q9VF27	FBgn0017567	6	6	-0.289482	-0.174211	-0.147882	-0.299371	0.120088	-0.575081	-0.242055	-0.197724	-0.703196	-0.242947	-0.267263	0.0093902	-0.0217045	0.00327795	5.72054
Q9VF51	FBgn0038348	29	18	0.0198273	-0.549459	-0.590117	-0.908153	-0.212237	-0.313393	-0.609246	-0.703843	-0.214045	-1.12418	-0.751248	-0.501733	-0.63514	0.000313764	8.06687
Q9VF56	FBgn0038344	5	4	-1.49166	-0.13442	3.28302	-0.179872	-0.102394	-0.186389	-0.11305	0.0268247	-0.310184	-0.243426	-0.00209	0.0726236	-0.875154	0.89731	0.108354
Q9VF78	FBgn0026634	1	1	-0.207028	0.032905	-0.154094	-0.0887217	0.0272334	-0.108558	-0.102021	-0.13224	0.0451984	-0.124854	0.066088	-0.119852	-0.182441	0.194135	1.6392
Q9VF83	FBgn0051301	1	2	-0.291246	-0.104078	0.189131	0.259375	0.0747778	0.290987	0.352034	0.315731	0.550292	0.251174	0.108955	0.539312	0.825567	0.0387497	3.25063
Q9VF87	FBgn0038320	6	9	0.138518	-0.118155	0.122206	0.0304131	0.193779	0.215624	-2.7184	0.486012	0.0276596	0.422542	0.483619	0.413327	0.281723	0.830649	0.185548
Q9VF89	FBgn0038319	4	7	0.171042	0.15195	-0.296767	-0.423803	0.196461	0.396627	0.491801	0.121558	0.38648	0.00655955	0.171383	0.484484	-0.573075	0.199655	1.61117
Q9VFB3	FBgn0038306	12	10	-0.233327	-0.199023	-0.246197	-0.215852	-0.0318628	0.735494	-0.168306	-0.189349	0.0294413	-0.00973288	1.06325	-1.39637	-1.02507	0.743361	0.296573
Q9VFC2	FBgn0028984	2	6	-0.437586	-0.46954	-0.396363	-0.44402	-0.0791742	-0.917501	-0.627231	-0.438114	-0.43791	-0.428915	-0.487715	-0.463217	0.556083	3.1367e-05	10.3698
Q9VFC8-2	FBgn0038293	14	7	-1.99643	-1.62592	-2.26682	-1.48725	-1.61021	-1.03494	-1.34413	-0.929932	-0.659104	-1.10116	-1.4191	-1.35479	-1.5818	9.48803e-07	13.8681
Q9VFE4	FBgn0038277	6	3	0.0740314	0.0677812	-0.318362	-0.18375	0.34215	-0.194985	-0.142412	-0.329854	0.352238	-0.237235	0.328011	-0.217135	-0.0930734	0.825475	0.191796
Q9VFE7	FBgn0038274	11	14	-0.225965	-0.427647	-0.744568	-0.266275	-0.0835665	-0.117428	-0.0690799	-0.423641	-0.370634	-0.337701	-0.298121	-0.00752874	-0.182543	0.000948165	6.96098
Q9VFE9	FBgn0038272	7	7	0.431921	0.633706	0.279771	0.54762	0.513192	0.63394	0.35107	0.618598	-0.0656115	0.553029	0.659978	0.627974	0.499546	5.54916e-05	9.79928
Q9VFF0	FBgn0038271	20	14	-0.457435	-0.424883	-0.219257	-0.503017	-0.119018	-0.35405	-0.441197	-0.309367	-1.4761	-0.516226	-0.513719	-0.0781909	-0.226384	0.000974997	6.93308
Q9VFF3	FBgn0038269	7	2	-0.207028	-0.118155	0.537532	0.33863	0.00613148	0.429117	-0.102021	-0.524794	-0.0360366	0.123627	0.19418	-0.119852	0.164482	0.586161	0.534161
Q9VFJ2	FBgn0038234	2	3	0.0245583	-0.105296	-0.335741	-0.47429	-0.124676	-0.239726	-0.421037	-0.184305	-0.710189	-0.171278	-0.661502	-0.195544	-0.130902	0.00225151	6.09615
Q9VFK6	FBgn0011474	3	5	-0.371066	-0.118155	0.20627	-0.102628	-0.0245585	-0.137977	0.0688525	-0.0710044	0.542303	0.451029	0.311588	-0.293524	-0.357287	0.479836	0.734311
Q9VFL5	FBgn0027083	5	3	-0.207028	-0.342221	-0.0295815	-0.308841	-0.00794121	-0.0803056	-0.182607	-0.20838	-0.311802	-0.0933246	-0.297886	-0.192259	0.131825	0.00426889	5.4564
Q9VFM9	FBgn0038206	5	5	-0.128247	-0.205648	0.0543856	-0.0135558	-0.688482	0.270787	-0.117888	0.444087	0.202842	0.594251	0.639817	-0.237941	-1.69494	0.460005	0.776518
Q9VFN9	FBgn0038196	5	4	-0.607112	-0.824076	-0.0806075	-0.102628	-0.0913001	0.157645	-0.27091	-0.297391	-0.96034	-0.114947	-0.400047	0.0814066	0.0477838	0.0107174	4.53589
Q9VFP0	FBgn0038195	3	5	-0.0202639	0.333881	0.356295	0.195822	0.0289023	0.3205	0.0345189	0.286091	-0.0505987	-0.151389	0.0324242	0.197457	0.101161	0.0859314	2.45421
Q9VFQ9	FBgn0000454	22	14	-0.608978	-0.696693	-0.047753	-0.650693	-0.324213	-0.650518	-0.698083	-0.699712	-0.894159	-0.470312	-0.515782	-0.223368	-0.331406	1.39226e-05	11.182
Q9VFR0	FBgn0038183	6	7	0.000666726	-0.213123	0.436698	0.123844	-0.10727	0.11097	0.123077	0.000355721	0.193585	0.00624875	0.220835	-0.545584	-0.105783	0.240504	1.42502
Q9VFS5	FBgn0024555	11	9	0.958472	0.501225	0.361688	0.806031	0.314269	0.386951	0.571408	0.895519	0.788683	0.377828	0.635393	0.755953	0.303848	1.00254e-05	11.5104
Q9VFT4	FBgn0015778	17	13	0.360893	0.411497	0.395395	0.225048	-0.118045	0.433909	-0.401708	0.327132	0.67973	0.687986	0.332311	-0.161016	0.10768	0.0112051	4.49138
Q9VFV3	FBgn0038150	2	1	0.174351	0.468107	-0.0806075	-0.102628	-0.0913001	0.228697	0.400541	0.34639	-0.0360366	0.194924	0.584848	-0.119852	0.523573	0.0386356	3.25358
Q9VFV8	FBgn0038146	8	3	-0.254872	-0.0879248	0.184046	-0.0229248	0.0109705	-0.0618508	-0.173288	0.206884	-0.221507	-0.113986	-0.109444	0.155421	0.226042	0.355859	1.03322
Q9VFV9	FBgn0038145	24	13	-0.468979	-0.453039	-0.318562	-0.43514	-0.404553	-0.499411	-0.285939	-0.374141	-0.0282741	-0.363291	-0.278414	-0.188082	-0.284165	4.67004e-05	9.97176
Q9VG04	FBgn0038110	6	3	0.0648496	0.253236	0.290043	0.577459	0.0946764	-0.158275	0.343152	0.111556	0.323207	0.0489587	0.0487705	-0.221038	0.0340315	0.0247511	3.69889
Q9VG16	FBgn0040493	21	13	-0.52871	-0.557087	-0.377264	-0.588286	-0.38023	-0.754308	-0.514195	-0.472676	-0.560695	-0.300096	-0.406505	-0.357618	-0.387432	2.07602e-06	13.0851
Q9VG38	FBgn0005355	8	3	-0.17204	0.0772584	0.0902604	-0.58732	0.188826	0.090321	-0.263351	-0.0986884	-0.51461	-0.230537	-0.312064	-0.386759	-0.273206	0.089917	2.40887
Q9VG45	FBgn0038071	11	9	2.22472	1.50868	1.48517	0.477267	0.103307	1.81207	2.59907	2.29583	2.91809	2.27366	2.12087	2.40773	1.93552	2.02598e-05	10.8069
Q9VG51	FBgn0038065	4	3	0.387164	-0.0194208	0.125235	-0.0238163	0.053781	0.199426	0.197989	0.0605527	0.0374403	0.225663	-0.342668	0.3599	0.169371	0.257814	1.35552
Q9VG59	FBgn0038058	3	7	-0.277139	-0.0599759	-0.66175	-0.15364	-0.150296	-0.201967	-0.0511609	-0.288042	-0.294802	-0.482912	-0.268641	-0.372062	0.153002	0.00197269	6.22836
Q9VG69	FBgn0038049	10	5	0.188067	-0.189832	0.757779	0.330934	0.387941	0.0929405	0.133932	-0.0668825	0.99228	0.539953	0.629541	-0.161029	-0.140886	0.00984158	4.62114
Q9VG73	FBgn0038046	5	4	-0.202645	-0.385489	-0.244716	-0.509789	-0.0703139	-0.217128	0.0376668	-0.588884	0.0435633	-0.13214	-0.217395	0.165052	0.090813	0.00835085	4.78539
Q9VG79	FBgn0000455	9	5	-0.331765	0.0541579	-0.161184	-0.016643	-0.399565	-0.733939	0.0197994	-0.0988311	0.0996201	-0.205745	-0.112926	0.387969	-0.371873	0.0578367	2.85013
Q9VGE7	FBgn0037977	6	2	-1.55006	-1.0873	-1.79348	-1.28264	-0.0913001	-0.0638232	0.621648	-0.17141	0.205297	0.11554	0.199443	-0.116573	0.027088	0.0949498	2.35441
Q9VGF7	FBgn0037969	3	1	-0.0260984	0.0771055	-0.239087	-0.0295384	-0.174671	-0.0841779	0.368051	-0.241955	0.444987	0.322882	-0.0579708	-0.298344	-0.211642	0.716198	0.333799
Q9VGF9	FBgn0000147	7	2	-1.57316	-0.821122	-1.89102	-1.56131	-1.46954	-1.72424	-1.12562	-1.00349	-0.895091	-0.8549	-1.27191	-0.800374	-1.3924	3.05482e-07	15.0014
Q9VGG9	FBgn0051368	19	18	0.0106688	-0.162171	-0.149262	0.225032	-0.0314137	0.109556	0.287162	0.104554	0.448094	0.367421	0.546959	0.343649	0.364409	0.0701025	2.6578
Q9VGH5	FBgn0037954	14	11	1.82457	1.43985	1.56726	1.79516	1.43429	1.0794	1.35304	1.46951	1.67898	1.41732	1.27845	1.0032	1.02371	1.50746e-09	20.3128
Q9VGI5	FBgn0017581	5	2	-0.207028	-0.319956	-0.0806075	-0.102628	-0.0913001	-0.517638	-0.102021	0.577991	0.147996	-0.194696	0.268987	-0.119852	-0.272392	0.586304	0.533916
Q9VGJ9	FBgn0037933	4	3	-0.194977	-0.34078	-0.346234	-0.410782	-0.385363	-0.184044	-0.385523	-0.491834	-0.599185	-0.289612	-0.363186	-0.326055	-0.282178	2.69341e-05	10.5221
Q9VGK3	FBgn0037930	5	4	-0.620383	-0.414495	-0.533743	-0.675387	-0.42519	-0.55363	-0.529933	-0.392151	-1.34188	-0.000263465	-0.909534	-0.134517	-0.100278	0.000174171	8.65547
Q9VGL0	FBgn0037924	2	6	-0.207028	0.293322	-0.0806075	0.0542114	0.01174	0.134154	-0.126629	0.295738	-0.0360366	0.437685	-0.0204034	0.128262	0.37353	0.366385	1.00407
Q9VGM2	FBgn0037913	10	6	-0.460257	-0.353584	-0.0136331	-0.260206	0.313546	-0.71648	-0.0892092	-0.337545	-0.543248	-0.095645	-0.145227	-0.628492	-0.451645	0.0203625	3.89406
Q9VGN9	FBgn0037899	5	3	1.82052	1.49006	1.68977	1.06893	1.27747	0.864892	1.42923	0.947143	1.00243	1.21774	1.0241	0.530829	1.0342	8.16045e-08	16.3214
Q9VGP4	FBgn0037894	26	23	-0.85725	-0.57663	-1.00364	-0.201796	-0.231765	-0.0399825	-0.0833794	-0.412375	-0.362596	-0.66434	-0.103153	0.063867	-0.00865057	0.00189768	6.26712
Q9VGP7	FBgn0037892	6	2	0.303649	-0.376237	0.084983	0.0487223	-0.0249456	-0.309098	-0.221949	-0.158139	0.567071	0.0975656	0.106135	-0.00567645	-0.128747	0.918048	0.0855053
Q9VGQ1	FBgn0037891	8	6	-0.304034	-0.507686	-0.309355	-0.475009	-0.329554	-0.0850698	-0.233071	-0.44892	-0.761591	-0.451469	-0.460129	-0.166548	-0.244395	7.01535e-05	9.56482
Q9VGR7	FBgn0037878	13	9	-0.0817101	-0.746017	-0.0315338	-0.320143	-0.206625	-0.496822	-0.65962	-0.205007	0.209727	0.0136013	-0.127589	-0.204186	-0.310867	0.0253184	3.67622
Q9VGS2	FBgn0037874	14	7	-0.252111	-0.413326	-0.380947	-0.393536	-0.402375	0.0215204	-0.124976	0.0948663	-0.146725	0.110774	0.127374	0.044152	0.054055	0.0582272	2.8434
Q9VGT3	FBgn0040259	2	2	-0.207028	0.140939	-0.445226	-0.645512	-0.416942	-0.469989	-0.12239	-0.261378	0.433453	-0.285181	-0.226433	-0.0750473	0.0331561	0.0363511	3.31453
Q9VGV8	FBgn0037843	4	6	-0.324427	-0.606875	-0.0806075	-0.0579629	0.806999	-0.108558	-0.886601	-1.33883	-0.464128	0.0682692	-0.408946	-0.308898	-0.141469	0.0897276	2.41098
Q9VGW6	FBgn0017577	24	18	0.120313	-0.134719	-0.497123	0.0103778	0.0475144	0.0630109	-0.194129	-0.0223229	0.186246	-0.342868	0.218715	-0.0967464	0.276873	0.549835	0.598137
Q9VGW7	FBgn0037834	19	12	-0.124908	-0.342601	-0.263461	-0.239784	-0.475187	-0.509672	-0.460799	-0.35644	-0.103981	-0.192404	-0.215779	-0.308204	-0.360989	0.00027036	8.21576
Q9VGW9	FBgn0261380	8	10	-0.379461	-0.434471	-0.832447	-0.425093	-0.296522	0.233046	-0.265062	-0.927388	-0.191543	-0.402514	-0.000425534	-0.261189	-0.208157	0.00504102	5.29015
Q9VGY8	FBgn0037819	3	1	0.203052	0.307563	0.561253	0.51476	0.351427	-0.108558	0.224079	0.366722	-0.0360366	0.469832	0.128892	-0.119852	0.325534	0.00353735	5.64438
Q9VGZ3	FBgn0024957	38	19	-0.351844	-0.0609972	-0.148442	-0.265325	-0.111363	-0.427324	0.015892	0.113381	0.0450969	-0.295416	-0.0333104	-0.473026	-0.525525	0.056383	2.87559
Q9VH01	FBgn0037808	13	15	-0.223323	0.0143242	-0.500155	-0.231741	-0.0840835	-0.424797	-0.238182	-0.111921	0.0104604	-0.27027	-0.161626	-0.0409246	-0.165054	0.00694829	4.96926
Q9VH07	FBgn0040078	20	12	0.0326705	-0.162674	-0.0998009	0.250868	0.398198	0.00681501	0.000393258	-0.0644863	-0.129146	-0.0730499	-0.135574	-0.022745	-0.0583548	0.975803	0.0244944
Q9VH38	FBgn0037778	4	5	-0.218655	-0.369986	-0.477711	-0.532981	-0.0918244	-0.0237134	-0.249544	-0.311074	-0.0745808	-0.24105	0.031992	-0.376549	-0.329573	0.00459883	5.38195
Q9VH48	FBgn0037770	17	6	-0.330668	-0.228038	-0.417763	-0.236911	-0.25822	-0.76324	-0.450643	-0.230742	-0.303431	-0.356597	-0.0281654	-0.378662	-0.165359	0.000431031	7.74933
Q9VH64	FBgn0037756	13	6	-1.1707	-0.327454	-1.64051	-1.58099	-1.35188	-0.225935	-1.41043	-1.09769	-1.0528	-0.78632	-1.25736	-1.10478	-1.11131	9.8396e-06	11.5291
Q9VH72	FBgn0037749	4	4	-0.0348428	0.177138	-1.20196	-0.59958	-0.624092	-0.705572	-0.331639	-0.296752	-1.09115	-0.398556	-0.874338	-0.0949777	-0.0795342	0.00137491	6.58937
Q9VH77	FBgn0037744	5	3	-0.35885	0.0576953	0.176691	0.00573652	6.12014e-05	-0.130368	0.127791	-0.153983	0.154963	-0.00722444	-0.336322	0.0591143	-0.1181	0.56219	0.575915
Q9VH81	FBgn0005777	18	10	0.252733	0.0796839	-0.132518	-0.199257	0.0166015	-0.172067	-0.396055	-0.564017	0.178206	-0.0842712	-0.331034	-0.315644	-0.148772	0.168335	1.7818
Q9VH95	FBgn0037728	8	6	0.0975238	-0.381045	-0.611279	-0.453382	-0.353989	0.900714	0.126795	0.391096	0.351992	0.587415	0.16379	0.035747	-0.0406542	0.635301	0.453657
Q9VHA1	FBgn0037723	10	6	-0.109724	0.0655025	0.243276	-0.560724	-0.0665752	-0.427633	0.0613795	0.00705067	-0.0402944	0.0364086	-0.0138358	0.0155444	-0.284874	0.380554	0.966128
Q9VHA8	FBgn0037718	6	4	-0.0936221	0.117258	-0.0885716	-0.175626	0.147925	0.443491	0.265142	0.42886	0.513289	0.234301	-0.0307475	0.305617	0.0655296	0.0710343	2.64459
Q9VHB8	FBgn0037709	8	4	-0.102482	0.0702236	0.470094	0.355286	-0.0946818	-0.486113	-0.0155024	0.299062	-0.0213221	0.166271	-0.207218	-0.111494	-1.08878	0.690269	0.370673
Q9VHC0	FBgn0037707	4	4	1.37749	1.03649	0.358853	0.604206	0.372041	0.850974	1.60637	1.53278	1.3715	1.10318	1.45386	1.07525	0.314003	1.007e-05	11.506
Q9VHC7	FBgn0037701	13	9	0.70362	0.953962	1.34098	1.06112	0.997103	0.713079	1.07558	0.289536	1.06384	0.708016	0.961482	0.612883	0.745953	9.24476e-07	13.894
Q9VHC8	FBgn0037700	8	4	1.00825	1.4576	1.21028	1.25682	0.959882	0.888357	-0.513412	1.27362	-0.689823	0.237561	0.973227	1.15303	0.793124	0.00553703	5.1963
Q9VHE4	FBgn0037687	7	3	-0.234451	-0.110447	-0.293274	-0.0554088	0.0246434	-0.36415	-0.0756601	-0.288643	-0.322419	0.219026	-0.0780668	-0.200457	-0.143477	0.0487575	3.0209
Q9VHG1	FBgn0037674	5	2	0.206922	0.29204	-0.0806075	-0.126656	0.0537756	-0.154457	0.0789545	-0.0550246	-0.168908	0.0468001	-0.214597	-0.109128	-0.0457805	0.874812	0.133746
Q9VHG4	FBgn0037671	2	1	-0.258574	-0.273889	-0.519007	-0.255675	-0.0913001	-0.192723	0.0322027	0.168727	-0.143773	0.155686	-0.055178	0.135976	-0.182441	0.0960769	2.34261
Q9VHG5	FBgn0037670	8	5	1.67623	1.28697	1.73647	1.54942	1.30407	1.04949	1.12405	1.44716	1.92147	0.883412	0.594204	0.847739	0.680352	3.67498e-07	14.8165
Q9VHH8	FBgn0037660	5	2	0.515091	-0.118155	0.773867	0.656861	0.382105	1.16153	0.0476939	0.849358	0.346876	0.529893	0.427036	-0.112299	-0.139009	0.000790805	7.14246
Q9VHI1	FBgn0037657	4	6	-0.207028	0.469882	-0.0806075	0.439762	0.32262	-0.108558	-0.102021	0.12842	0.873558	-0.124854	-0.19863	-1.29068	-0.842584	0.276607	1.28516
Q9VHI8	FBgn0037652	21	8	-0.252045	0.00905543	0.17051	0.0343621	-0.0680044	-0.406302	-0.117969	-0.203224	-0.232433	-0.0135165	-0.1584	-0.214705	-0.0669445	0.0958683	2.34478
Q9VHJ2	FBgn0037648	3	1	-0.207028	-0.118155	0.155003	0.300821	0.0796844	0.0629061	-0.102021	0.000227722	-0.0360366	-0.124854	0.0448432	-0.179442	-0.0218509	0.940397	0.061453
Q9VHJ7	FBgn0037644	9	4	0.0981774	0.103441	0.632778	0.152596	0.210219	0.0134013	-0.176875	0.262997	-0.0283014	0.224083	0.142254	-0.0923789	0.18286	0.062041	2.77996
Q9VHJ8	FBgn0037643	16	10	-0.422165	-0.757548	-0.412201	-0.373399	-0.314111	-0.439411	-0.464642	-0.358973	-1.32744	-0.371083	-0.373134	-0.376303	-0.302961	0.000208575	8.47521
Q9VHK6	FBgn0037637	4	1	-0.0876999	-0.118155	-0.124892	-0.983615	0.401747	-0.108558	-0.298487	-0.140352	-0.597605	-0.314396	-0.674186	-0.260866	-0.437858	0.0327426	3.41908
Q9VHL2	FBgn0037632	35	25	-0.433719	-0.486076	-0.507577	-0.650962	-0.379093	-0.0103609	-0.437841	-0.389975	-0.944524	-0.592855	-0.425182	-0.430598	-0.419146	6.05222e-05	9.7125
Q9VHM3	FBgn0037621	6	6	0.315194	0.80591	0.629085	0.817893	0.328693	0.253896	0.467164	0.814723	0.662779	0.74851	0.321298	0.400301	0.894178	1.60632e-05	11.039
Q9VHN4	FBgn0037610	4	4	-0.678685	-0.0918405	-1.64702	-0.0934812	-1.70494	-0.268462	-0.0511146	-1.64186	-0.292261	0.00909697	0.0107084	-0.0972141	0.0602646	0.0179067	4.02258
Q9VHN6	FBgn0037608	10	5	-0.518858	0.0879411	-0.222336	-0.264453	-0.382721	-0.51497	-0.565083	-0.388583	0.171673	-0.163776	-0.246616	-0.429565	-0.168263	0.00536774	5.22735
Q9VHP0	FBgn0000171	33	22	-0.0429581	-0.223765	-0.290079	-0.197304	-0.164425	0.333934	0.289632	-0.0985425	0.39999	-0.0920441	0.00214027	0.0243974	0.0556832	0.936408	0.0657035
Q9VHQ0	FBgn0051450	3	2	-0.102157	-0.462496	-0.231152	-0.111588	-0.0517116	-0.181968	-0.0154506	-0.281161	-0.0652886	-0.380889	-0.277322	-0.11744	-0.102521	0.00549588	5.20376
Q9VHR5	FBgn0037583	14	9	-0.446586	-0.14355	-0.149374	-0.234011	-0.18869	0.0345655	-0.283606	-0.114401	0.489905	0.0838075	-0.0183604	-0.0503702	-0.213703	0.311703	1.1657
Q9VHR8-2	FBgn0036975	40	27	-0.215789	-0.429937	-0.0161352	-0.441047	-0.164291	-0.54012	-0.400733	-0.30797	-0.137592	-0.325221	-0.407862	-0.215961	-0.324738	0.0003443	7.974
Q9VHS8	FBgn0037573	12	7	1.33971	0.878549	0.664661	1.1432	0.922497	0.752925	1.15017	0.864137	0.971925	0.721606	0.882771	0.428996	0.666733	5.56766e-08	16.7037
Q9VHT2	FBgn0037569	7	4	0.583661	0.355016	0.100156	0.5818	0.384731	-0.365212	0.347275	-0.000569848	0.543513	0.364843	0.680464	-0.312132	-0.192098	0.00633287	5.062
Q9VHT5	FBgn0037566	7	5	-0.377408	-0.0870749	-0.11524	-0.421545	-0.126463	-0.103643	-0.440773	-0.258573	-0.179239	-0.347585	-0.0285265	-0.00185807	-0.089525	0.00255909	5.9681
Q9VHV5	FBgn0037551	4	4	-0.0368342	0.254813	-0.0919148	0.407751	-0.222891	0.0332004	0.404369	0.068621	-0.0635932	0.333307	-0.0825988	-0.0605286	-0.00631081	0.261982	1.33948
Q9VHV6	FBgn0037550	3	4	-0.700238	-0.362755	0.06858	-0.102628	-0.0913001	-0.414878	-1.12032	-0.763725	-0.178756	-0.495965	-1.3884	-0.0743034	0.0233206	0.00344741	5.67013
Q9VHW6	FBgn0037543	2	1	0.64651	0.842609	0.618108	0.269313	0.693091	0.748894	0.666544	0.841979	0.749003	0.200004	0.791093	0.500118	0.300213	3.37542e-06	12.599
Q9VHX2	FBgn0037538	4	4	0.122974	0.0693598	-0.0806075	-0.224332	-0.0319003	0.318094	0.314857	0.121769	-0.0124988	0.602289	0.510228	0.437743	0.517174	0.093057	2.37454
Q9VHX4	FBgn0037537	9	9	0.223825	0.0132986	0.205411	-0.438275	0.286181	-0.658927	0.440555	-0.154176	-0.360126	-0.981459	-0.134426	0.00547268	1.50542	0.322046	1.13306
Q9VHX9	FBgn0037533	8	5	0.07448	0.33956	0.625203	0.612675	0.73621	0.802284	0.958334	0.916179	0.0237931	0.492281	0.650244	0.430956	0.517071	0.000124506	8.99116
Q9VHY6	FBgn0037530	18	13	0.214048	-0.15079	-0.278693	-0.0637255	-0.156478	-0.0379375	0.152958	-0.152781	0.0485538	-0.185899	-0.190093	-0.172521	-0.056767	0.259211	1.35011
Q9VI10	FBgn0261789	7	6	0.144356	0.0138801	-0.15343	-0.541242	-0.17794	-0.548387	-0.0249345	-0.273985	-0.76481	-0.251646	-0.41151	-0.0452756	0.08697	0.0103757	4.56829
Q9VI13	FBgn0014001	4	4	-0.187113	-0.126075	0.115344	-0.0724607	-0.381161	-0.78751	0.00808598	-0.652938	0.00869894	-0.64148	-0.464977	-0.222233	-0.0562396	0.0130474	4.33917
Q9VI15	FBgn0037439	5	2	0.245748	0.485744	0.567214	0.338773	0.505175	0.42743	0.704388	0.237522	0.919657	0.493525	0.487999	0.314636	0.549931	2.13345e-05	10.7552
Q9VI24	FBgn0037446	4	2	-0.207028	0.336972	0.0951388	0.0696943	-0.354107	-0.108558	-0.360047	-0.452744	0.366783	0.0118414	-0.112374	-0.119852	0.156389	0.4969	0.699366
Q9VI53	FBgn0037465	2	2	-0.0620152	-0.125278	-0.0104872	0.152457	-0.226801	0.0314937	0.00134503	-0.0650622	-0.0411101	-0.124854	-0.112374	-0.0197963	-0.187866	0.318355	1.14459
Q9VI55-2	FBgn0037467	7	7	-0.110629	0.123137	0.367742	0.336894	0.0656697	0.153411	0.24955	0.000670918	0.375415	0.100625	0.181711	0.286111	0.677207	0.0171948	4.06315
Q9VI57	FBgn0037469	4	2	-0.207028	0.0706725	-2.3483	-3.11255	-0.0371938	0.0480444	-0.102021	-0.0179567	0.0567896	0.0292862	0.0154374	0.0227833	0.120098	0.149793	1.8985
Q9VI58	FBgn0037470	6	5	-0.209455	-0.288517	-0.922603	-0.26494	-0.270033	0.28569	-0.302797	-0.510831	0.0192535	-0.328052	0.0788866	-0.356012	-0.280726	0.0308237	3.47947
Q9VI64	FBgn0037472	4	2	-0.207028	-0.65064	0.154869	-0.102628	0.0423957	-0.0617353	0.128289	-0.0490861	-0.624589	1.05629	-0.116046	0.445329	0.038072	0.799871	0.223305
Q9VID7	FBgn0021856	6	4	-0.136961	-0.04347	-0.342621	-0.265983	0.0866302	0.422965	0.191524	-0.0926427	0.801912	0.375563	-0.557216	0.976982	0.503169	0.765036	0.267832
Q9VID9	FBgn0026577	9	12	0.624615	0.424494	0.55952	0.231356	0.535298	1.2269	0.486341	0.371343	0.35052	0.588526	0.243736	0.337985	0.599826	0.000113969	9.07958
Q9VIE7	FBgn0000239	21	10	-0.19936	-0.376973	-0.373897	-0.250147	-0.118764	-0.26232	-0.00615751	-0.134218	-0.317184	-0.444155	-0.25155	-0.144667	-0.318326	0.000793055	7.13962
Q9VIE8	FBgn0010100	34	20	-0.259145	-0.183246	0.242575	0.0617515	0.0908869	0.220385	-0.360012	0.0553301	-0.258017	-0.486486	-0.119564	-0.117603	-0.126988	0.296226	1.21663
Q9VIF0	FBgn0032925	5	4	0.8353	0.81473	0.548294	1.0561	0.243985	0.482138	1.51347	1.38977	1.18729	0.520327	1.06809	0.447417	0.323185	2.0424e-05	10.7988
Q9VIF2	FBgn0032923	8	6	-0.424888	-0.165854	0.283339	-0.011465	0.294403	-0.445457	-0.115829	-0.082087	-0.337725	0.266809	-0.126453	0.0162184	-0.190348	0.405095	0.903634
Q9VIF6	FBgn0032919	4	5	0.813387	-0.118155	-0.0806075	0.422076	-0.0913001	0.499285	0.580117	0.140038	0.24057	0.179404	0.429477	0.45416	0.826431	0.015643	4.15773
Q9VIG1	FBgn0032915	7	3	0.898042	0.602675	0.811098	0.603789	0.481248	0.885397	0.354406	0.504101	-0.0322656	0.18845	0.704201	0.632813	0.449229	0.000108173	9.13178
Q9VIH1	FBgn0032906	6	5	-0.243144	-0.461756	0.41485	-0.227986	-0.262618	-0.299206	-0.283945	-0.623654	-0.138592	-0.39099	-0.532659	-0.163484	-0.324369	0.00880086	4.73291
Q9VIH3	FBgn0032904	16	15	0.925466	0.530306	0.656216	0.576692	0.254104	0.46549	1.04696	0.695165	0.817661	0.42825	0.155785	0.388944	0.186602	3.04736e-05	10.3986
Q9VIJ9	FBgn0032882	5	4	0.106792	0.0502058	-0.141595	-0.314252	0.0289862	0.554	-0.00702529	0.123115	-0.0822189	-0.0841036	0.00652496	-0.359986	-0.00854923	0.794371	0.230204
Q9VIK1	FBgn0032880	2	4	0.121984	-0.15629	0.0940629	0.386141	-0.296078	0.424423	0.412767	0.661679	0.605466	0.0762745	0.252331	0.037642	0.23972	0.0316327	3.45357
Q9VIK6	FBgn0032876	9	7	-0.813498	-0.799375	-0.981788	-0.377355	-0.237335	-0.140046	-0.16176	-0.897311	0.143864	-0.42977	-0.490632	-1.00259	-0.987219	0.00144317	6.54091
Q9VIL2	FBgn0032870	8	2	0.251642	0.0719544	0.855119	-0.128321	0.00489915	-0.561079	-0.102021	-0.48675	0.514787	0.181631	-0.112374	-0.0106375	0.221927	0.749617	0.288193
Q9VIM5	FBgn0032859	8	7	0.159381	-0.0233721	-0.0769809	0.0841233	-0.154127	0.0312811	0.221404	0.139113	0.322147	-0.198539	0.15489	0.103719	0.0369308	0.366385	1.00407
Q9VIN9	FBgn0032849	7	5	0.514698	0.0316179	0.522401	0.483397	-0.248462	-0.0922524	0.00718468	-0.0217856	0.163618	-0.180228	0.26225	-0.254197	1.65038	0.18123	1.70799
Q9VIP0	FBgn0032848	5	6	0.421516	-0.252104	0.499032	0.273243	0.147581	-0.356558	-0.752142	-0.12466	0.217783	0.100403	-0.736346	0.0468854	-0.266073	0.725298	0.321173
Q9VIP9	FBgn0014127	10	8	0.0568473	0.0988208	0.122758	0.122677	0.35875	-0.166079	0.322118	0.340814	0.716077	0.487287	0.250246	0.217263	0.254406	0.00971525	4.63406
Q9VIQ8	FBgn0032833	6	6	0.474686	0.349073	-0.493117	-0.123116	0.285681	0.282123	0.00710485	0.208261	-0.552843	0.176827	-0.0518202	-0.131136	-0.0107261	0.656094	0.421452
Q9VIS3	FBgn0032820	4	3	-0.207056	0.0853333	-0.455318	0.386673	0.321403	-0.257567	0.236964	0.106415	0.223175	0.0311373	0.066354	-0.0634696	0.07352	0.600992	0.509173
Q9VIS4	FBgn0032819	3	3	-0.207028	-0.0437191	0.307184	0.054653	-0.098102	-0.32333	-0.102021	0.0707648	-0.0360366	0.013535	-0.0141863	0.10164	0.119494	0.609479	0.495151
Q9VIU4	FBgn0053116	3	3	-0.207028	-0.118155	-0.0806075	-0.102628	-0.0913001	0.854971	0.759408	-1.46689	-0.661799	-1.12708	-1.2794	-3.28593	-2.61969	0.186502	1.67932
Q9VIU7	FBgn0032799	4	3	-0.207028	-0.118155	0.445333	-0.0239659	0.0540515	-0.108558	-0.102021	-0.258823	0.108472	-1.07786	-2.31353e-05	-0.21618	-0.158355	0.34281	1.07058
Q9VIV2	FBgn0002044	13	8	0.462139	0.838815	0.454296	0.522247	0.00821151	0.919851	-0.000578335	0.160739	0.232696	0.567106	0.172141	0.197168	0.0309751	0.00194914	6.24037
Q9VIW7	FBgn0032781	8	4	-0.369045	-0.271262	0.0779204	-0.149518	0.125716	0.00220871	-0.185121	-0.196845	-0.0334885	-0.237956	-0.138464	-0.18016	0.0643558	0.0599576	2.81412
Q9VJ10	FBgn0002021	2	2	-0.194869	-0.0299852	-0.0806075	-0.102628	-0.0913001	-0.384428	-0.422728	-0.635222	-0.0360366	-0.346384	-0.112374	0.0704529	0.0263212	0.00830376	4.79105
Q9VJ14	FBgn0032742	1	5	-0.0735743	-0.102385	-0.0806075	-0.102628	-0.0913001	-0.211256	-0.0210992	-0.242172	-0.0360366	-0.385849	-0.00575127	-0.0721577	-0.190997	0.0363288	3.31515
Q9VJ19	FBgn0015745	6	4	0.522229	0.607911	0.281802	0.182042	0.0227222	0.395452	0.33405	0.291281	0.0621222	0.26073	0.400171	0.245531	0.0793888	0.000617909	7.38917
Q9VJ26	FBgn0032731	3	7	0.00746917	-0.118155	0.337202	0.0984491	-0.0670012	0.452495	-0.00284261	0.179806	-0.0360366	0.340059	-0.309575	0.204054	-0.0230909	0.336361	1.08957
Q9VJ38	FBgn0032720	2	2	-0.390475	-0.120112	-0.0829965	-0.273948	-0.256316	-0.797616	-0.448801	-0.395134	-0.0360366	-0.216389	-0.363569	-0.247471	0.0400926	0.00143382	6.54741
Q9VJ39	FBgn0032721	28	16	-0.116922	-0.120318	-0.34775	-0.15733	-0.204466	-0.0756495	-0.173814	-0.206741	-0.695064	-0.36551	-0.314475	-0.283789	-0.345954	0.00230918	6.07086
Q9VJ45	FBgn0027070	4	4	0.0786317	-0.728678	-0.884873	-0.182891	-0.0678638	0.19733	-0.37226	-0.602701	0.393446	-0.161038	-0.496617	-0.245003	0.562041	0.0603846	2.80702
Q9VJ57	FBgn0032705	7	4	-0.703479	-0.665947	0.330545	-0.650737	-0.5502	-0.509428	-0.722158	0.920619	-0.257766	-0.55817	-0.392053	-0.00626901	-0.289309	0.0488912	3.01816
Q9VJ58	FBgn0025608	8	8	0.621732	0.17972	-0.26058	0.360008	0.0503027	0.647953	-0.284026	0.480661	0.527595	0.753718	0.0925643	0.374189	0.0405669	0.024915	3.69229
Q9VJ60	FBgn0032703	4	4	0.465946	0.41092	0.134454	0.037711	-0.287191	0.369273	-0.316985	-0.208001	0.599485	-0.133286	0.263245	-0.934092	-0.518245	0.269061	1.31282
Q9VJ62	FBgn0032701	2	2	-0.207028	0.207691	0.561225	0.208851	0.342734	0.629253	-0.107717	0.170925	0.377807	0.621718	0.431434	0.531719	0.185335	0.00678962	4.99236
Q9VJ87	FBgn0086707	8	4	1.02591	0.788785	0.54314	0.886756	0.651246	0.390874	0.525089	0.476294	0.397742	0.513516	0.370597	0.167354	0.384414	6.73827e-06	11.9077
Q9VJC7	FBgn0032646	6	5	-0.403498	-0.238101	-0.0807126	-0.40309	0.0259436	-0.693689	-0.111878	-0.533292	-0.231457	-0.246077	-0.206234	-0.0230588	-0.0836803	0.0022962	6.0765
Q9VJD0	FBgn0032644	1	3	-0.56485	-0.224194	-0.0806075	0.32308	0.205437	-0.0817703	0.532577	0.702854	-0.0360366	-0.370715	-0.403595	-0.168284	-0.13235	0.998604	0.00139734
Q9VJD1	FBgn0032643	16	10	-0.0927081	-0.629776	0.193794	0.153378	-0.590816	-0.192691	-0.26918	-0.154279	0.263467	0.0853497	-0.212762	0.0282825	-0.00970541	0.199216	1.61336
Q9VJD4	FBgn0032640	9	6	-1.55667	-1.58477	-0.907099	-0.23422	-0.0825904	-0.712392	-0.283914	-0.116249	-0.642464	0.321172	0.124482	-0.599934	0.157677	0.0185807	3.98563
Q9VJE3	FBgn0032635	11	8	0.349911	-0.670286	0.000381212	-0.539998	-0.256393	-0.531853	0.176653	-0.0305559	-0.100211	-0.011324	-0.0925013	0.250147	-0.36275	0.153044	1.87703
Q9VJG0	FBgn0026150	21	10	-0.167656	-0.383472	-0.577156	-0.21116	-0.367763	-0.743666	-0.433147	-0.426137	-0.443028	-0.629737	-0.14296	-0.332751	-0.096903	8.17869e-05	9.41139
Q9VJH2	FBgn0004797	21	16	0.485602	0.445958	0.51705	0.668083	0.684445	0.107043	0.475961	1.40984	0.640062	0.157489	0.399849	0.116792	0.11099	0.000334292	8.0035
Q9VJI9	FBgn0032597	2	6	-0.207028	-0.118155	-0.491038	-0.102628	-0.0913001	0.196844	-0.14655	-0.0934338	-0.0360366	-0.0867164	0.121385	-0.234793	-0.248618	0.171875	1.76099
Q9VJJ0	FBgn0032596	8	7	-1.32247	-1.00283	0.0942693	1.12889	-0.488644	-0.578665	-0.614882	-0.123689	-0.628668	-0.454383	-0.694777	-0.118069	-0.0632696	0.04596	3.07998
Q9VJQ4	FBgn0001974	4	3	-0.207028	-0.166372	-0.0806075	-0.102628	-0.0913001	0.597677	-0.0534543	-0.13224	0.310424	0.192916	-0.0381808	-0.15016	-0.182441	0.824076	0.193493
Q9VJY6	FBgn0032518	6	2	0.477534	0.494078	0.490632	-0.287518	0.415878	0.492115	0.114715	0.146057	0.16439	0.0910658	0.10525	-0.705718	-0.183314	0.0122563	4.40171
Q9VJZ1	FBgn0032514	6	7	-0.392897	0.21221	-0.334037	0.0441991	-0.0295791	-0.108558	-0.0670976	-0.198747	-0.0360366	0.262525	1.0306	0.527537	0.484091	0.795651	0.228595
Q9VJZ4	FBgn0032511	7	4	-0.123712	-0.129896	-0.336971	-0.618061	0.294037	-0.38487	-0.25889	-0.162536	-1.12499	-0.0307045	-0.461684	-0.205351	-0.182713	0.0203625	3.89406
Q9VJZ5	FBgn0051852	9	6	-0.351797	-0.289209	0.024429	-0.323909	-0.222237	-0.179496	-0.713419	-0.246567	0.0104489	-0.0801055	-0.496364	-0.521418	-0.357446	0.00460523	5.38056
Q9VJZ7	FBgn0022069	16	10	1.29934	0.914087	1.19166	1.52698	1.3309	1.32511	1.40061	0.466145	1.83532	1.61953	1.49007	0.775749	0.609962	2.09248e-07	15.3797
Q9VK18	FBgn0032488	5	3	0.542944	0.671874	1.02394	0.883111	0.497255	0.751941	-0.177443	0.0308062	0.115742	0.427662	0.351341	0.42967	0.437	0.00171871	6.36618
Q9VK19	FBgn0032487	2	3	-0.351968	0.189784	0.107794	0.0331038	-0.0913001	-0.0681446	-0.26094	0.15609	0.224837	0.142955	0.1752	-0.548041	-0.354061	0.761432	0.272555
Q9VK20	FBgn0032486	1	2	-0.135883	-0.346544	-0.0806601	-0.0460159	-0.237295	-0.14136	-0.0338839	-0.1496	0.150557	0.0951077	-0.0291239	-0.0965493	0.00568047	0.160896	1.827
Q9VK44	FBgn0032467	13	13	0.434814	0.225943	0.0966011	0.380733	0.220102	0.416391	0.369169	0.383224	1.45833	0.403923	0.363415	-0.166632	-0.37442	0.00230657	6.07199
Q9VK45	FBgn0021796	15	15	-0.128482	0.186349	-0.462698	0.226354	-0.287802	0.304784	0.194858	0.0161193	0.234362	-0.0433563	0.140577	0.210973	0.0645982	0.70107	0.355148
Q9VK57	FBgn0032455	9	6	-0.193771	0.098857	0.0167246	0.0361607	-0.072203	0.480493	-0.267151	0.0914544	-0.107583	0.181893	-0.22428	-0.311251	-0.320868	0.963831	0.036839
Q9VK59	FBgn0032454	21	14	0.257796	-0.703919	0.422145	0.485866	0.562085	0.75152	0.724755	1.39594	1.4384	1.1865	1.13192	1.10033	0.708941	0.00267997	5.92195
Q9VK60	FBgn0032453	6	4	-1.28128	-0.785383	-0.444257	-0.30033	-0.238873	-0.804873	-0.7005	-0.795293	-0.764513	-0.646489	-1.18911	0.109704	0.299413	2.0424e-05	10.7988
Q9VK63	FBgn0032450	1	2	-0.207028	-0.118155	-0.0894669	-0.11371	-0.0913001	-0.0554855	-0.102021	-0.132245	-0.0360366	-0.251934	-0.00454459	-0.184531	-0.126376	0.0328422	3.41604
Q9VK68	FBgn0032445	5	3	-0.131485	-0.12725	0.246977	-0.0176805	0.116569	-0.0195009	0.0295278	-0.220132	-0.224339	-0.0122309	0.00320705	-0.221615	0.372536	0.603906	0.504336
Q9VK69	FBgn0032444	22	17	-0.303299	-0.464356	-0.324185	-0.481366	-0.246556	-0.201529	-0.290707	-0.412216	-0.598753	-0.655668	-0.46338	-0.209279	-0.24028	2.41718e-05	10.6303
Q9VK85	FBgn0020443	22	11	0.00621219	-0.0898108	-0.326293	-0.329128	-0.32266	-0.443706	-0.138239	-0.58204	0.369091	-0.0707386	-0.162063	-0.469464	-0.245755	0.0450561	3.09985
Q9VK89	FBgn0032430	4	3	-0.207028	0.235729	-0.456187	-0.102628	-0.0913001	-0.108558	-0.308098	0.694161	-0.0360366	-0.329419	0.0561121	0.278283	0.00943532	0.586161	0.534161
Q9VKB2	FBgn0032409	10	9	0.810616	0.512014	0.731765	0.655974	0.362884	0.288962	0.0154411	0.734445	0.914704	0.66474	0.516012	0.685896	0.488524	3.76366e-05	10.1875
Q9VKB4	FBgn0032408	4	4	-0.244211	-0.357225	-0.0806075	-0.210267	-0.143836	0.259092	0.435504	0.273708	0.282422	0.200404	-0.927523	0.519978	0.358757	0.727301	0.318415
Q9VKB9-2	FBgn0027505	2	4	-0.0949459	-0.0866046	-0.0806075	-0.102628	-0.0913001	-0.0232533	-0.102021	-0.13224	-0.0282704	-0.164996	-0.26508	-0.13642	-0.168971	0.0345034	3.3667
Q9VKC1	FBgn0032404	5	4	1.37753	1.55379	1.62048	1.62775	1.39744	1.2175	1.23508	1.2101	1.09392	1.63581	1.13292	1.32211	1.19227	2.10287e-09	19.98
Q9VKC7	FBgn0032398	6	4	-0.0159422	0.0808917	0.197192	0.495296	0.0632063	0.0270018	0.55298	0.166634	-0.0360366	-0.304725	-0.0853274	-0.0437853	-0.00231472	0.240714	1.42414
Q9VKC8	FBgn0032397	12	12	0.182886	0.432053	0.138929	0.572298	0.426273	0.354884	0.672344	0.17727	0.210331	0.290866	0.590077	0.610421	1.53997	0.000183863	8.60132
Q9VKD3	FBgn0032393	13	11	-0.323435	-0.3821	0.149237	-0.31	-0.345948	-0.603775	-0.528222	-0.257721	-0.0793685	-0.137128	-0.409939	-0.0711495	-0.268705	0.00191017	6.26056
Q9VKD8	FBgn0032388	7	6	0.67217	0.64793	0.532959	0.469129	0.204706	0.745555	0.234912	-0.351524	-0.0360366	-0.350354	-0.112374	0.47879	0.643714	0.0788526	2.54018
Q9VKI8	FBgn0032350	16	15	-0.376086	-0.664924	-0.509775	-0.168508	-0.126439	-0.622065	-0.31517	-0.651	-1.3038	-0.41507	-0.00213532	-0.249578	-0.384111	0.00130118	6.64448
Q9VKJ1	FBgn0032348	3	7	0.231734	-0.118155	-0.0806075	-0.102628	-0.0913001	-0.0152522	0.414753	0.0968724	0.319375	0.132809	0.45541	0.23322	0.426976	0.159451	1.83602
Q9VKJ3	FBgn0262647	18	11	-0.355549	-0.767695	-0.516388	-0.14505	-0.668585	-0.52966	-0.400504	-0.25286	0.209596	0.0224978	-0.271992	-0.146804	-0.193525	0.00401088	5.51874
Q9VKJ4	FBgn0032346	4	3	-0.206167	0.170038	0.314741	0.0142615	-0.119887	-0.00353644	0.0242474	0.215771	-0.278195	0.215787	-0.0541403	-0.643033	-0.370447	0.721837	0.325956
Q9VKK1	FBgn0032340	18	9	0.466952	0.493563	0.491869	0.746764	-0.045411	-0.0264882	-0.0237539	0.00537868	0.26855	0.0145573	0.17683	-0.179165	-0.448064	0.0240983	3.72561
Q9VKM1	FBgn0004872	14	14	-0.671956	-0.366456	1.40468	1.34924	1.39289	-0.704391	-0.857744	-0.424021	0.0181225	-0.751612	-0.168572	-0.461914	-0.782923	0.946602	0.0548762
Q9VKM3	FBgn0010612	1	2	-0.0615696	0.100218	-2.19111	-0.62079	-0.282394	-0.0331876	-0.150649	-0.123971	0.238373	-0.0503767	0.20107	-1.10443	-0.232455	0.211698	1.5526
Q9VKM7	FBgn0053129	13	13	0.14812	0.25254	0.07234	-0.10955	-0.135573	0.228507	0.153177	-0.0867809	-0.348051	-0.147777	0.0752339	-0.0618026	-0.248081	0.905121	0.0996867
Q9VKN7	FBgn0024227	4	3	-0.624223	-0.516124	-0.734458	-0.00744095	-0.428957	-0.711327	-0.377239	-0.683235	-0.290546	-0.558906	-1.01242	-0.585441	-0.421553	6.21477e-05	9.686
Q9VKR0	FBgn0032292	2	1	0.273223	0.548021	-0.0132176	-0.039197	-0.128765	0.214869	0.560839	0.347758	0.555847	0.129808	0.152477	-0.0916039	0.101363	0.0141892	4.25527
Q9VKU3	FBgn0032261	5	6	-0.367293	-0.417742	0.155081	-0.221476	0.0658737	-0.381157	-0.246972	-0.122524	-0.231082	-0.153122	-0.145541	0.12242	0.0824566	0.0145456	4.23047
Q9VKV1	FBgn0027611	17	10	-0.534091	0.199985	0.955819	0.246543	0.529026	0.140065	-0.0499242	0.305155	0.280576	0.198969	-0.156546	0.348732	0.480324	0.131049	2.03219
Q9VKV5	FBgn0032250	5	5	0.176511	0.266	0.26538	0.251024	0.19396	-0.211211	0.184461	0.211491	0.479265	0.464577	0.485499	0.465603	0.362004	0.00369799	5.59997
Q9VKW1	FBgn0032246	9	3	-0.0623503	-0.469986	0.103702	-0.0165096	-0.119685	-0.454437	-0.306495	-0.585786	-0.279678	-0.0786698	-0.568534	-0.109606	-0.301453	0.00751127	4.89135
Q9VKW3	FBgn0032244	6	11	-1.29088	-0.822618	-1.24092	-0.968307	-0.963482	-0.172651	-0.38857	-0.120454	-0.224734	-0.480901	-0.187956	-0.0889526	0.20623	0.000700131	7.26424
Q9VKW5	FBgn0032242	43	24	-0.25498	-0.333591	-0.0872008	-0.0936719	-0.139782	-0.662151	-0.310591	-0.265486	0.149462	-0.0759395	-0.187739	-0.208159	-0.217566	0.0143312	4.24532
Q9VKW8	FBgn0032240	3	4	-0.238868	0.21101	-0.0299858	-0.205229	0.0302211	0.759298	-0.201437	0.352077	-0.401729	0.37133	0.0179721	0.0636577	0.15732	0.602586	0.506525
Q9VKX2	FBgn0032237	11	8	-0.467565	-0.649504	-0.61928	-0.67278	-0.179165	-0.242768	-0.301854	-0.450528	-0.834787	-0.496402	-0.301259	-0.222804	-0.247101	3.69552e-05	10.2058
Q9VKX4	FBgn0032236	4	3	-0.503133	-0.355841	-0.129466	-0.324856	-0.126565	-0.322735	-0.540841	-0.313254	-1.10227	-0.477055	-0.326651	-0.150938	-0.238164	0.000570165	7.46959
Q9VKY2	FBgn0027568	30	20	0.0440785	-0.0905776	-0.437462	-0.242459	-0.213561	0.15242	-0.169276	-0.180226	-0.105121	-0.527151	-0.246371	-0.343796	-0.224874	0.0212596	3.85094
Q9VKZ7	FBgn0032217	8	6	-0.00951508	0.205272	-0.118793	0.107511	-0.032143	0.0543869	0.443971	0.0644193	0.434866	-0.0262809	0.299723	0.252266	-0.000259659	0.0870779	2.44095
Q9VKZ8	FBgn0032216	18	12	-0.197871	-0.0232362	0.0359406	-0.0513132	-0.261921	-0.19013	-0.150094	-0.103861	0.0388243	-0.185502	-0.02046	-0.265103	-0.187508	0.0689955	2.67371
Q9VL00	FBgn0032214	6	4	-0.449141	-0.40355	0.0501251	-1.09621	0.918867	-0.313477	-0.466232	-0.478497	-0.44314	-0.202963	-0.512434	-0.134697	-0.0624419	0.0610895	2.79541
Q9VL02	FBgn0005322	4	4	-0.116126	0.235069	-1.20269	0.189487	0.264298	0.143303	-0.378461	-0.634363	-0.519907	-0.337848	-0.262567	-0.157887	-0.213573	0.110065	2.20668
Q9VL06	FBgn0032208	6	8	0.444666	0.456605	-0.0806075	0.382149	0.169748	0.110377	0.209569	0.232886	-0.0360366	-0.025424	-0.112374	0.302756	0.258629	0.0499526	2.99668
Q9VL16	FBgn0032200	4	1	-0.0283487	0.137576	-0.0577222	0.24119	0.346091	0.191667	0.0648394	0.0962145	0.294456	0.370427	-0.105966	-0.483457	-0.271809	0.0438333	3.12736
Q9VL18	FBgn0032198	20	8	-0.142457	-0.382685	-0.202207	-0.79911	-0.136312	0.0405198	-0.328071	-0.257914	-0.256275	-0.238189	-0.248654	-0.345411	-0.315785	0.00323563	5.73353
Q9VL29	FBgn0032190	2	2	1.07028	1.3406	0.245698	0.288192	0.506816	0.915593	0.533547	1.27288	0.222734	1.18161	0.700587	0.686256	0.972609	0.000111	9.10598
Q9VL31	FBgn0032189	10	6	-1.94134	-2.03519	-1.17854	-1.6823	-1.19716	-1.13246	-2.04167	-1.35208	-0.0578109	-1.06012	-1.41475	-1.23978	-1.31259	6.45339e-06	11.9509
Q9VL50	FBgn0011584	9	3	0.703197	0.840318	0.661364	0.438495	0.0809752	0.680676	0.988082	0.539165	0.743288	0.43826	0.570806	-0.0381501	0.114383	1.11546e-05	11.4037
Q9VL67	FBgn0032161	1	2	-0.207028	-0.118155	0.0905097	0.176809	0.160906	-0.108558	-0.208165	-0.13224	-0.0360366	-0.371184	-0.239882	-0.226254	-0.333945	0.194135	1.6392
Q9VL68	FBgn0032160	9	5	-0.53185	-0.61261	0.103628	-0.42517	-0.227718	-0.438057	-0.227631	-0.0573254	-0.931671	-0.120874	-0.29216	-0.289871	-0.171073	0.00330847	5.71127
Q9VL69	FBgn0025700	1	1	0.58197	0.255064	0.353837	0.665267	0.423388	0.788822	0.536981	0.258745	0.458034	0.271817	0.373142	0.560039	0.41753	2.38892e-05	10.6421
Q9VL70	FBgn0040064	20	16	-0.780364	-0.578271	-0.0861433	-0.213698	-0.281509	-0.548795	-0.173759	-0.627338	-1.13756	-0.513265	-0.338026	-0.176961	-0.300982	0.000431031	7.74933
Q9VL71	FBgn0024285	11	7	0.986545	0.462647	0.61025	0.769215	0.676626	0.768928	0.800776	0.608737	0.618363	0.512374	0.65251	0.216502	0.50185	1.88743e-07	15.4829
Q9VL72-3	FBgn0032157	10	4	-0.0357083	-0.171949	-0.600097	-0.103236	0.00542554	-0.244585	-0.08306	-0.0765718	0.165744	-0.361533	-0.133537	0.12143	0.0478117	0.059422	2.82309
Q9VL78	FBgn0029174	31	16	-0.654475	-0.521579	-0.432548	-0.612917	-0.834678	-0.569923	-0.73673	-0.337582	-0.384914	-0.336679	-0.602203	-0.538795	-0.530958	2.79088e-06	12.7892
Q9VL89	FBgn0025117	21	13	-0.549002	-0.328856	-0.160803	-0.11081	-0.163788	-0.309261	-0.498252	-0.336873	0.067453	-0.00958358	-0.233212	-0.0426879	-0.209714	0.00449561	5.40465
Q9VL96	FBgn0032138	8	3	0.684302	0.469	0.502188	0.735653	0.627899	0.675763	1.3921	1.5831	1.3379	1.61479	0.978691	1.03009	0.680512	1.67381e-05	10.9978
Q9VLB7	FBgn0004868	27	15	-0.42449	-0.300046	-0.120838	-0.31723	-0.26188	-0.500304	-0.59532	-0.444169	-0.344307	-0.408696	-0.383603	-0.398862	-0.361689	2.68372e-05	10.5257
Q9VLC5	FBgn0012036	21	15	-2.08543	-0.606389	-0.424567	-0.293153	-0.764729	-0.440652	0.927754	-0.0601838	-0.861591	0.342436	0.0352804	-0.379573	-0.464653	0.118825	2.1301
Q9VLD6	FBgn0032105	4	3	-0.367476	-0.397732	-0.287731	-0.505652	-1.14674	-0.108558	-0.639442	-0.189548	-0.203867	-0.254926	-0.209742	-0.292044	-0.352373	0.00150764	6.49721
Q9VLJ6	FBgn0016122	5	8	0.893625	0.538187	0.898829	0.983127	0.927391	0.481253	0.647688	0.738511	0.9563	0.526446	0.628999	1.46027	0.814804	3.60452e-07	14.8359
Q9VLJ8	FBgn0032054	2	2	-0.39433	-0.118155	-0.0175246	-0.250761	-0.0739027	-0.18444	-0.102021	-0.224949	-0.209862	-0.124854	-0.319027	0.018224	-0.212025	0.0040672	5.5048
Q9VLJ9	FBgn0032053	3	3	-0.218491	-0.27033	0.0276244	-0.455768	-0.545772	-0.190113	-0.0625336	0.0133301	-0.168727	-0.381299	-0.228879	-0.200248	0.0202201	0.00552504	5.19847
Q9VLK0	FBgn0032052	1	1	0.710001	1.00551	-0.0806075	-0.102628	0.658362	-0.28818	-0.122454	-0.128183	-0.148027	-0.17636	0.283967	-0.40876	-0.236746	0.313733	1.15921
Q9VLK1	FBgn0032051	3	6	-0.105578	-0.183783	0.0116282	-0.13581	-0.213449	-0.108558	-0.318396	-0.13224	-0.114179	-0.42691	0.0126863	0.40991	0.509404	0.0154505	4.17011
Q9VLK2	FBgn0032050	18	11	1.66248	1.61939	2.10045	1.76815	2.07209	1.2423	1.62597	1.35436	1.37565	1.17839	1.20011	1.69789	1.90808	1.39616e-08	18.087
Q9VLL5	FBgn0014417	16	6	-0.759523	-0.0100508	-0.226663	0.302237	-0.173869	0.392511	0.445683	1.0439	0.646816	0.716571	0.846583	-0.339427	-0.217957	0.0978149	2.32468
Q9VLM5	FBgn0032035	2	3	0.749685	0.683852	-0.939831	-0.391797	-0.168095	0.447947	0.519487	0.0798126	0.603987	0.257426	0.571944	-0.21404	-0.636284	0.199457	1.61216
Q9VLN1	FBgn0032030	7	1	0.563442	0.131118	0.207225	0.40786	0.285672	-0.0624949	0.216809	0.460734	0.482377	0.383702	0.23755	1.42765	0.589191	0.0007576	7.18536
Q9VLP9	FBgn0032014	4	2	0.106917	-0.213063	-0.613478	-0.406989	-0.232412	-0.311925	-0.516182	-0.442551	0.0693571	-0.127618	0.0521259	-0.0334911	0.114853	0.0130256	4.34083
Q9VLQ1	FBgn0032012	4	4	0.398565	0.190305	-0.0516891	-0.102628	0.372517	-0.0539507	0.165954	-0.00627193	0.232734	-0.742311	0.223245	-1.01554	0.207655	0.602586	0.506525
Q9VLQ9	FBgn0032005	9	11	-0.433425	-0.954629	0.20222	-0.361161	-0.0546694	-0.290063	-0.505893	-0.480629	-0.134628	-0.353928	-0.528241	0.144977	-0.320209	0.00316851	5.75449
Q9VLR5	FBgn0015299	6	2	-0.464111	-0.296139	-0.0403039	-0.141104	-0.0103312	-0.319194	-0.0887795	0.0795494	0.0987765	0.0108959	-0.0367	-0.115776	0.0552777	0.12469	2.08192
Q9VLS0	FBgn0031996	7	4	-0.242272	-0.778598	-0.830097	0.0521699	0.294508	-0.580365	-0.373664	-0.274691	-0.448088	-0.771404	-0.603304	-0.238042	-0.657067	0.00306297	5.78837
Q9VLS9	FBgn0031987	6	5	1.12703	-0.209936	-6.23691e-05	-0.165562	0.170615	0.170971	-0.281057	0.206428	0.0936355	0.568857	-0.0149521	-0.304439	-0.225097	0.251585	1.37997
Q9VLT3	FBgn0020240	16	14	0.633282	1.00751	1.46623	0.966491	-0.0329651	0.948171	-0.27987	-0.366579	1.16579	-0.63508	-0.824318	2.04012	1.48973	0.154605	1.86688
Q9VLT5	FBgn0011230	51	46	-0.370193	-0.340546	-0.603937	-0.454286	-0.434845	-0.21888	-0.454257	0.195095	0.166258	-0.667864	-1.03126	-0.341521	-0.306976	0.00455673	5.39115
Q9VLT7	FBgn0031980	4	1	-0.20783	0.314595	0.227914	-0.0413322	0.0983323	0.233846	-0.0507175	-0.41075	-0.852794	-1.00622	-0.287287	0.251119	-0.255512	0.20672	1.57639
Q9VLU0	FBgn0031977	3	2	-0.207028	-0.620039	0.233896	0.929433	-0.0541164	-0.972765	-0.102021	0.225338	-0.0360366	-0.124854	-0.112374	-0.0312477	0.211426	0.630836	0.460709
Q9VLV5	FBgn0261790	2	2	0.101796	-0.0898465	-0.839533	-0.266092	-0.310172	2.39825	-0.153883	-0.0254384	-0.499343	0.0430981	-0.112374	0.096255	-0.0977059	0.937342	0.0647067
Q9VLX2	FBgn0031947	7	2	0.211996	0.654451	-0.0876265	0.0257714	0.394876	0.372398	0.26277	0.117267	0.314	0.230901	0.837493	0.165268	0.370334	0.00461074	5.37937
Q9VM19	FBgn0031907	5	4	0.721267	0.785548	0.742542	0.479525	-0.0201422	1.27534	1.59616	1.49449	-1.57972	0.0537381	0.631554	1.67839	1.80998	0.0522339	2.95202
Q9VM22	FBgn0031904	10	7	0.216097	0.0594038	0.185018	0.324493	0.295258	0.0505627	0.0923306	0.0139884	0.269805	0.180347	-0.142782	0.118323	0.180908	0.0310104	3.47343
Q9VM33	FBgn0263133	11	5	0.0907195	0.437331	0.182141	0.207089	0.24358	0.0925703	0.23907	0.0329181	0.237409	0.276458	-0.0630802	-0.0114577	0.0465086	0.00786307	4.84558
Q9VM46	FBgn0040954	2	1	-1.95345	-1.55488	-0.0806075	-0.102628	-0.0913001	-0.739904	-0.457855	-0.0991079	-0.473324	0.238714	-0.0892674	-0.740854	-0.306759	0.0326625	3.42153
Q9VM49	FBgn0031883	12	7	1.14796	1.06164	0.455436	0.106526	-0.185092	0.782829	0.282689	0.415276	0.33926	0.225094	0.353121	0.332345	0.323691	0.00327795	5.72054
Q9VM57	FBgn0031878	4	3	0.703317	-0.118155	0.529424	0.217145	0.767126	0.000687513	-0.0101223	-0.13224	0.556594	0.69542	-0.112374	-0.0898264	0.00875895	0.0314113	3.46059
Q9VM60	FBgn0031875	9	4	-0.19912	0.0892036	0.0525868	-0.0300392	0.0699544	0.295033	-0.663904	-0.220122	-0.1661	0.314487	0.0481918	-0.275249	-0.206467	0.706038	0.348086
Q9VM62	FBgn0020616	4	6	-0.314805	-0.118155	-0.118511	-1.17148	-0.228351	-0.102785	-0.224424	-0.263719	0.0659352	-0.212994	0.0279706	0.0719195	-0.218942	0.0389297	3.246
Q9VM71	FBgn0031868	16	11	2.15954	1.00756	1.04441	0.611559	0.733697	1.84552	0.609735	0.824819	0.736656	0.452014	0.446813	0.523311	0.403744	0.00013084	8.94153
Q9VM75	FBgn0086451	8	13	0.397123	0.569	0.236971	0.593808	0.178841	-0.0126104	0.620623	0.472769	0.757688	0.662469	0.572414	0.364425	0.271478	0.000115002	9.07056
Q9VM95	FBgn0031851	5	3	0.723176	-0.118155	0.750011	0.446059	0.646506	0.0292262	0.320684	-0.13224	0.899221	0.594189	-0.112374	0.0421168	0.16382	0.010211	4.58429
Q9VMA0	FBgn0031848	3	3	-0.309416	-0.371999	-0.307645	-0.580571	0.258646	-0.108558	-0.165703	-0.396394	-0.537867	-0.365986	-0.330963	-0.216212	-0.151255	0.00284286	5.86294
Q9VMA3	FBgn0000392	6	8	-1.31137	-0.507122	-0.451622	-0.219873	-1.44396	-0.108558	-1.27677	-0.430424	-0.715147	-0.124854	-0.112374	-0.662554	-2.33376	0.00203184	6.19881
Q9VMA7	FBgn0031842	12	16	-1.18361	0.456584	-1.37488	0.165856	-1.97193	-1.01687	0.13132	0.135744	0.404235	0.242206	0.273571	-0.12984	-0.0510425	0.214838	1.53787
Q9VMB6	FBgn0026585	2	1	0.292093	0.232945	0.341979	0.176483	0.284232	0.387538	0.435175	0.47123	0.805091	-0.0960292	-0.112374	0.493447	0.404827	0.00493303	5.3118
Q9VMB9	FBgn0031830	4	4	-1.23049	-0.782465	-1.15826	-0.760635	-0.507583	-0.729245	-0.610583	-0.184839	-1.17622	-0.245477	-1.11459	0.0108609	0.126955	3.00205e-05	10.4136
Q9VMC6	FBgn0031824	6	5	3.16674	2.7316	-0.203053	0.0734718	0.128502	-0.43255	2.90348	2.39493	3.15692	2.60888	-0.298461	0.556768	0.265013	0.00769234	4.86753
Q9VMC8	FBgn0031822	2	4	-0.0829444	0.207642	0.434121	0.192797	0.376727	-0.289654	0.0151715	0.0569512	-0.0402834	0.195137	0.0425243	0.208461	0.1521	0.198119	1.61889
Q9VME5	FBgn0043854	9	3	-0.207028	-0.118155	1.50849	2.4094	-0.0913001	-0.108558	1.13569	1.54533	0.830372	-0.0194072	0.0737268	-0.00162574	-0.252414	0.0351623	3.34778
Q9VMH2	FBgn0031781	4	4	0.357594	0.140857	0.132459	0.116503	0.36266	-0.00334084	0.0518025	0.157329	-0.418486	0.0152434	-0.0732992	-0.0569427	0.0855146	0.336362	1.08957
Q9VMH4	FBgn0031779	3	1	0.124119	0.117238	-0.0297627	-0.102628	0.217834	0.163755	-0.600147	-0.217769	-0.108262	-0.109039	-0.196501	-0.124316	-0.152913	0.423369	0.859512
Q9VMH8	FBgn0031776	4	4	-0.994832	-0.0986371	-1.09087	-1.42513	-0.846073	-0.969072	-0.102021	-0.480466	-1.23212	-0.585053	-1.72543	-0.484345	-0.443319	0.000154275	8.77678
Q9VMI3	FBgn0031771	12	6	-0.263821	-0.210318	-0.427355	-0.102119	-0.243767	-0.213375	-0.109521	-0.106045	-0.39591	-0.40958	-0.153237	0.181415	-0.350807	0.000896962	7.0165
Q9VMI5	FBgn0031769	12	4	0.000136513	0.254654	0.0622929	0.225991	0.209509	0.0131874	0.00607529	0.104742	0.450281	-0.0840662	0.342397	-0.195937	-0.314444	0.0408445	3.19798
Q9VMJ7	FBgn0031759	34	16	0.566906	0.0491691	0.39807	0.296634	0.468273	0.193439	0.336187	0.303741	0.344829	0.23333	0.214618	0.124046	0.251282	0.000202709	8.50374
Q9VMM7	FBgn0031736	2	2	0.372951	0.830913	0.155823	0.377741	0.311886	0.724608	0.366244	0.043202	-0.0360366	0.580154	0.196135	-0.00652651	-0.0169464	0.00180359	6.31797
Q9VMQ5	FBgn0031713	3	4	-0.418717	-0.281943	-0.423609	-0.370845	-0.54044	-0.311082	-0.102021	-0.13224	-0.0360366	0.137405	-0.441521	0.0409751	0.292893	0.00335482	5.69736
Q9VMQ7	FBgn0031711	13	8	-0.390948	-0.377463	0.419855	-0.39898	0.641281	-0.17242	-0.484226	-0.315691	-0.6663	-0.351361	-0.469539	-0.371116	-0.323568	0.0845474	2.47044
Q9VMQ9	FBgn0000318	7	6	-0.9736	-0.522023	-0.15716	-0.96818	-0.653506	-1.98916	-1.10425	-0.0819222	-0.42799	-0.146828	-1.74929	-0.18476	-0.0370387	0.00137528	6.5891
Q9VMR6	FBgn0031703	5	4	-0.174013	-0.307768	-0.0113163	-0.444829	0.193607	-0.0896459	-0.671505	-0.0618561	0.0468734	-0.178744	-0.242466	-0.290616	-0.294	0.0496191	3.00338
Q9VMS1	FBgn0015031	1	2	-0.207028	-0.150647	-1.19574	-0.433256	-0.0722964	-0.17432	-0.102021	-0.13224	0.291868	-0.124854	-0.112374	-0.145272	0.731998	0.0793359	2.53407
Q9VMU0	FBgn0031684	4	2	-0.81834	-0.507921	0.193418	-0.824887	-0.538538	-1.09974	-0.592361	-0.152951	-0.952265	-0.268527	-0.935355	-0.0579233	-0.169809	0.00043978	7.72924
Q9VMU4	FBgn0261608	2	2	0.392121	0.363862	0.358448	-0.0882759	0.683681	0.112984	-0.0722587	0.0530547	0.254996	0.071624	0.0979783	0.353107	-0.130914	0.0247292	3.69977
Q9VMV9	FBgn0053113	10	10	0.407805	-0.456132	-1.51902	-1.42299	-0.782652	-0.880985	0.526751	-0.0274103	-0.772034	-0.70288	-0.26704	0.00865545	-0.0161779	0.0186959	3.97945
Q9VMW1	FBgn0053113	2	1	0.305078	0.58843	-0.0806075	0.234229	0.194503	1.07014	0.751716	-0.13224	0.638022	0.488457	0.793757	-0.119852	0.40055	0.00269848	5.91507
Q9VMW7	FBgn0031663	6	6	-1.96348	-0.977069	-0.909104	-0.354228	-2.12353	-2.24517	-1.58414	-1.55309	-1.24234	-1.24182	0.184118	0.112333	0.018544	0.000112675	9.091
Q9VMW9	FBgn0031661	3	2	0.217793	0.44076	0.312251	0.430388	0.452332	0.181788	0.0622219	0.311255	0.37769	0.294522	0.328783	-0.119852	0.50341	0.000106983	9.14284
Q9VMX0	FBgn0031660	3	4	-0.207028	-0.118155	0.0289635	-0.0221794	0.0423965	0.133647	-0.230448	-0.0692306	0.322127	0.187707	-0.21398	-0.129134	-0.0465077	0.859199	0.151755
Q9VMX3	FBgn0031657	4	2	-0.207028	-0.118155	-0.0806075	-0.102628	-0.0913001	-0.068712	-0.126174	0.302763	-0.15619	-0.155929	-0.00407393	0.302864	0.138349	0.22409	1.49571
Q9VMX4	FBgn0031656	4	3	-0.207028	-0.118155	-0.0806075	-0.102628	-0.0913001	0.0554757	-0.059173	-0.086944	-0.256297	0.0148174	-0.225412	-0.0557051	-0.418281	0.0534262	2.92945
Q9VMY1	FBgn0031651	7	10	0.05652	-0.185602	0.0509385	-0.183497	0.346751	-0.294492	-0.118932	-0.31477	0.17985	-0.120949	-0.134125	-0.168815	-0.116702	0.393715	0.932127
Q9VMY8	FBgn0037218	5	3	0.203041	-0.0539262	-0.0806075	-0.174532	-3.71608	0.361918	0.422425	-0.13224	0.346077	0.543623	0.464324	-0.119852	-0.267651	0.669852	0.400699
Q9VMY9	FBgn0037219	7	6	0.0470545	-0.291163	0.210221	0.333334	0.0135892	-0.562345	-0.332267	-0.150474	-0.286922	-0.407536	-0.287951	-0.494013	-0.506073	0.110195	2.2055
Q9VN13	FBgn0037239	2	1	-0.216401	-0.191936	-0.405242	-0.258561	-0.214672	-0.0284904	-0.108048	-0.362902	-0.374954	-0.49938	0.0435973	-0.753463	-0.236071	0.00272197	5.9064
Q9VN19	FBgn0086605	4	5	-0.180569	0.00430003	0.0697511	0.467092	0.287098	-0.236206	0.0459378	0.0707423	-0.0262241	0.303177	0.00560826	0.414727	0.272379	0.344992	1.06423
Q9VN25	FBgn0037249	40	25	0.684347	0.555267	0.118908	0.354762	-0.174276	0.586244	0.164613	0.244156	0.601142	0.353309	0.313286	-0.0234679	0.0822299	0.00163015	6.41908
Q9VN31	FBgn0037255	3	3	-0.0135419	-0.152901	0.18352	0.0976598	0.0198218	0.0842019	0.0571075	0.246741	0.337345	0.261258	-0.0608005	0.188294	0.281458	0.133254	2.0155
Q9VN39	FBgn0037261	5	3	1.59671	1.84912	1.57382	1.44449	1.51339	1.45044	1.39042	1.86806	0.91571	1.13086	0.968914	0.589813	0.760972	2.36565e-08	17.5596
Q9VN44	FBgn0011341	36	26	-0.556478	-0.624461	-0.608012	-0.451668	-0.111537	-0.177305	-0.528777	-0.476268	-0.492171	-0.675005	-0.482592	-0.0708124	-0.0386115	1.64132e-05	11.0174
Q9VN50	FBgn0037270	8	6	0.372881	0.421569	-0.0268893	-0.168921	0.579206	0.274025	0.0681273	0.0135716	-0.758726	-0.0946227	-0.0394817	-0.0138633	-0.00156505	0.635131	0.453923
Q9VN55	FBgn0010750	9	7	-0.625964	-1.51946	-1.24171	-1.06868	0.0168371	-1.56596	-1.45254	-0.926488	-0.954372	-1.30928	-1.60795	0.17399	0.222878	1.0762e-05	11.4395
Q9VN86	FBgn0037298	10	4	-0.393431	-0.613398	-0.776044	-0.569618	-0.42936	-0.547591	-0.411583	-0.242694	0.175587	-0.160745	-0.279924	-0.521548	-0.321358	0.00077221	7.16625
Q9VN93-2	FBgn0260462	16	10	-0.200635	-0.217747	0.285969	0.292548	0.149127	-0.190652	-0.23165	0.373649	-0.239331	0.237379	0.0340083	0.463554	0.380142	0.772236	0.258465
Q9VN95	FBgn0037305	2	3	-0.207028	-0.539655	-0.392129	-0.102628	-0.0913001	-0.0464587	0.325246	0.0294038	-0.0360366	-0.124854	-0.272361	0.18999	0.232938	0.115342	2.15986
Q9VNA3	FBgn0037312	7	4	-0.0948146	-0.0047158	0.286129	0.268236	0.22307	-0.200762	0.102472	0.255755	0.338234	0.518358	0.257789	-0.294597	3.78969e-05	0.0316327	3.45357
Q9VNA5	FBgn0250746	11	7	-0.52013	-0.407435	-0.0156897	-0.151177	-0.145481	-0.614957	-0.270212	-0.131647	-0.715868	-0.155556	-0.292409	-0.109081	-0.0964921	0.0017854	6.32811
Q9VNB9	FBgn0037328	7	2	0.386237	0.287415	-0.334179	-0.0114524	0.0220248	0.149771	-0.18878	0.110954	0.191661	-0.326149	0.220424	-0.736898	-0.198445	0.601314	0.508639
Q9VNC0	FBgn0037329	2	3	-0.207028	-0.0154845	-0.0806075	-0.0136796	0.0246737	0.132016	0.193992	-0.108317	-0.0360366	-0.124854	-0.112374	0.646108	0.275626	0.581779	0.541664
Q9VNC1	FBgn0037330	8	7	-0.0809409	-0.31425	-0.326631	-0.651447	-0.0916056	-0.375479	-0.208521	-0.587409	-0.928084	-0.00969017	-0.121312	0.145284	-0.0690816	0.00345755	5.66719
Q9VND7	FBgn0037342	3	2	-0.147129	-0.118155	0.093578	-0.102628	-0.229607	0.129098	0.144919	-0.13224	0.343675	-0.0227096	-0.112374	1.08361	0.0755189	0.84935	0.163284
Q9VND8	FBgn0041191	4	2	-2.03612	-1.19229	-2.10691	-2.17663	-1.73514	-1.7596	-2.12172	-1.96812	-2.19356	-0.716006	-0.6558	-0.758454	-0.639821	9.75047e-07	13.8408
Q9VNE2	FBgn0250753	19	15	-0.484613	-0.380145	-0.214184	-0.350643	-0.210573	-0.216051	-0.438936	-0.261475	-0.452089	-0.394025	-0.466269	-0.253005	-0.131877	2.52351e-05	10.5873
Q9VNE9	FBgn0037351	8	4	0.15785	1.33242	1.00426	-0.293839	0.0499798	-0.297052	-0.712567	0.928115	-0.77159	-0.634119	-0.521111	-0.791878	-0.74831	0.932713	0.069658
Q9VNF3	FBgn0037354	4	3	-0.375512	-0.444716	-0.758324	-0.228418	-0.086085	0.0845311	-0.379474	0.0974373	-0.215632	-0.130068	-0.119943	-0.0738244	0.186753	0.0160587	4.13151
Q9VNF5	FBgn0037356	5	3	-0.286639	-0.392121	-0.332256	-0.356472	-0.47151	-0.151802	0.0492899	-0.219091	-1.11197	-0.395707	-0.32434	-0.00507885	-0.0493334	0.00216391	6.13584
Q9VNH5	FBgn0037372	13	7	0.0812054	-0.186342	0.190295	-0.231817	-0.0930557	-0.228302	-0.256651	0.10264	-0.289217	0.0810645	0.0394164	-0.137168	0.175925	0.299999	1.20398
Q9VNI3	FBgn0037377	13	13	-0.271988	-0.601797	0.170871	-0.17423	-0.335517	-0.353306	-0.657572	-0.275893	0.101911	-0.231974	-0.340235	-0.120478	-0.187528	0.00700292	4.96143
Q9VNI4	FBgn0037378	4	4	-1.47027	-1.30409	-1.17501	-0.414675	-0.551632	-0.549127	-0.264015	-0.213515	-0.627065	-0.200808	-0.521258	0.046458	-0.143958	0.000460492	7.68321
Q9VNI8	FBgn0037382	9	11	0.3706	0.19541	-0.0337097	-0.0743917	0.0227959	0.230123	-0.17901	0.502064	0.560425	0.2939	0.54945	0.00995706	0.0659541	0.024698	3.70103
Q9VNT5	FBgn0037170	1	1	-0.207028	-0.118155	-0.0806075	-0.102628	-0.0913001	-1.42517	-0.688256	-0.380611	0.332635	0.318676	-0.18052	-0.520933	-0.40208	0.134714	2.0046
Q9VNV2	FBgn0037156	4	2	-0.0586017	-0.119477	-0.0806075	-0.102628	-0.0913001	0.192051	-0.0575529	0.415593	0.0467596	0.323334	0.442222	-0.119029	-0.227784	0.307572	1.17905
Q9VNV3	FBgn0015075	12	10	-0.126397	-0.22299	-0.191721	-0.172429	0.0188572	0.0959957	-0.115295	0.0599018	0.0941925	-0.0782259	0.00583683	0.0756909	-0.132244	0.309473	1.17288
Q9VNX4	FBgn0037138	17	16	-0.495664	-0.60157	-0.146997	-0.502755	-0.175704	-0.580838	-0.352732	-0.437804	-1.68127	-0.604582	-0.464062	-0.944501	-0.890509	0.000978798	6.92918
Q9VNX8	FBgn0037135	13	13	0.469775	0.515997	0.55879	0.31031	0.21761	0.770094	-0.0303979	-0.078057	0.284714	-0.00384058	0.0767629	0.068703	0.0534752	0.00880086	4.73291
Q9VNZ3	FBgn0037121	3	2	-0.227408	-0.118155	-0.263633	-0.102628	-0.0913001	0.0431419	0.00313149	0.0888867	-0.122924	0.130226	0.0224765	0.355661	0.609259	0.320366	1.13829
Q9VP12	FBgn0052438	5	5	-0.207028	-0.187198	-0.146036	-0.102628	-0.0913001	-0.221639	0.00194289	-0.480416	0.110905	0.075485	-0.202713	-1.95865	-0.276256	0.056692	2.87012
Q9VP13	FBgn0037102	3	1	-0.0222486	-0.448384	-0.714478	-1.17406	-0.75173	-0.306002	0.00233468	-0.215672	0.188639	-0.307584	-0.147861	0.0220448	-0.127656	0.0134119	4.31161
Q9VP22	FBgn0037093	3	7	0.282431	0.671399	0.534446	0.719773	0.280766	0.219906	0.186139	-0.0260881	0.245681	0.0438857	0.160255	0.307553	-0.151106	0.00306297	5.78837
Q9VP27	FBgn0053214	26	18	-0.453194	-0.488302	-0.102862	-0.121184	-0.0641019	1.9485	0.772394	0.0220539	-0.180216	-0.754439	-0.225761	0.175315	-0.139206	0.898004	0.107581
Q9VP47	FBgn0037073	6	3	0.132835	0.41093	0.763953	0.0116436	-0.0913001	0.0509252	0.433692	0.15066	0.346162	0.114576	0.568232	-0.119852	0.0976974	0.0102776	4.57779
Q9VP57	FBgn0037066	31	16	1.89182	1.67163	1.69267	1.4468	1.37995	1.88111	0.405835	1.56595	2.26704	1.88456	1.79637	1.35645	1.41058	2.35872e-07	15.26
Q9VP77	FBgn0037051	25	14	0.0953885	0.243113	0.510955	0.223684	0.17983	0.223643	-0.0962024	0.209348	0.43962	0.117039	0.0873403	-0.085148	-0.00882775	0.0073539	4.91252
Q9VPB3	FBgn0037024	15	10	-0.739352	-0.593877	-0.091663	-0.371474	-0.361512	-0.932106	-0.565462	-0.378553	-0.827728	-0.497333	-0.517097	-0.500015	-0.479464	3.31667e-05	10.314
Q9VPB8	FBgn0037020	2	2	0.386075	-0.118155	0.363887	0.198804	0.133665	0.418975	-0.102021	-0.13224	-0.0360366	0.148761	-0.112374	-0.0232874	0.0925957	0.195186	1.6338
Q9VPE2	FBgn0037001	8	3	0.531187	1.28965	0.779983	1.12871	0.419738	0.18166	0.093467	0.0110756	0.153513	-0.371967	0.220238	0.355417	0.132217	0.0200473	3.90966
Q9VPF6	FBgn0036990	8	6	-0.0204954	0.146405	0.396946	-0.331267	0.335674	-0.344694	-0.176422	-0.465518	-0.180462	-0.211166	-0.0529798	0.307867	-0.0265637	0.396314	0.925549
Q9VPH2	FBgn0259676	9	9	-0.785753	-0.717711	-0.297272	-0.253214	-0.111066	-0.65201	-0.900281	-0.335242	-0.0489645	-0.474975	0.201662	-0.289613	-0.396581	0.00320194	5.744
Q9VPJ0	FBgn0031217	6	5	0.0618251	0.364321	0.235102	0.427484	0.47175	0.206884	0.103946	0.0526087	-0.0260385	-0.0147874	0.0175628	0.286732	0.282139	0.0232252	3.76252
Q9VPK7	FBgn0031227	1	5	-0.198674	-0.118155	-0.182902	-0.133247	-0.0913001	-0.0494522	-0.102021	-0.0817066	0.143784	-0.124854	-0.112374	-0.172602	0.0894577	0.0711453	2.64303
Q9VPL0	FBgn0031229	8	6	-0.023316	0.221188	0.534115	0.927288	0.420033	0.100047	0.113646	0.18097	-0.0402657	0.225801	0.0935628	-0.313459	-0.242999	0.0185091	3.98949
Q9VPL3	FBgn0031231	1	1	-0.12928	-0.0202053	-0.0806075	0.101056	-0.247704	0.0775087	0.129567	-0.833862	-0.261168	0.133373	-0.0313335	-0.111068	-0.348111	0.275945	1.28755
Q9VPM5	FBgn0031242	3	2	0.216605	0.648997	0.791774	0.75753	-0.0913001	0.513051	0.664001	-0.13224	0.762509	0.486077	-0.112374	-0.119852	0.211663	0.00417161	5.47945
Q9VPP5	FBgn0031252	10	6	-0.67595	-0.966489	-0.346721	-0.531512	-0.186614	-1.04639	-1.19149	-0.520576	-0.106439	-0.45798	-0.49508	-0.965415	-0.494221	0.000188595	8.57591
Q9VPQ2	FBgn0031256	6	7	-0.940449	-0.765047	-0.48113	-0.557095	0.418711	-0.514626	-0.984867	-1.13793	-0.722198	-0.893957	-1.24522	0.471808	0.483562	0.000275797	8.19585
Q9VPQ7	FBgn0031260	3	1	-0.462374	0.125935	-0.0806075	-0.102628	-0.0913001	0.315681	0.488238	-0.132261	0.34489	-0.290588	0.325326	0.284606	0.467886	0.707602	0.345873
Q9VPR6	FBgn0031267	3	3	-0.503947	-0.214279	-0.204523	-0.634524	-0.159704	-0.213946	-0.364298	-0.176173	-0.46252	-0.261234	-0.0188909	-0.139276	0.141669	0.000926509	6.98409
Q9VPX7	FBgn0028388	19	9	0.313549	0.0422478	0.476646	0.361769	-0.150233	0.0810113	-0.27063	0.305048	0.408223	0.257416	0.242711	0.119447	0.263228	0.0364002	3.31318
Q9VPY0	FBgn0031314	3	3	-3.06293	-2.89133	-0.201767	-3.29218	-3.31191	-0.195023	-3.23196	-3.45703	-2.74584	-3.27497	-3.03739	-0.180889	-0.154323	1.38351e-05	11.1883
Q9VPY2	FBgn0024314	24	15	-0.14999	-0.283265	-0.127035	-0.148119	-0.330158	-0.0915898	-0.320427	0.0386335	0.0919295	-0.222923	-0.209977	-0.210525	-0.268604	0.0155574	4.16322
Q9VPY7	FBgn0031320	11	8	0.043803	-0.177687	-0.15856	-0.202248	-0.136459	-0.639703	-0.0028056	0.162605	0.131724	-0.00228228	0.0934267	-0.271103	-0.100086	0.32822	1.11407
Q9VQ26	FBgn0051935	3	4	-0.348309	-0.200162	0.103944	-0.102797	-0.0443162	-0.0553297	-0.102021	-0.416425	-0.0764423	-0.349241	-0.136805	-0.119852	-0.293263	0.0245594	3.70666
Q9VQ29	FBgn0021906	6	2	-0.377807	-0.23145	0.0330709	-0.233047	0.0927465	-0.456752	-0.172512	-0.202434	-0.861492	-0.0710599	-0.268958	0.228958	-0.0121892	0.0129216	4.34885
Q9VQ62	FBgn0031381	6	1	-0.956898	-1.26436	-0.482022	-0.614565	0.526516	-0.543042	-0.281066	-0.559607	-0.382505	-0.765275	-0.520584	-0.119852	-0.231247	0.00222177	6.10945
Q9VQ76	FBgn0031390	18	17	-0.0701565	1.08101	0.227181	0.175495	0.361868	1.00481	-0.14521	0.0822616	0.134859	-1.12218	-0.363328	0.342494	0.155519	0.524255	0.645776
Q9VQ78	FBgn0027509	8	11	-0.0827745	-0.440481	-0.202131	-0.0637909	-0.0216407	-0.0473428	0.491803	-0.308635	-1.36853	-0.52986	-0.152869	-0.0311015	-0.185682	0.102287	2.27997
Q9VQ79-1	FBgn0031392	6	10	-0.225743	-0.0157278	0.190746	-0.0169284	-0.0629763	0.101138	-0.0476976	-0.155184	0.00816292	0.114878	-0.121268	-0.0357709	-0.125135	0.723682	0.323403
Q9VQ93	FBgn0010704	2	2	-0.142863	-0.0573374	-0.352298	-0.570141	-0.420472	0.0331642	0.0859535	-0.159606	-0.355494	-0.305331	-0.488082	0.0711535	-0.0162678	0.00601368	5.11372
Q9VQ94	FBgn0031408	18	8	0.460599	1.43147	0.310534	0.263569	0.141795	0.531936	0.37812	0.190047	0.450696	0.23238	0.267548	0.317341	0.0327415	0.00261883	5.94503
Q9VQB4	FBgn0031418	14	6	-0.719319	0.186744	-0.383023	-0.102219	-0.595993	0.0694397	0.515663	-1.26453	0.486328	-0.173115	-0.716951	0.027158	0.0158164	0.170839	1.76703
Q9VQD4	FBgn0026778	2	1	-0.294801	-0.118155	-0.206905	-0.0986875	-0.165539	-0.108558	-0.102021	-0.13224	-0.216175	-0.215039	-0.23008	-0.257716	-0.533066	0.00238245	6.03963
Q9VQE0	FBgn0026479	24	23	-0.176332	-0.0963497	0.209304	-0.218215	-0.280426	0.127862	-0.514032	-0.509653	-0.37168	-0.504238	-0.633256	-0.215754	-0.352558	0.0106404	4.5431
Q9VQF7	FBgn0031453	11	4	3.37388	3.0858	2.60573	2.7893	2.24248	3.97044	2.27042	2.5286	2.36467	2.57852	2.50608	1.96074	1.60785	5.03862e-09	19.1061
Q9VQG4	FBgn0019830	3	3	-0.0544841	-0.441098	-0.249914	-0.617381	-0.198638	-0.15991	-0.0999376	-0.22642	-0.073333	-0.000586521	-0.0515733	1.42228	0.390483	0.0127664	4.36094
Q9VQI5	FBgn0051694	5	6	-0.214292	-0.257404	-0.294566	-0.237614	-0.0978214	-0.281853	-0.284354	-0.153179	-0.100802	-0.219877	-0.16372	-0.592743	-0.020001	0.000657345	7.3273
Q9VQJ8	FBgn0031485	2	3	-0.748256	-0.300676	-0.0806075	-0.102628	-0.0913001	-0.286979	0.370919	0.137319	-0.611023	0.0601493	0.0895758	-0.258036	-0.709006	0.20124	1.60326
Q9VQK5	FBgn0031492	12	13	0.446745	0.384486	0.650954	0.47317	0.371681	-0.173709	0.434584	0.340761	0.425436	0.202261	0.400522	0.389839	-0.0562977	0.000386712	7.85783
Q9VQK7	FBgn0031493	20	10	1.13139	1.10654	0.896842	0.722402	0.612017	0.185862	0.358364	0.668529	0.748787	0.529611	0.566765	0.443889	0.403273	1.37699e-05	11.193
Q9VQL1	FBgn0031497	23	17	-0.417289	-0.403261	-0.33045	-0.149511	-0.344331	-0.215456	-0.301753	-0.409027	-0.0983419	-0.0805369	-0.151231	-0.110268	-0.206037	0.000498975	7.60296
Q9VQL7	FBgn0027571	57	40	-1.90458	-2.36557	-2.05448	-3.13131	-2.1642	-1.90043	-2.65051	-2.56688	-2.16466	-2.10922	-2.37673	-2.05484	-1.95653	1.15139e-09	20.5823
Q9VQM4	FBgn0260817	10	5	0.124764	-0.30057	-0.209238	0.101018	0.474555	-0.0984535	-0.393961	-0.388217	-0.0801246	-0.356517	-0.203738	-0.487696	-0.710136	0.198994	1.61448
Q9VQQ0	FBgn0016698	4	5	-0.207028	-0.0199305	-0.267764	-0.062092	0.0516352	-0.178483	-0.106894	-0.255078	0.0310749	0.0204438	-0.0890525	0.0742297	-0.416331	0.0866898	2.44542
Q9VQQ6	FBgn0031534	13	9	0.162569	0.33381	0.292288	0.290081	-0.00416725	0.475481	-0.282652	0.0094155	-0.0736483	0.11844	-0.223277	-0.156218	-0.125227	0.246986	1.39842
Q9VQR2	FBgn0021967	10	6	-0.544978	-0.347749	0.323488	-0.68864	0.143263	-1.37604	-0.893529	-0.416059	-1.05344	-0.223247	-1.15504	0.0467047	-0.139339	0.00426889	5.4564
Q9VQR9	FBgn0031544	10	5	-0.101862	-0.0814058	0.0129958	0.143541	0.154327	0.0127119	0.204709	0.124687	0.158599	-0.105035	0.101407	0.0223632	0.285314	0.309758	1.17197
Q9VQX6	FBgn0031590	2	4	0.61818	0.714549	0.137749	0.415908	0.539165	0.500946	0.513924	0.394063	0.263151	0.371971	0.37209	0.371474	0.416089	1.90599e-05	10.8679
Q9VQZ6	FBgn0031604	4	3	-0.207028	-0.0253364	-0.468843	0.0214914	0.0503093	-0.0235307	-0.178837	-0.15864	0.227193	-0.2184	-0.376694	-0.0836185	-0.212804	0.10838	2.22211
Q9VR31	FBgn0031633	8	5	0.146529	-0.393831	0.222978	-0.132681	-0.038955	-0.737553	-0.215204	-0.138694	-0.479261	-0.17055	-0.198067	-0.198985	0.00562638	0.0500798	2.99414
Q9VR44	FBgn0031645	3	2	0.807179	0.431083	1.16943	0.466904	1.5251	0.269051	1.39694	1.30339	1.35588	1.27979	1.22057	0.585029	0.711891	1.151e-05	11.3723
Q9VR53	FBgn0031186	4	4	0.138062	-0.232703	-0.0515576	0.0271884	-0.135125	-0.460901	0.0193191	0.199629	0.136266	-0.145826	-0.0938902	-0.243482	-0.260162	0.45926	0.778139
Q9VR62	FBgn0031194	4	2	0.355641	0.380437	-0.297604	-0.278312	-0.0913001	0.33076	0.629235	-0.13224	0.799458	0.792706	0.830562	-0.164798	0.0616093	0.0445332	3.11152
Q9VRA2	FBgn0002641	6	7	-0.277325	-0.287528	-0.328464	-0.606033	-0.326848	-0.357078	-0.163586	-0.101896	0.138253	-0.293344	-0.28899	-0.0974134	-0.215545	0.00210438	6.16373
Q9VRD4	FBgn0031143	11	3	-0.110723	-0.0694633	0.308974	-0.464154	-0.0512244	-0.280175	-0.167867	-0.139579	-0.61745	-0.341274	-0.177722	-0.766791	-0.856809	0.0357769	3.33045
Q9VRD9	FBgn0031148	21	13	-0.845943	-0.546808	-0.138662	-0.47173	-0.314212	-1.15358	-0.688392	-0.536781	-0.277047	-0.537338	-0.480174	-0.324918	-0.506979	8.34547e-05	9.39121
Q9VRI0	FBgn0001565	4	4	-0.635461	-0.368101	-1.19614	-0.574038	-1.41895	-1.28179	-0.325104	-0.0131523	-0.348837	-0.545098	0.347854	0.977138	0.726185	0.00407712	5.50236
Q9VRJ1	FBgn0028962	6	2	-0.0858851	0.252072	-0.0421069	-0.445889	-0.22113	-0.108558	-0.102021	-0.284693	-0.0360366	-0.410194	-0.216986	-0.372602	-0.104633	0.0464007	3.07044
Q9VRJ4	FBgn0035588	6	5	-0.644179	-0.827576	-0.71844	-0.399067	-0.678772	0.534711	0.704912	-0.59555	-0.0710551	-0.611782	-0.522252	-0.356382	0.268415	0.0467204	3.06357
Q9VRJ5	FBgn0035589	2	2	0.192645	0.0490916	-0.0449625	0.0642209	-0.113838	-0.356421	-0.291814	-0.25804	0.193421	0.359677	0.0797738	-0.168718	-0.553902	0.897067	0.108625
Q9VRJ6	FBgn0035590	1	4	-0.499139	-0.150229	-0.0380042	-0.437145	-0.179274	-0.139534	0.0333344	-0.248492	-0.600297	-0.272508	-0.189704	-0.118046	-0.296476	0.00399945	5.5216
Q9VRJ7	FBgn0035591	8	6	-0.00841329	0.228242	0.383374	0.130822	0.0340181	0.480822	-0.224558	0.049198	0.552933	0.0219861	0.0646732	-0.124431	-0.0368456	0.0736437	2.60852
Q9VRJ9	FBgn0035593	8	4	-0.391752	-0.409959	-0.168391	-0.473201	-0.315184	0.243138	-0.455424	-0.260392	-0.512176	-0.202058	-0.217153	0.767055	0.160065	0.00222935	6.10604
Q9VRL0	FBgn0035600	10	7	-0.339707	-0.366385	-0.885945	-0.789652	-0.47213	-0.88896	-0.264669	-0.43654	-1.10734	-0.417998	-0.928287	-0.0467313	0.0694016	3.50712e-05	10.2581
Q9VRL1	FBgn0035601	5	6	-0.443423	-1.13845	-0.664518	-0.283091	-0.0790927	-0.333896	-0.0987309	-0.092736	-0.109144	-0.105536	-0.0461353	-0.309779	0.067053	0.0130256	4.34083
Q9VRN5	FBgn0035626	3	2	1.17728	0.765671	0.810872	1.21637	1.23632	1.57108	1.10468	1.03765	0.950819	0.896918	1.19775	0.66902	-0.182441	2.85479e-08	17.3717
Q9VRP2	FBgn0035630	25	11	-0.236671	-0.108912	0.112605	-0.0966524	0.0161091	-0.292294	-0.809584	-0.264685	-0.439428	-0.193157	-0.519951	-0.289704	-0.264233	0.0110317	4.50698
Q9VRP3	FBgn0035631	13	5	0.0955737	0.127847	0.465618	0.0236341	-0.0814931	-0.13596	-0.173816	-0.106401	-0.00751959	0.0561072	-0.0959301	-0.372198	-0.251002	0.840866	0.173323
Q9VRP4	FBgn0035632	2	2	-0.0963027	-0.022167	0.106484	0.0309577	0.224899	0.0754031	-0.102021	-0.13224	-0.0827758	-0.124854	-0.145708	-0.00334683	0.13071	0.67612	0.391385
Q9VRP9	FBgn0086694	14	14	-0.134631	-0.300586	-0.0697745	-0.00554087	-0.0894654	0.0259117	-0.0395416	0.119816	0.308912	-0.0393574	0.0958722	0.405289	0.588297	0.865469	0.144484
Q9VRQ9	FBgn0052412	2	2	-0.225167	-0.254482	0.310192	-0.483297	-0.0913001	-0.108558	1.93292	0.312996	1.01522	-0.124854	-0.112374	-0.400684	-0.694556	0.377345	0.974596
Q9VRV4	FBgn0022699	4	3	0.365388	0.355966	-0.0806075	0.206659	0.153033	0.0765362	-0.102021	-0.13224	-0.0360366	0.353816	0.163981	-0.119852	-0.182441	0.105936	2.24492
Q9VRV7	FBgn0035692	3	2	0.156487	0.0818671	-0.003642	-0.00577618	0.0747404	-0.213428	-0.050049	-0.115339	-0.331794	0.0756227	-0.506362	0.146454	0.203249	0.318355	1.14459
Q9VRV8	FBgn0024921	16	14	-0.245924	-0.379182	-1.07157	-0.694551	-0.246047	-0.105991	-0.334529	-0.446334	-0.568898	-0.737463	-0.555635	-0.336052	-0.228002	0.000183648	8.60249
Q9VRX7	FBgn0035707	5	3	0.537981	0.68382	0.696001	0.312175	0.575763	0.10413	0.256173	0.488008	-0.0360366	0.549883	0.309113	0.0516532	0.0957927	0.000319686	8.04817
Q9VRY5	FBgn0035714	3	3	-0.0381559	-0.118155	-0.388972	-0.104948	-0.351269	-0.544459	-0.405921	-0.366811	-0.108709	-0.46665	-0.327353	-0.331951	-0.0536607	0.000709985	7.25027
Q9VS02	FBgn0035726	11	6	-0.609262	-0.696706	-0.125639	-0.0886423	0.00149852	-0.32136	-0.320668	-0.338001	-0.742001	-0.181917	-0.536323	-0.263114	-0.230718	0.00121362	6.71415
Q9VS34	FBgn0035753	8	4	-0.00998818	0.22084	0.360665	-0.0583935	-0.117571	0.234059	0.0569215	0.129524	0.126005	0.0106021	0.114476	-0.43853	-0.0856801	0.119627	2.12338
Q9VS38	FBgn0035754	3	1	0.397296	0.492878	0.140358	-0.00359445	0.493239	0.636656	-0.102021	0.168049	0.405518	0.0886639	0.210787	-0.0771812	-0.152668	0.00565675	5.17491
Q9VS44	FBgn0035760	4	1	-0.644936	-0.063119	-0.788474	-0.330335	-0.902908	-0.443948	-0.117981	-0.13224	-0.377505	-0.054845	-0.646778	-0.119852	-0.2385	0.00131382	6.63482
Q9VS47	FBgn0035763	4	2	1.12536	0.227203	0.155745	0.786967	0.427938	-0.859704	0.388738	0.647786	1.17845	-0.217883	0.742572	0.429942	-0.0368387	0.0364792	3.31101
Q9VS57	FBgn0035771	13	10	0.39533	0.611715	-0.336176	0.387754	-0.0740627	0.538305	0.597734	0.0502067	0.383354	0.893826	0.372205	0.160632	0.232718	0.00786469	4.84537
Q9VSA3	FBgn0035811	19	15	-0.623003	-0.551926	0.101593	0.0950108	-0.0288561	-0.601648	-0.203352	-0.387156	-0.986042	-0.116846	0.0628547	-0.30823	-0.278957	0.0229612	3.77395
Q9VSD6	FBgn0026252	27	17	-0.37068	-0.470836	-0.525255	-0.2794	-0.236959	0.131963	-0.228173	-0.372045	-0.0878707	-0.543954	-0.359749	-0.435229	-0.404288	0.00112152	6.79307
Q9VSD7	FBgn0035838	4	4	-0.161209	-0.0935609	0.0897176	0.0703586	0.296407	0.0325025	-0.161396	0.0558066	0.138352	0.190225	0.182982	0.0360026	0.161359	0.356977	1.03008
Q9VSF3	FBgn0035853	4	3	-0.213827	-0.257239	-0.103316	-0.592721	-0.429185	-0.277377	-0.201607	-0.494386	-0.880936	-0.428619	-0.690968	-0.148218	-0.0291538	0.000266387	8.23056
Q9VSF4	FBgn0035854	3	2	0.0597559	-0.5188	-0.0806075	-0.102628	-0.0913001	-0.11798	-0.0993126	-0.301592	-0.227247	0.0694438	0.0745949	-0.119852	-0.140157	0.0900861	2.40699
Q9VSI1	FBgn0035878	15	5	0.162077	0.135	0.334173	-0.00585962	-0.317554	0.411139	-0.0162752	0.103592	-0.167835	-0.0676146	0.220458	-0.0556635	0.260607	0.367364	1.0014
Q9VSK9	FBgn0035901	16	10	0.170754	0.143725	-0.177213	-0.0838445	0.0415821	0.0564798	0.0765797	-0.0205182	0.298803	-0.0201237	0.0745965	-0.0452552	-0.0731479	0.386537	0.950528
Q9VSL4	FBgn0035906	4	4	-0.439116	-0.559352	-0.652027	-0.319752	-0.658268	-1.48334	-0.414131	0.091588	-0.854077	-0.738903	-0.756089	0.567796	0.782298	0.000302458	8.10357
Q9VSL5	FBgn0035906	2	1	-0.153859	0.0405276	-0.0303682	-0.281471	-0.0913001	-0.662308	-0.339862	-0.387196	-0.262073	-0.125372	-0.112374	0.0228527	-0.390955	0.0089507	4.71602
Q9VSL6	FBgn0035907	6	5	0.212221	0.325372	-0.377287	-0.284173	-0.141443	-0.565268	-0.584571	-0.328881	-1.11833	-0.418496	-0.737784	-0.3548	-0.585684	0.0131666	4.33007
Q9VSL9	FBgn0035911	8	6	-0.247312	-0.193064	-0.0102781	-0.00295607	-0.0893216	-1.25526	-0.220992	0.080943	-0.937859	-0.267637	-0.17302	-0.14683	-0.170067	0.03592	3.32646
Q9VSN9	FBgn0011509	7	4	0.24887	-0.0335772	-0.162726	0.0772387	-0.0866979	0.403461	-0.0455278	-0.0422996	-0.0395655	-0.0202521	-0.246237	0.0242498	0.0758993	0.948079	0.0533178
Q9VSS1	FBgn0035946	21	12	0.173905	0.055159	-0.550727	-0.0418104	-0.0548941	0.0583629	0.254226	0.132847	0.267768	-0.0287299	0.00901457	0.0252411	0.211129	0.767728	0.264319
Q9VSS2	FBgn0035947	22	14	-0.143346	-0.511699	-0.0847929	-0.41789	-0.308177	-0.612397	-0.171912	-0.0596136	0.177692	-0.172874	-0.0768309	0.0788794	-0.123312	0.0165303	4.10256
Q9VSU6	FBgn0035964	5	4	-0.578328	-1.0563	0.644755	-0.280584	-0.745582	-0.956506	-0.146127	-0.510583	-1.27566	-1.21938	0.0350187	0.0379389	-0.165962	0.00840532	4.77889
Q9VSW4	FBgn0035980	4	3	-0.673952	-0.293981	0.238837	-0.294266	-0.461627	-0.230001	-0.150584	0.0679685	0.438833	0.147223	0.00329085	0.798262	0.157302	0.31967	1.14047
Q9VSW7	FBgn0035981	3	1	0.573905	0.206824	0.132117	0.0643265	-0.292771	0.522166	0.0349088	0.636901	0.933331	0.738956	0.720412	-0.0858688	0.00298909	0.00639823	5.05173
Q9VSY2	FBgn0035987	1	3	0.154868	0.534224	-0.0806075	-0.102628	-0.0913001	0.16033	0.254014	0.354488	-0.508866	0.0609239	-0.131553	0.0788198	0.375491	0.582533	0.54037
Q9VSZ4	FBgn0035998	2	7	0.299884	-0.118155	-0.403272	-0.216498	-0.324122	0.0247363	0.0696766	-0.0459329	0.0926122	-0.124854	-0.112374	-0.0856223	0.0583275	0.301526	1.1989
Q9VT32	FBgn0036030	10	9	-0.411655	-0.507284	-0.751546	-0.370762	-0.199433	-0.363161	-0.424813	-0.463644	-0.468202	-0.858969	-0.422177	-0.540267	-0.404822	1.83692e-05	10.9048
Q9VT38	FBgn0036035	3	2	1.01239	0.436021	0.775633	1.28366	0.608331	0.443426	0.417513	-0.13224	0.94934	0.554444	0.709336	0.99413	0.917672	0.000170146	8.67885
Q9VT41	FBgn0036038	1	3	0.0697757	0.119727	-0.0806075	0.225666	-0.0366649	-0.108558	-0.102021	0.0675078	-0.0360366	0.0372308	-0.112374	-0.262114	-0.0886649	0.945401	0.0561462
Q9VT60	FBgn0036053	6	6	0.53083	0.330935	-0.391169	-0.417216	-0.332563	-0.00994671	0.119429	-0.126483	-0.133889	-0.367701	0.0359136	-0.233613	-0.421369	0.515764	0.662106
Q9VT61	FBgn0027567	14	6	1.57836	0.84146	1.33176	0.239879	0.162002	1.04209	0.530808	1.08366	1.11157	0.601303	1.3212	0.830186	0.848621	4.89841e-05	9.92402
Q9VT65	FBgn0025866	8	6	-1.38892	-0.179629	-0.0137531	-0.735793	-0.046393	-0.120378	0.255978	-1.57974	0.379075	-0.0836175	0.156411	0.270608	-0.0839955	0.145967	1.92437
Q9VT68	FBgn0036058	1	1	0.394124	0.0914673	-0.109991	0.0144953	0.372201	0.393022	0.139425	-0.0977022	-0.0713884	-0.0704753	0.163225	0.0352297	-0.258802	0.14797	1.91075
Q9VT75	FBgn0036064	6	3	-0.231957	0.13123	0.191167	0.0185321	0.432004	-0.0792586	-0.0246286	-0.276734	0.0145899	-0.312837	-0.142341	0.62778	-0.0446518	0.763115	0.270346
Q9VTB0	FBgn0036096	6	10	0.00562236	-0.0366101	0.283262	0.0506093	0.12947	0.0724929	-0.108215	0.180107	-0.916833	0.132419	-0.457007	0.28916	0.270361	0.606531	0.5
Q9VTB3	FBgn0036099	4	3	0.0290416	-0.00876753	-0.0591994	-0.119219	-0.0729443	-0.0956785	-0.00553529	-0.0607906	-0.135641	-0.295532	-0.167588	-0.0552913	-0.100131	0.087096	2.44074
Q9VTC1	FBgn0036104	11	10	0.194009	0.127775	-1.8975	0.226977	0.480787	0.295261	0.0272702	-0.0896241	0.21001	-0.0111876	0.0630677	0.271864	0.106623	0.874812	0.133746
Q9VTE5	FBgn0010741	3	6	-1.13362	-0.739467	-0.491927	-0.102628	-0.616134	-0.712014	-0.102021	-0.13224	-0.0360366	0.0543204	-1.23072	0.348591	0.746091	0.00463782	5.37351
Q9VTE6	FBgn0036124	13	9	-0.0309415	0.733194	0.542209	0.842095	0.898783	0.822157	1.26638	0.83587	0.374948	0.66084	0.383816	0.638057	0.628759	6.21477e-05	9.686
Q9VTE9	FBgn0261112	11	7	-0.607637	-0.185345	0.479613	-0.375052	-0.0520363	-0.603424	-0.444797	-0.537464	0.630756	-0.106642	-0.324156	-1.75231	-1.77443	0.160989	1.82642
Q9VTF8	FBgn0036135	3	1	0.222315	0.0880503	0.211782	-0.443391	0.110245	-0.178502	-0.083099	-0.091226	0.357854	-0.23798	0.0212345	-0.0984617	-0.225835	0.981324	0.0188522
Q9VTF9	FBgn0036136	8	5	-0.346651	0.0103567	-0.02386	-0.0793447	-0.24447	-0.124727	0.204128	-0.039338	-0.453292	0.17193	0.0647702	0.19626	-0.096653	0.309758	1.17197
Q9VTH1	FBgn0036148	1	2	0.000479468	-0.10145	-0.0806075	-0.0403866	-0.0249692	-0.0574963	-0.0574656	0.0167353	-0.0360366	-0.125695	-0.112374	0.447967	-0.259003	0.21463	1.53884
Q9VTM6	FBgn0036198	1	1	-0.207028	1.15049	1.15324	1.01272	-0.0913001	0.68109	0.937116	-0.13224	-0.0360366	0.995786	-0.112374	0.883744	0.989007	0.0178116	4.02791
Q9VTP4	FBgn0036213	9	6	0.319588	0.284466	-0.53913	-0.332633	-0.0457295	-0.0760815	-0.0481943	-0.102938	0.039154	-0.304462	-0.0807989	0.0915339	-0.0491252	0.369309	0.996122
Q9VTU2	FBgn0011455	6	5	-0.603823	-0.223044	0.246488	-0.673381	-0.146878	-0.838125	-0.473065	-0.177692	-0.956065	-0.0301416	-0.477623	-0.155094	-0.144539	0.00459883	5.38195
Q9VTU3	FBgn0036257	6	6	-0.741494	-1.26874	-0.893745	-0.587956	-0.742014	-0.299316	-0.700647	-0.788653	-0.913357	-0.613455	-0.604556	-0.164514	-0.7457	2.03908e-06	13.103
Q9VTU4	FBgn0036258	16	9	0.0809675	0.150545	-0.116665	0.133929	0.273791	-0.27024	-0.0396445	-0.0678461	-0.379648	0.0340609	-0.350584	0.0722701	-0.0591988	0.530738	0.633487
Q9VTW1	FBgn0036272	14	5	-0.0609102	-0.618145	-0.0625765	-0.0451887	0.019827	-0.61923	-0.322936	-0.124112	-0.541432	-0.326359	-0.17645	-0.141015	-0.146745	0.00708127	4.9503
Q9VTW6	FBgn0036277	2	2	-0.705699	-0.891457	-0.68789	0.0794375	-0.135422	0.0702392	0.0646291	-0.0414402	-0.24065	0.222882	0.147305	0.194629	0.16203	0.140797	1.96044
Q9VTX5	FBgn0020655	8	6	-0.453088	-0.937402	0.120336	-0.20034	0.0313385	3.92918	-0.148179	-0.13224	1.40062	0.321607	0.119478	0.155649	0.153083	0.371106	0.991269
Q9VTX8	FBgn0036286	8	5	0.472691	0.41083	0.592717	0.424217	0.347946	0.460997	0.372848	0.458375	0.696792	0.188304	0.497714	0.0959117	-0.276108	6.07186e-06	12.0118
Q9VTY2	FBgn0036290	9	10	-0.560232	-0.305792	-1.18432	-0.68739	-0.480683	-0.632506	-0.835548	-0.358722	-1.41747	-0.526288	-0.748034	-0.220123	-0.0634502	3.51635e-05	10.2555
Q9VTY5	FBgn0036292	3	2	-0.368508	-0.304831	-0.215529	-0.240354	-0.0913001	-0.229741	-0.413192	-0.0145357	-0.265606	-0.124854	-0.533235	-0.172416	-0.13847	0.00113956	6.77711
Q9VTY8	FBgn0002466	5	12	-0.00410444	-0.35831	0.11935	-0.283315	0.487432	-1.22481	-0.140767	-0.182083	0.0341724	-0.00331201	-0.279721	3.64576	-0.442728	0.229582	1.47149
Q9VTZ4	FBgn0036298	14	9	-0.819633	0.141992	0.331747	0.179264	0.44979	-0.000663507	0.283787	0.1361	0.155753	0.0269288	0.00423863	0.485409	0.131355	0.469464	0.756163
Q9VTZ5	FBgn0036299	9	13	0.968631	0.970452	0.575543	1.98211	-0.0146749	-0.786114	0.677261	0.745111	0.0740491	0.976829	0.372539	1.64407	1.28325	0.0151276	4.19123
Q9VTZ6	FBgn0036300	12	8	-0.581239	-0.348195	-0.324174	-0.389848	-0.52379	-0.827659	0.383661	-0.467021	0.478987	-0.115936	0.885467	-0.131484	-0.227129	0.327385	1.11662
Q9VTZ7	FBgn0036301	6	3	0.0764396	0.188322	0.372794	-0.0267001	0.319623	0.351446	0.199044	0.0935921	0.3312	0.564433	0.23714	-0.132445	0.00330764	0.00216391	6.13584
Q9VU02	FBgn0261933	4	2	0.409994	0.39811	-0.0260768	-0.363413	0.341461	-0.0921458	0.385013	-0.00951273	-0.0830956	-0.0431535	0.162625	-0.0448337	-0.0201818	0.281085	1.2691
Q9VU15	FBgn0036314	5	2	0.527496	0.0787307	0.0981226	-0.0846746	0.016638	0.0743896	-0.212675	-0.21397	0.00271745	0.144724	-0.00215053	-0.0192495	0.141298	0.613684	0.488275
Q9VU35	FBgn0036334	2	4	-0.207028	-0.217744	-1.73927	-0.702234	-0.143396	-0.398313	-0.102021	-0.352637	-0.111893	-0.175138	-0.112374	-1.05551	0.216604	0.0214826	3.84051
Q9VU36	FBgn0036335	6	6	0.0430237	-0.126731	-0.37094	-0.496393	-0.420829	-0.199369	-0.0315191	-0.098189	0.239839	-0.385692	0.0916866	-0.704816	-0.407257	0.0709523	2.64575
Q9VU39	FBgn0036337	8	4	0.495466	0.481556	0.777615	0.620951	0.658603	0.444644	0.702083	0.450048	-0.0736664	0.473432	0.515112	0.389314	0.262282	3.48287e-05	10.2651
Q9VU43	FBgn0036340	3	1	2.006	-0.118155	1.27323	0.788678	0.814951	1.83267	1.07084	0.616497	0.881545	1.32449	1.05855	-0.119852	0.316501	7.67692e-05	9.47471
Q9VU58	FBgn0040813	1	2	-1.24356	-1.05255	-0.0806075	-0.894791	-0.0913001	-0.844551	-0.102021	-0.13224	-0.421711	-0.124854	0.0131026	-0.244003	-0.19878	0.00764117	4.8742
Q9VU65	FBgn0036354	2	2	0.0521836	-0.149694	-0.116705	0.0671155	0.0942699	-0.318618	-0.197269	0.0705979	0.4836	-0.0238975	0.204812	-0.112145	0.042907	0.859199	0.151755
Q9VU84	FBgn0036372	6	5	0.664211	1.06268	1.06714	1.00883	0.216963	1.16407	0.445892	-0.13224	0.632989	0.853725	0.59063	0.19859	0.3751	0.000154565	8.7749
Q9VUB8	FBgn0061515	2	3	-1.17163	-1.02687	-1.216	-1.40525	-0.801896	-0.673815	-0.891773	-1.34416	-1.19304	-1.17531	-1.31507	-0.847107	0.0829854	2.6429e-08	17.4488
Q9VUH6	FBgn0036448	13	10	-0.235972	-0.322756	-0.582152	-0.890857	-0.793979	-0.467208	-0.592936	0.65995	-0.64259	-0.416548	-0.751126	0.126362	-0.228907	0.00413709	5.48776
Q9VUH8	FBgn0036450	13	10	0.760017	0.761613	0.781311	0.887562	0.527907	0.77567	0.334977	0.681543	0.943414	0.680589	0.550138	-0.0110962	0.37565	3.76282e-07	14.7929
Q9VUH9	FBgn0036451	15	11	0.237629	0.122588	-0.223891	-0.0858414	0.0770723	-0.031774	-0.054533	0.150275	-0.103085	0.0443573	-0.15786	-0.352789	0.0172081	0.972209	0.0281842
Q9VUI8	FBgn0036460	5	3	-0.0115389	0.220768	0.216145	0.549499	0.49484	-0.0177724	0.259678	0.408945	0.688389	0.410376	0.349817	0.15793	0.188453	0.00117128	6.74966
Q9VUJ0	FBgn0036462	8	6	-0.291278	-0.0935855	-0.264257	-0.351658	-0.084103	-0.394657	-0.214834	-0.193222	-0.949773	-0.0272393	0.0254873	0.112052	-0.087388	0.0120094	4.42207
Q9VUJ1	FBgn0023174	13	6	-0.379461	-0.276962	-0.13393	-0.144728	-0.0246621	-0.59623	-0.00130114	0.0445041	-0.777073	-0.178499	-0.327425	-0.36764	-0.343605	0.0110317	4.50698
Q9VUM0	FBgn0036486	11	14	-1.21172	-0.511771	-0.81369	-0.66065	-0.406664	0.336857	-0.387366	-0.158144	0.430362	-0.614584	-0.152256	0.0469967	0.186204	0.0239259	3.73279
Q9VUM1	FBgn0036487	3	3	0.260877	0.304884	0.617909	0.275651	0.406485	0.0875383	0.164334	-0.13224	-0.0360366	-0.124854	0.161686	0.467651	0.485168	0.0388047	3.24921
Q9VUN8	FBgn0036501	1	1	1.10817	0.92766	-0.0806075	0.481226	0.386082	0.960452	0.992007	0.620346	-0.0360366	-0.124854	0.543489	0.305304	0.00587623	0.00260432	5.95058
Q9VUN9	FBgn0026738	4	7	-0.0842978	0.0507081	-0.0174148	0.180815	-0.108935	0.0916871	-0.165743	-0.076612	0.193669	0.208565	-0.128643	0.00486855	-0.172235	0.842236	0.171695
Q9VUQ5	FBgn0087035	21	13	0.446035	0.497419	-0.0607949	0.409144	0.232276	0.861268	0.213654	0.447048	0.874503	0.883718	0.75486	0.225449	0.480564	0.000314938	8.06313
Q9VUQ8	FBgn0036510	5	3	-0.195068	0.247712	-0.134582	0.258987	0.000815355	-0.146276	-0.367269	-0.298064	-0.211075	-0.184242	-0.00264005	-0.150768	-0.332267	0.220824	1.51039
Q9VUR0	FBgn0036512	7	3	0.43768	0.502539	0.204316	0.594788	0.209218	0.829738	0.591466	0.518625	0.609799	0.570928	0.91029	-0.0982023	-0.153773	1.52885e-05	11.0884
Q9VUV9	FBgn0036548	43	24	0.413989	0.314984	0.170341	0.165866	-0.00670958	0.457581	0.483074	0.488614	0.473287	0.290203	0.456044	0.104346	0.0534378	0.000213683	8.45102
Q9VUY0	FBgn0036565	3	3	-0.207028	-0.118155	0.477352	0.439226	-0.0913001	0.0977058	-0.102021	-0.13224	0.466857	0.272026	0.195297	-0.434506	-0.0443868	0.205891	1.58041
Q9VUY4	FBgn0036569	8	8	-0.179232	-0.278328	-0.414848	-0.194335	-0.194195	-0.470439	0.0399716	-0.230552	-0.0708423	-0.389059	-0.178199	-0.334026	-0.32899	0.00218373	6.12672
Q9VUY9	FBgn0003076	21	17	-0.579662	-0.675343	-0.559801	-0.578158	-0.338962	-0.407565	-0.341454	-0.152772	-0.343034	-0.544533	-0.527369	-0.394023	-0.373609	9.94497e-06	11.5184
Q9VUZ0	FBgn0011016	3	2	0.258209	0.343018	-0.268891	-0.0198737	0.310445	0.108139	0.526792	0.267071	-0.447196	0.578895	0.434402	0.172711	0.329717	0.089917	2.40887
Q9VUZ6	FBgn0036578	7	2	0.178378	0.337436	0.132753	-0.0175626	0.0958733	0.729571	0.554154	0.39898	0.483545	0.38812	0.447569	0.0656478	0.0782038	0.000885518	7.02934
Q9VUZ8	FBgn0036580	5	2	-0.777349	-1.04293	-0.0690344	-0.380363	-0.0608793	0.229944	-0.890727	-0.336602	-0.545676	-0.136236	-0.411507	-0.116859	0.0231251	0.00595095	5.1242
Q9VV39	FBgn0036613	6	4	-0.304765	-0.13722	-0.242568	-0.29907	-0.0818275	-0.169206	0.0187931	-0.125583	-0.43533	0.0348554	-0.275457	-0.151503	-0.126498	0.00839554	4.78005
Q9VV41	FBgn0036615	5	2	-0.0644057	-0.519885	-0.313032	0.0120799	-0.240136	-0.0955952	-0.114784	-0.264517	0.121403	-0.387684	-0.361712	-0.32264	-0.102944	0.0124116	4.38912
Q9VV49	FBgn0036622	1	2	-0.207028	-0.118155	-0.0806075	-0.102628	-0.0913001	-0.217837	-0.392034	-0.245187	0.0109998	-0.145349	-0.245174	-0.215823	-0.182441	0.00700686	4.96087
Q9VV52	FBgn0036624	9	9	0.753204	-0.0612694	0.555125	-0.0525263	0.503745	0.645235	0.646034	0.276965	0.774202	0.620294	0.485863	0.367873	0.360045	0.000392272	7.84355
Q9VV60	FBgn0027080	25	18	-0.584851	-0.39034	-0.251832	-0.445071	-0.0565231	0.0403495	-0.472128	-0.399006	-0.253774	-0.388728	-0.505861	-0.109971	-0.182349	0.000423795	7.76626
Q9VV72	FBgn0026061	7	3	1.05483	0.988822	1.10145	1.08403	0.671186	1.32946	0.255288	0.29836	1.02113	0.472836	1.27108	0.0367601	0.400807	1.37222e-05	11.1965
Q9VV74	FBgn0036641	5	4	-0.280405	-0.351617	-0.031671	-0.356111	-0.197976	0.140383	-0.502751	-0.470601	-0.134787	-0.121324	-0.705452	-0.508566	-0.341908	0.00523258	5.25285
Q9VV75	FBgn0036642	18	12	-0.266492	-0.2069	-0.422985	-0.277854	0.106353	0.0565843	0.00447915	-0.0787239	-0.79972	-0.211037	-0.0922266	0.104332	-0.0727914	0.0364906	3.3107
Q9VV82	FBgn0042177	23	17	-1.04941	-0.895051	-1.44197	-0.982636	-0.941601	-0.447365	-0.599724	-0.81916	-0.521081	-0.847735	-0.521438	-0.692575	-0.678654	2.89663e-06	12.752
Q9VV87	FBgn0036650	2	2	0.263748	0.160499	-0.0806075	-0.102628	-0.46976	-0.289536	-0.349428	-0.0967098	0.132614	0.224754	0.0747243	-0.155337	-0.914576	0.586304	0.533916
Q9VV89	FBgn0040512	5	2	0.138453	-0.2754	-0.0806075	-0.196606	-0.300133	-0.616949	-0.658892	0.104046	-0.602419	-1.03423	-0.777162	0.384537	0.247842	0.00585168	5.14103
Q9VVA0	FBgn0036661	3	2	-0.174851	0.030116	-0.231815	-0.897367	-0.550216	-0.537295	-0.609627	0.413652	-1.3774	-0.0937917	-1.28576	0.192742	-0.115751	0.0127664	4.36094
Q9VVA4	FBgn0036663	64	43	-0.42655	-0.54721	-0.559796	-0.845738	-0.509351	-0.161814	-0.519712	-0.463332	-0.502721	-0.693169	-0.49311	-0.407184	-0.522093	5.09481e-06	12.1873
Q9VVA6	FBgn0021768	16	14	-0.590228	-0.348602	-0.302647	-0.0390426	-0.101263	-1.06968	-0.99685	-0.752097	-0.931911	-0.755019	-1.05926	0.0579255	0.173646	0.000215953	8.44045
Q9VVA7	FBgn0036666	6	6	-0.111807	1.75193	-0.032396	1.92632	0.824673	-0.166267	1.93477	2.18712	-0.178061	-0.242112	-0.169362	-0.0579886	-0.0441926	0.0399755	3.21949
Q9VVC9	FBgn0036686	5	3	0.259079	-0.855573	-0.810093	-2.04198	-0.598257	0.295628	0.116314	-0.272513	-0.337067	0.179616	-0.00964258	-1.34688	-1.36793	0.099438	2.30822
Q9VVI0	FBgn0036733	8	9	0.115483	0.64858	0.102649	0.168916	0.0725664	-0.202926	0.505033	0.668342	0.713471	0.603957	0.461756	-0.198229	-0.565751	0.00406742	5.50475
Q9VVI1	FBgn0036734	6	7	0.580457	0.144548	0.464322	0.727132	0.311511	-0.426268	0.707681	-0.299535	-0.662344	-0.137702	0.799166	0.241152	0.304688	0.22524	1.49059
Q9VVI2	FBgn0036735	14	14	0.620548	0.557175	0.575695	0.378216	-0.0680867	-0.0558293	-0.033886	0.244749	0.622756	0.178955	0.459005	0.0203466	0.227107	0.00446381	5.41175
Q9VVJ7	FBgn0036745	5	4	-0.709131	-0.348963	-0.48701	0.0356394	-0.0913001	-0.0920315	-0.102021	-0.13224	-0.0360366	-0.121979	-0.111547	0.480878	0.927059	0.0230827	3.76867
Q9VVL7	FBgn0036762	15	6	-0.259317	-0.258053	0.251088	-0.275389	0.0299786	-0.154331	-0.217401	-0.136837	-0.184988	-0.263163	-0.273415	-0.211919	-0.127383	0.0259325	3.65226
Q9VVM8	FBgn0036772	9	11	0.505679	0.49923	-0.292299	-0.013671	0.268818	-0.59066	0.0245468	0.0939681	-0.552489	0.16328	0.0359683	-0.174313	-0.160476	0.922903	0.0802309
Q9VVN2	FBgn0036774	5	4	-0.352644	-0.188198	-0.166394	-0.429823	-0.12523	-0.219242	-0.0986666	-0.360408	-0.0253891	-0.183349	-0.104156	-0.0175889	-0.405528	0.00284286	5.86294
Q9VVQ2	FBgn0003683	8	5	-0.207028	-0.94331	-1.459	-0.716656	-0.111004	-0.892464	-1.2216	-1.59319	-0.879659	-2.32733	-2.09349	-0.625806	-1.35137	0.000189443	8.57142
Q9VVT2-2	FBgn0036816	1	3	-0.207028	0.777205	-0.0806075	0.548651	-0.0913001	0.83154	0.733823	0.783271	0.910126	0.664899	0.77773	0.923054	1.02693	0.00200338	6.21292
Q9VVU1	FBgn0036824	13	9	-0.463308	-0.834725	-0.0358382	-0.413799	-0.305321	-0.557649	-0.553152	-0.38818	-0.703811	-0.446677	-0.127999	-0.0201322	-0.439122	0.000149968	8.80509
Q9VVU2	FBgn0036825	9	6	0.350082	0.323487	0.581777	0.0653334	0.29801	0.335466	0.111598	0.0777885	0.298153	0.0420045	0.129318	-0.132328	-0.0438898	0.00278958	5.88186
Q9VVU5	FBgn0027057	7	4	-0.0988205	0.0118443	-0.0625989	0.0741845	-0.445212	-0.0784636	-0.130431	-0.0764818	-0.239517	0.0529804	-0.00311314	-0.384393	-0.627534	0.153991	1.87086
Q9VVU6	FBgn0036828	12	15	0.443799	0.163255	0.171873	0.399681	0.173215	0.220912	0.241882	0.0531629	0.160973	0.10242	0.0742608	0.278271	-0.123215	0.00309519	5.77791
Q9VVW7	FBgn0036847	6	4	0.203964	0.108894	0.550268	0.0695346	0.142425	0.383326	-0.396206	0.132648	0.924047	0.753145	0.108495	0.00478231	0.101564	0.0347312	3.36012
Q9VVW8	FBgn0036848	2	2	-0.395049	-0.154474	-0.601124	-0.190929	-0.318249	0.0180111	-0.107753	-0.740705	-0.0360366	-0.397491	-0.428243	-0.137162	0.243237	0.00259863	5.95277
Q9VVX4	FBgn0036853	3	2	-0.4925	0.0341382	-0.189526	-0.0224766	-0.0596156	-0.0500753	-0.339993	0.0435591	-0.0471644	-0.0355675	-0.0291585	0.143302	0.0401761	0.116086	2.15343
Q9VW09	FBgn0262517	8	13	-0.123303	0.0362888	-0.358312	0.361898	-0.118483	0.33416	-0.0733078	0.0135798	0.135462	-0.433039	0.417159	-0.107499	0.0369246	0.865493	0.144456
Q9VW10	FBgn0036886	4	4	-0.207028	-0.118155	-1.15242	-0.102628	-0.0913001	0.210492	0.512634	0.451969	-0.109074	0.074968	0.275122	0.474135	0.321441	0.881272	0.126389
Q9VW12	FBgn0036887	2	3	-0.73316	-0.118409	-0.613129	-0.567844	-0.542486	-0.406278	-1.01025	-0.328139	-1.15865	-0.280215	-1.2605	-0.215441	-0.189108	0.000160928	8.73455
Q9VW13	FBgn0036888	16	7	0.0450722	0.167364	0.59872	0.330798	0.0662621	0.0889944	-0.0794466	0.104116	0.513652	0.286707	-0.0354204	-0.00107987	0.105869	0.0272907	3.60121
Q9VW14	FBgn0036889	4	4	-0.296172	-0.325619	-0.86802	-0.192772	-0.264123	-0.739937	0.0620752	-0.119052	-0.0792538	-0.406187	-0.185335	-0.147396	-0.47773	0.00493586	5.31123
Q9VW40	FBgn0036908	5	3	-0.431305	-0.395871	0.0416965	-0.10675	-0.276033	-0.247349	-0.449961	-0.324612	-0.00385168	-0.0180312	-0.361415	-0.334326	0.00337413	0.00433275	5.44155
Q9VW47	FBgn0001324	6	7	0.931752	-0.167382	-0.0150875	0.155312	-0.496939	-0.108558	-0.102021	-0.13224	-0.0360366	-0.344608	1.02315	-0.444908	-0.201113	0.690328	0.370588
Q9VW48	FBgn0020389	7	7	0.586241	1.38012	0.905299	1.2133	0.703471	0.962434	1.5879	1.02868	-0.0360366	1.11316	0.712225	0.43877	1.11633	2.45539e-05	10.6146
Q9VW54	FBgn0028695	31	20	-0.195374	-0.246985	-0.0399636	-0.188244	-0.138972	0.0351508	-0.216041	-0.0119985	0.0770335	-0.115333	-0.120448	-0.125995	-0.363822	0.0615384	2.78809
Q9VW56	FBgn0036918	2	5	-0.375222	0.0623231	-0.093787	-0.0929843	0.352253	-0.758576	-0.274272	-0.13224	-0.0360366	-0.196498	-0.357121	0.111532	0.84378	0.0847865	2.46762
Q9VW57	FBgn0036919	3	3	0.128494	0.0466999	0.07349	0.379493	-0.067574	-0.555867	0.0866171	-0.277023	-0.738757	0.0458372	-0.0989041	-0.185848	-0.50725	0.416866	0.874991
Q9VW59	FBgn0036921	12	11	0.224157	0.154118	0.347533	0.328925	-0.360374	-0.0729048	-0.0316274	0.122548	0.201347	0.326718	0.122502	-0.311153	-0.0458016	0.12164	2.10669
Q9VW68	FBgn0036927	20	12	-0.267451	-0.164468	-0.56464	-0.346171	-0.0720889	-0.100827	-0.31933	-0.493727	-0.452533	-1.10338	-0.288809	-0.196236	-0.141291	0.00163387	6.4168
Q9VW70	FBgn0036929	1	4	-0.300435	-0.247624	-0.0132971	-0.402398	-0.359935	-0.22794	-0.337209	-0.572576	-0.197274	-0.451816	-0.236297	0.113607	-0.0366649	0.000283874	8.16698
Q9VWA1	FBgn0024814	7	5	-1.057	-1.12865	0.605375	-0.436377	-0.191945	-1.09501	-1.36218	-0.304078	-1.05897	-0.55858	-1.32245	0.0839831	0.0315427	0.00191692	6.25703
Q9VWB1	FBgn0036967	3	4	0.130857	0.316533	-0.305969	-0.102628	-0.322066	-0.105394	-0.283672	-0.167187	-0.25067	-0.143999	-0.260962	-0.0419246	-0.265794	0.0792378	2.5353
Q9VWB8	FBgn0031078	21	17	0.461337	0.060522	-0.44462	0.413719	0.17809	0.24102	0.377551	0.582649	0.232595	0.672038	0.820321	0.0491324	-0.01775	0.0101834	4.58699
Q9VWC7	FBgn0031070	12	10	0.240011	-0.104443	-0.23514	-0.570986	0.150027	0.212131	-0.0311949	-0.0246212	-0.104897	-0.0742346	0.256836	0.294682	-0.0197803	0.77429	0.255808
Q9VWD9	FBgn0031057	9	13	-0.63419	-0.229812	0.237097	0.374403	0.0628928	0.631988	0.821518	0.625316	-0.303368	0.369756	-0.0338324	0.364806	0.234074	0.233488	1.45462
Q9VWE6	FBgn0031052	8	13	-0.0219522	0.33182	-0.187665	0.343524	-0.192816	0.619884	0.214213	0.300395	0.256996	0.297628	0.520812	0.00571539	-0.024405	0.0229612	3.77395
Q9VWE8	FBgn0031050	5	3	-0.297706	-0.152255	0.0296316	-0.215755	-0.264549	0.108596	-0.129311	-0.144135	-0.047281	-0.0259612	-0.401513	-0.12761	-0.307097	0.0368383	3.30122
Q9VWF0	FBgn0031048	4	1	-0.0118277	-0.419285	-0.178409	-0.57138	-0.192168	-0.108558	-0.185438	-0.264932	0.122821	-0.124854	-0.230042	-0.132145	-0.182441	0.0130256	4.34083
Q9VWF2	FBgn0087008	5	6	0.0751664	0.407346	0.498695	1.3531	0.936884	0.155761	-0.0482458	-0.13224	0.489702	0.213405	0.0455135	0.334884	0.240894	0.0211863	3.8544
Q9VWG1	FBgn0031037	9	3	0.553692	0.881837	-0.144792	-0.642711	-0.487586	-0.159989	-0.064449	0.0317264	-0.765513	-0.0917764	-0.68912	0.772354	-0.312721	0.386329	0.951067
Q9VWG3	FBgn0027494	6	5	-0.0721181	0.260449	-0.310332	-0.720465	-0.213095	0.295739	-0.326181	0.0656142	-1.20088	0.171261	-0.384104	0.128538	0.0853464	0.135726	1.99712
Q9VWI2	FBgn0031020	32	21	-0.061873	0.0846571	-0.0875288	0.0596956	0.193975	-0.00620514	-0.190044	0.0650269	0.25984	-0.000780961	0.10634	-0.399757	-0.313135	0.514562	0.664439
[truncated: 328 more rows]

## Sheet: Supplementary Table S3
Supplementary Table S3
Protein quantifications from low-resolution Drosophila pools and single embryos.
Values are fold change of heavy to light, where heavy is a pooled internal standard of all times and light is the listed sample hours
Table lists protein quantification values from the 20-pool (2-4 and 10-12 hours) and single embryo samples (2-4 and 10-12 hours).
Uniprot_ID	FoldChange_2-4hourPool	FoldChange_2-4rep1	FoldChange_2-4rep2	FoldChange_2-4rep3	FoldChange_10-12rep1	FoldChange_10-12rep2	FoldChange_10-12rep3	FoldChange_10-12hourPool
A1Z6H7	0.272413	-0.259025	0.678917	0.0354314	0.0895773	0.155247	0.126118	0.0475501
A1Z6X6	-0.534178	0.616185	0.617084	0.819412	1.45005	1.02417	1.08363	0.179532
A1Z8P9	0.0496309	-0.249445	0.00835261	-0.227015	-0.66157	-0.606305	-0.571463	-0.497555
A1Z8U0	0.0912598	-0.0497096	0.0684744	0.0798259	-0.253674	-0.26239	0.0695121	0.14609
A1Z934	0.162023	0.645888	1.13133	0.559998	0.992289	1.68774	1.65217	0.474469
A1Z992	-0.0194899	0.383458	0.193939	0.141245	0.71808	1.11845	0.302535	0.507155
A1Z9A2	0.481419	0.245762	0.446429	-0.46291	0.688121	0.413843	0.3684	0.246166
A1Z9E3	-0.0793434	-0.719192	-0.649996	-0.582259	-0.0983128	-0.341617	-0.189832	0.0476785
A1ZAB5	-0.172607	0.126535	-0.30317	-0.0310691	-0.0792173	-0.136203	0.0996693	-0.0593511
A1ZAK4	0.167179	0.172528	0.331264	0.682018	-0.347528	-0.294259	-0.373189	-0.45954
A1ZAW5	-0.214313	-0.886022	-0.839936	-1.45053	0.0542112	-0.495386	-0.115712	0.155694
A1ZAX1	0.0901948	0.409734	0.164811	0.335421	0.21325	0.334805	0.0466432	0.0184309
A1ZB71	-0.125804	-0.145077	0.183744	0.445007	0.768578	0.56528	0.563946	0.148163
A1ZBJ2	-0.061052	-0.371303	-0.428814	-0.325241	-0.266968	0.00531615	-0.227535	0.150615
A4VA49	-0.101989	0.850232	0.346259	1.1725	-0.113623	0.497532	0.178892	0.528208
A5XCL5	-0.256119	-0.884072	-0.866973	-0.708369	-0.241717	-0.13039	-0.0734218	0.313624
A5XD89	-0.20807	0.190059	-0.331715	-0.0494495	0.256043	0.188791	0.453417	-0.222997
A8E6M1	0.512579	1.18343	0.214422	1.58313	-0.499101	-0.19719	-0.484749	-0.139854
B7Z0L1	0.439285	-0.0250507	0.00702252	-0.581436	-0.927658	-0.812393	-0.526667	-0.505502
B7Z0X1	-0.239014	-0.12861	-0.468041	0.239003	-0.0429677	0.0285926	0.242349	-0.00168111
C7LAA5	-0.424747	-0.129552	-0.974822	-1.6891	-1.68167	-0.423601	-1.9121	-0.183501
D2NUK5	0.40231	2.05796	1.24122	2.2227	0.0365519	1.0563	0.2329	0.228466
D3DMY7	-0.000460526	0.412133	-0.00877901	0.316712	0.371427	0.479357	0.19745	0.232174
D3PFE8	-0.140021	-0.781083	-0.473768	-0.301544	0.923869	0.733948	0.338069	0.307963
E1JIL4	0.11332	-0.494783	-0.518407	-0.485191	-0.460675	-0.275965	-0.225803	0.28276
E1JIL5	0.702029	0.544037	0.389817	0.55021	0.644558	0.337655	0.722665	0.999831
E1JJL4	0.0717684	-1.21908	0.0756122	-0.887424	2.08107	0.896095	1.79428	0.68925
E2QCF1	-0.0815005	-0.0126732	0.271378	-0.67923	0.592459	0.507746	0.238828	0.363228
E3CTS3	0.173339	0.416595	0.281898	0.205299	0.498997	0.650499	1.04559	0.081026
E8NH65	0.342487	0.153078	-0.293457	-0.433316	-0.857096	-0.705241	-0.32523	-0.762874
E8NH92	0.215093	1.0129	-0.0460892	-0.12432	-0.0706767	0.305214	-0.505312	0.599357
F0JAG7	0.201561	-0.420606	0.0434544	-0.969998	0.444142	-0.349669	0.40598	0.179873
F0JAN1	0.12499	-0.259359	-0.178383	0.141851	0.0663796	0.331444	0.483687	0.321224
F0JAP1	0.228678	-0.103303	-0.109081	0.563256	-0.415299	-0.194612	-0.648947	-0.142538
F0JAP3	0.316612	0.416107	0.28486	0.145722	-0.0603472	0.209422	0.0248396	0.0163359
F6J6B9	0.122343	0.801919	0.630863	1.1438	1.22162	1.13385	1.14421	0.892821
H9BVD7	-1.92854	0.403631	-0.613026	0.296884	-0.3831	-0.498043	-0.550595	-1.85302
L0CRF4	0.133837	-0.15336	-0.313327	-0.274702	-0.265351	-0.156466	-0.27711	0.308969
L7X6D0	0.215745	-0.590044	-0.459393	0.130749	-0.182997	-0.157519	-0.0921335	0.157611
M9NF33	0.205791	1.20093	0.981399	0.69502	-0.770462	-0.878636	-0.574465	0.0800115
M9PBM3	0.186951	-0.340002	0.695376	-1.15183	-0.278791	-0.381989	0.0771236	-0.0916953
M9PC31	0.0890235	0.373468	0.904812	0.207909	1.4778	1.35683	1.21601	0.189167
M9PC85	0.442477	1.32658	0.782283	1.66901	-0.182529	0.067728	0.0620392	-0.146974
M9PD27	-0.172374	-0.515958	-0.705637	-0.394843	-0.283841	0.0504358	-0.0515091	0.611263
M9PD65	-0.016513	-0.248348	-0.0851166	-0.403269	-0.222065	-0.0248772	-0.231384	-0.0526351
M9PEJ8	0.27482	-0.370444	-0.916811	-1.133	-0.592394	-0.761685	-0.785394	-0.0113157
M9PF42	0.283614	-0.0440041	-0.117442	-0.520536	-0.678428	-0.0165857	-0.185649	-0.0979397
M9PG40	0.10632	0.448759	-0.0964338	0.276537	0.52914	0.377661	0.409071	0.0204457
M9PGG8	0.120199	0.187849	-0.65678	-0.360442	0.0221002	-0.184265	-0.359847	-0.192307
M9PH35	0.815349	0.935848	1.1976	0.935213	-0.0461997	0.124993	-0.189729	0.118021
M9PI17	-0.0743021	-0.196325	-0.450337	-0.231934	0.266855	0.12302	0.408534	0.247512
M9PIA6	0.568424	0.328658	0.532999	0.900254	-0.333164	-0.165603	-0.209338	-0.105763
M9PJP0	-0.153557	-0.186439	-0.285892	-0.57459	0.108245	-0.0468278	0.0950427	0.172519
O01382	0.421658	-0.292765	-0.158365	0.261819	-0.563382	-0.719652	-0.45998	-0.134996
O01666	-0.148191	0.0147329	-0.367505	0.0473048	0.16209	0.00235794	0.313947	0.201179
O02195	0.00120868	0.229777	-0.374671	-0.198559	-0.313947	0.156355	0.0445076	0.0195788
O02649	0.0701057	-0.0553115	-0.260516	-0.0854383	-0.038947	0.230575	-0.0151824	0.0502225
O15971	0.586506	0.254639	0.182884	-0.0902705	-0.374249	-0.385042	0.0907218	0.291177
O16043	-0.0409971	1.47296	1.61333	1.52025	1.55802	1.50026	1.03309	0.264025
O16130	0.325155	0.117898	0.29705	0.146879	0.542748	0.667887	0.349173	0.458955
O17445	-0.108088	0.154204	-0.191251	-0.174218	0.0209219	0.0643116	-0.173134	-0.336501
O18332	0.0565033	-0.198185	-0.537583	-0.039629	-0.163396	-0.1696	-0.506776	0.451309
O18333	0.19229	0.208865	0.714139	-0.0948134	0.225065	0.430957	0.174544	0.265483
O18335	-0.115974	0.0186295	0.168205	0.212918	0.311591	0.617043	0.320109	0.195003
O18338	0.0991853	1.1867	1.44463	0.874587	0.961755	1.09924	0.791851	-0.0149578
O18373	0.508491	0.943549	1.04292	0.811739	0.353081	0.348995	0.590857	0.0447983
O18388	-0.483325	-0.10874	-0.380235	0.222473	1.30059	1.06645	1.55371	0.58859
O18404	0.0103439	0.772273	0.838093	1.2283	1.28269	1.48885	1.06537	0.455368
O18413	-0.06554	-0.199522	-0.37648	-0.249032	-0.0716723	0.104201	0.0649459	0.219564
O18640	-0.0102761	-0.651851	-0.971641	-0.38926	-0.657357	-0.458792	-0.78026	0.250521
O44081	0.563649	0.621793	0.220664	0.96241	-0.70831	-0.567002	-0.927424	-0.370794
O46037	-0.0592111	0.491892	1.43013	1.0491	1.21419	2.4476	1.51257	0.0964141
O46067	0.0680917	0.0275111	-0.0421081	0.173718	0.172741	0.113491	0.0272098	-0.169878
O46084	0.714352	0.274136	0.11055	-0.454105	0.561248	0.416566	0.041214	0.370505
O61231	0.367699	-0.865163	-0.997978	-0.611863	-0.768283	-0.904418	-1.13498	0.542922
O61305	0.289317	-0.679663	-0.368825	-0.15208	-0.133552	-0.296552	-0.593319	-0.0850295
O61380	0.0762093	1.06958	0.209718	0.750353	0.0419545	0.108651	-0.110374	-0.227166
O61443	0.0428505	-1.17978	-0.464502	-1.05472	0.233861	0.676103	0.0231677	0.122963
O61613	-0.290191	-0.121231	-0.248868	-0.112223	0.203887	0.285534	0.0959277	0.273296
O61650	-0.0799726	0.10747	-0.25902	1.10133	-0.085693	0.222567	0.155366	0.119206
O62602	-0.220926	-0.317802	0.355376	0.361553	0.236976	0.581447	0.190579	0.210251
O62613	-0.0527406	-0.350027	-0.381265	-0.275217	-0.361414	0.00751496	0.240597	0.270596
O62619-2	-0.107724	-0.162469	-0.62737	-0.321595	0.182199	0.017483	3.1309e-05	0.416624
O62621	0.539957	-0.148512	0.401534	-0.229532	-0.362613	-0.581035	-0.996529	-0.0398617
O76464	0.154534	-0.350367	0.129669	-0.423927	-0.154998	0.333818	0.112823	0.273699
O76742	0.0183811	-0.130726	-0.120089	-0.530152	0.106695	0.000210074	-0.346909	0.291635
O76752	0.417263	0.873673	0.308179	1.14786	0.581379	1.21278	1.19254	0.135835
O76863	0.0075745	0.354606	0.436158	0.548142	0.383064	0.934872	0.8419	0.29799
O76927-2	0.15937	2.11385	1.70854	2.12087	1.87259	1.95581	1.9195	0.301338
O76932	-0.0722518	-0.0605554	0.110088	-0.999153	0.132169	0.214022	0.634951	0.255769
O77277	-0.070402	0.027817	-0.187156	0.357091	0.412438	0.300654	0.475413	0.159159
O77410	0.0623335	0.120127	0.152169	0.305487	0.296067	0.232534	0.33563	0.0282278
O77430	0.306381	0.702581	1.00799	0.823843	1.21859	1.22908	1.4804	0.546414
O77477	0.104235	1.31975	0.110723	0.340003	0.164318	0.714829	0.375207	-0.0288504
O96827	-0.127064	1.03028	1.04113	1.44275	1.54754	1.65237	1.40594	0.381603
O97067	-0.171094	0.833606	0.827128	0.961187	1.2123	0.975392	1.11669	0.00143319
O97102	0.211297	0.98427	0.546013	0.720997	-0.0211565	0.208558	0.483453	-0.120744
O97118	-0.117311	-0.208088	-0.71047	-0.428934	-0.24892	-0.0936651	-0.423529	0.389129
O97428	-0.560833	-0.424458	-0.146414	-0.0271684	3.36672	4.09285	3.40505	-0.242565
O97477	-0.105248	-0.240138	-0.221716	-0.364468	0.315418	0.26809	0.111934	0.379491
P00334	-0.123503	0.651096	-0.184133	0.961149	0.826705	0.860239	0.395124	0.182951
P02283	0.966606	1.4537	0.969538	0.229758	-1.08782	-0.680782	-1.13423	-0.237812
P02517	0.0328311	1.00144	-0.670188	1.46787	-0.0180925	0.323462	0.0872843	0.156908
P02518	-0.24969	-0.0435059	-0.923821	0.03608	-0.0280995	0.309913	-0.139137	0.221598
P02828	-0.0527079	-0.385684	-0.755836	-0.474329	-0.239431	-0.0200303	-0.166957	0.392957
P02843	0.124852	0.178095	-0.272045	-0.481179	0.223163	0.362707	-0.217229	0.236907
P02844	0.0362701	0.482443	0.355447	-0.0423393	0.440969	0.592933	0.248801	0.227069
P04052	0.335919	0.44259	0.566552	0.617983	0.18335	0.671957	0.74347	0.11312
P04359	0.0403413	-0.729126	-0.811266	-0.645855	-0.829065	-0.472471	-0.757984	0.705462
P05205	0.367668	0.488834	0.3415	0.757334	-0.483529	-0.289303	-0.45808	-0.175264
P05389	0.23552	0.898335	0.822228	1.137	0.559125	0.72018	0.707637	0.899738
P05990	-0.189277	-0.585778	-0.376722	-0.153514	0.328434	0.089445	0.336282	0.10395
P06606	-0.34009	-0.962543	-0.995508	-0.444496	-0.207828	-0.165036	-0.40423	0.429427
P06607	0.0809867	-0.140163	-0.161806	-0.798316	-0.12373	0.0329911	-0.277492	-0.0415941
P06754-2	0.201325	0.590454	0.79731	0.101625	-0.29908	-0.240602	-0.42208	-0.244211
[truncated: 904 more rows]

## Sheet: Supplementary Table S4
Supplementary Table S4
[truncated: 1,373 more rows]
